# Supplementary material for: Proteomic Identification of Coxiella burnetii Effector Proteins Targeted to the Host Cell Mitochondria During Infection
Source: Mol Cell Proteomics. 2020 Dec 3;20:100005. doi: 10.1074/mcp.RA120.002370 (PMC7950127; doi:10.1074/mcp.RA120.002370)
Supplement: Supplemental Table S1 [file mmc1.xlsx]

## Sheet: Lumos1-3_2020
Supplementary Table 1: Coxiella burnetii proteins associated with mitochondria
Gene names (Human)	Gene names (Coxiella)	Protein names	Majority protein IDs	LFQ Pure 1/LFQ Crude 1	LFQ Pure 2/LFQ Crude 2	LFQ Pure 3/LFQ Crude 3	LFQ ratio average	Crude 1 LFQ intensity	Crude 2 LFQ intensity	Crude 3 LFQ intensity	Pure 1 LFQ intensity	Pure 2 LFQ intensity	Pure 3 LFQ intensity	MCARTA2_LIST	Coxiella protein	Effector Name	Effector protein	GOCC name	Mito protein	Peptides	Razor + unique peptides	Unique peptides	Sequence coverage [%]	Unique + razor sequence coverage [%]	Unique sequence coverage [%]	Mol. weight [kDa]	Q-value	Score	Intensity	MS/MS count	Peptides Crude 1	Peptides Crude 2	Peptides Crude 3	Peptides Pure 1	Peptides Pure 2	Peptides Pure 3	Pure:Crude	Protein IDs	id	Identification type Crude 1	Identification type Crude 2	Identification type Crude 3	Identification type Pure 1	Identification type Pure 2	Identification type Pure 3
				Pure:Crude 1	Pure:Crude 2	Pure:Crude 3
CLN3		Battenin	A0A0D9SFH9;A0A1B0GW34;A0A1B0GV71;A0A0A0MRC7;A0A1B0GWD3;A0A024QZB8;Q13286;H3BR00;Q9UBD8;H3BNK7;O95086;B4DFF3;O95090;H3BQ48;A0A1B0GV41;Q2TA70	0.978053	0.914005	0.90239	0.931483	28.885	28.9682	27.2458	28.2511	26.4771	24.5864					autophagic vacuole;caveola;cell part;cell projection;clathrin-coated vesicle;coated vesicle;cytoplasm;cytoplasmic membrane-bounded vesicle;cytoplasmic part;cytoplasmic vesicle;early endosome;endoplasmic reticulum;endoplasmic reticulum part;endosome;Golgi apparatus;Golgi apparatus part;Golgi membrane;Golgi stack;integral to endoplasmic reticulum membrane;integral to membrane;integral to organelle …		4	4	4	20.2	20.2	20.2	36.272	0	24.525	956840000	13	2	2	4	0	3	1	0.931483	A0A0D9SFH9;A0A1B0GW34;A0A1B0GV71;A0A0A0MRC7;A0A1B0GWD3;A0A024QZB8;Q13286;H3BR00;Q9UBD8;H3BNK7;O95086;B4DFF3;O95090;H3BQ48;A0A1B0GV41;Q2TA70;A0A1B0GWH8;H3BPL0;A0A0D9SF04;Q9UBH5;Q9UP10;A0A1B0GUX3;H3BR84;A0A1B0GUU4;H3BMN4;F6TI76	0	By MS/MS	By MS/MS	By MS/MS		By MS/MS	By MS/MS
CDC2;CDK1		Cyclin-dependent kinase 1	A0A024QZP7;P06493;A0A087WZZ9	0.985985	0.889174	0.810708	0.895289	27.823	29.2593	28.8502	27.4331	26.0166	23.3891					carboxy-terminal domain protein kinase complex;cell junction;cell part;cell projection;centrosome;clathrin-coated vesicle;coated vesicle;cyclin-dependent protein kinase holoenzyme complex;cytoplasm;cytoplasmic cyclin-dependent protein kinase holoenzyme complex;cytoplasmic membrane-bounded vesicle;cytoplasmic part;cytoplasmic vesicle;cytoskeletal part;cytoskeleton;cytosol;extracellular membrane-bo…	+	9	8	8	36.4	33.7	33.7	34.081	0	32.985	1646200000	12	3	6	6	0	1	1	0.895289	A0A024QZP7;P06493;A0A087WZZ9;E5RIU6;F8VXD2;A0A2R8YEB7;K7ELV5;F8VZZ0;F8VZ51;A0A2R8Y644;H0YAZ9;Q9BVE2;E7EUK8;E5RGN0;A0A087X209;A0A087WZU2;A0A2R8YD28;A0A2R8YF61;A0A2R8Y7W5;J3QSD7;A0A2R8Y4Z0;P50750;Q96Q40;O94921;Q07002;Q00536;Q9NYV4;Q14004	1	By MS/MS	By MS/MS	By MS/MS		By MS/MS	By MS/MS
SERPINB6		Serpin B6	A0A024QZX5;A0A087X1N8;P35237;A0A2R8YD12	0.876425	0.860577	0.848066	0.86169	30.8398	30.1155	29.2341	27.0288	25.9167	24.7924					cell part;cytoplasm;cytoplasmic part;cytosol;extracellular membrane-bounded organelle;extracellular organelle;extracellular region part;extracellular space;extracellular vesicular exosome;intracellular part;macromolecular complex;membrane-bounded organelle;membrane-bounded vesicle;organelle;protein complex;vesicle		11	11	11	42.6	42.6	42.6	43.024	0	90.521	2675400000	19	10	9	7	0	2	0	0.86169	A0A024QZX5;A0A087X1N8;P35237;A0A2R8YD12;A0A2R8Y6A7;A0A2R8YDD0;A0A2R8Y517;A0A2R8Y5S1;A0A2R8Y6N4	2	By MS/MS	By MS/MS	By MS/MS		By MS/MS
APOC2;APOC4-APOC2		Apolipoprotein C-II;Proapolipoprotein C-II	V9GYJ8;A0A024R0T9;K7ER74;P02655;Q6P163	0.973917	0.927453	0.906171	0.935847	28.4904	29.0839	26.8391	27.7473	26.9739	24.3208					cell part;chylomicron;cytoplasmic part;early endosome;endosome;extracellular membrane-bounded organelle;extracellular organelle;extracellular region;extracellular region part;extracellular space;extracellular vesicular exosome;high-density lipoprotein particle;intermediate-density lipoprotein particle;intracellular membrane-bounded organelle;intracellular organelle;intracellular part;low-density …		2	2	2	40.2	40.2	40.2	9.5768	0	18.656	1620300000	8	2	2	1	1	1	1	0.935847	V9GYJ8;A0A024R0T9;K7ER74;P02655;Q6P163	3	By MS/MS	By MS/MS	By MS/MS	By MS/MS	By MS/MS	By MS/MS
DNPEP		Aspartyl aminopeptidase	A0A024R442;E7ETB3;Q9ULA0;E7EMB6	1.02601	0.970279	0.953352	0.983215	27.7199	27.9269	27.4259	28.441	27.0969	26.1465					blood microparticle;cell part;cytoplasm;extracellular region part;intracellular membrane-bounded organelle;intracellular organelle;intracellular organelle part;intracellular part;membrane-bounded organelle;nuclear part;nucleoplasm;nucleus;organelle;organelle part		8	8	8	27	27	27	51.998	0	46.145	1311000000	23	5	4	3	2	5	3	0.983215	A0A024R442;E7ETB3;Q9ULA0;E7EMB6;C9JBE1;E5RJ35;E7EPX3;B9ZVU2;F8WAN0	5	By MS/MS	By MS/MS	By MS/MS	By MS/MS	By MS/MS	By MS/MS
HDLBP		Vigilin	A0A024R4E5;Q00341;H0Y394	0.932834	0.943989	0.863258	0.91336	30.6118	31.0682	29.8774	28.5557	29.328	25.7919					cell part;cytoplasm;extracellular region part;high-density lipoprotein particle;intracellular membrane-bounded organelle;intracellular organelle;intracellular part;macromolecular complex;membrane;membrane-bounded organelle;nucleus;organelle;plasma lipoprotein particle;plasma membrane;protein-lipid complex		25	25	25	28	28	28	141.44	0	323.31	5630800000	74	9	17	14	4	17	2	0.91336	A0A024R4E5;Q00341;H0Y394;H7C0A4;C9JIZ1;H7C2D1;C9J5E5;C9JZI8;C9JHS7;C9JHZ8;C9JES8;H7BZC3;C9JT62;C9JK79;C9JMQ6;C9JQ82;C9JBS3;C9JEJ8;C9JHN6;C9JHS9;C9J739	6	By MS/MS	By MS/MS	By MS/MS	By MS/MS	By MS/MS	By MS/MS
RPS9		40S ribosomal protein S9	A0A024R4M0;P46781;B5MCT8;C9JM19	0.947654	0.951176	0.91686	0.938563	33.1997	33.2866	31.5465	31.4618	31.6614	28.9237					adherens junction;anchoring junction;cell junction;cell part;cell-substrate adherens junction;cell-substrate junction;cytoplasm;cytoplasmic part;cytosol;cytosolic small ribosomal subunit;extracellular membrane-bounded organelle;extracellular organelle;extracellular region part;extracellular vesicular exosome;focal adhesion;intracellular membrane-bounded organelle;intracellular non-membrane-bounde…	+	22	22	22	54.1	54.1	54.1	22.591	0	87.399	24596000000	72	14	15	14	6	12	9	0.938563	A0A024R4M0;P46781;B5MCT8;C9JM19;F2Z3C0;A8MXK4	8	By MS/MS	By MS/MS	By MS/MS	By MS/MS	By MS/MS	By MS/MS
YTHDF3		YTH domain-containing family protein 3	A0A024R7W5;A0A087X0Q1;A0A087WY31;Q7Z739	1.02088	0.927047	0.91135	0.953093	26.8875	27.5057	27.5165	27.449	25.4991	25.0771							5	5	2	12	12	5.1	58.311	0	32.087	197620000	12	3	4	0	0	2	0	0.953093	A0A024R7W5;A0A087X0Q1;A0A087WY31;Q7Z739	10	By MS/MS	By MS/MS			By MS/MS
PSMA2		Proteasome subunit alpha type;Proteasome subunit alpha type-2	A0A024RA52;P25787;C9JCK5	0.913613	0.916667	0.881822	0.904034	30.8445	31.14	30.2777	28.1799	28.545	26.6995					cell part;cytoplasm;cytoplasmic mRNA processing body;cytoplasmic part;cytosol;extracellular membrane-bounded organelle;extracellular organelle;extracellular region part;extracellular vesicular exosome;intracellular membrane-bounded organelle;intracellular non-membrane-bounded organelle;intracellular organelle;intracellular organelle part;intracellular part;macromolecular complex;membrane-bounded …		8	8	8	49.1	49.1	49.1	25.898	0	155.38	6085300000	40	7	7	6	0	5	2	0.904034	A0A024RA52;P25787;C9JCK5;H3BT36;H7C402	11	By MS/MS	By MS/MS	By MS/MS		By MS/MS	By MS/MS
SLC22A18		Solute carrier family 22 member 18	A0A024RCG2;Q96BI1;E9PRM7;A0A0J9YWM3	0.889676	0.960126	0.965606	0.938469	30.4792	30.1254	28.5752	27.1167	28.9242	27.5924					apical plasma membrane;cell part;cytoplasm;envelope;integral to membrane;intracellular organelle part;intracellular part;intrinsic to membrane;membrane;membrane part;nuclear envelope;nuclear part;organelle envelope;organelle part;plasma membrane;plasma membrane part		6	6	6	22.9	22.9	22.9	44.817	0	67.182	4002400000	24	4	5	3	1	5	5	0.938469	A0A024RCG2;Q96BI1;E9PRM7;A0A0J9YWM3	13	By MS/MS	By MS/MS	By MS/MS	By MS/MS	By MS/MS	By MS/MS
BAT3;BAG6		Large proline-rich protein BAG6	A0A0G2JL47;A0A024RCR6;A0A0G2JK23;P46379	0.969603	0.90491	0.87714	0.917218	28.3022	28.178	27.7361	27.4419	25.4986	24.3285					BAT3 complex;cell part;cytoplasm;cytoplasmic part;cytosol;cytosolic part;ER membrane insertion complex;intracellular membrane-bounded organelle;intracellular organelle;intracellular organelle part;intracellular part;macromolecular complex;membrane-bounded organelle;nuclear part;nucleoplasm;nucleus;organelle;organelle part;protein complex		4	4	4	6.6	6.6	6.6	113.46	0	20.967	376310000	9	4	4	2	0	1	0	0.917218	A0A0G2JL47;A0A024RCR6;A0A0G2JK23;P46379;H0Y4L1;H0Y710;F6S6P2;X6REW1;A0A0G2JJM1	15	By MS/MS	By MS/MS	By MS/MS		By MS/MS
ATP11C		Phospholipid-transporting ATPase;Phospholipid-transporting ATPase IG	A0A067XG54;Q8NB49	0.994173	0.912817	0.959159	0.955383	27.5701	27.5533	25.7017	27.4095	25.1511	24.652					cell part;cytoplasmic part;endoplasmic reticulum;endoplasmic reticulum membrane;endoplasmic reticulum part;endosome;integral to membrane;intracellular membrane-bounded organelle;intracellular organelle;intracellular organelle part;intracellular part;intrinsic to membrane;lysosomal membrane;membrane;membrane part;membrane-bounded organelle;organelle;organelle membrane;organelle part;plasma membran…		3	2	2	3.1	2.4	2.4	127.68	0.00020141	5.9032	247730000	4	2	2	1	1	0	0	0.955383	A0A067XG54;Q8NB49	16	By MS/MS	By MS/MS	By matching	By matching
SRGAP2		SLIT-ROBO Rho GTPase-activating protein 2	A0A075B7B5;B7ZM87;O75044;Q5VZB4	1.01553	0.903219	0.964865	0.961204	27.9914	28.5864	27.2599	28.4261	25.8198	26.3022					cell junction;cell part;cell projection;cell projection part;cytoplasm;cytoplasmic membrane-bounded vesicle;cytoplasmic part;cytoplasmic vesicle;cytoskeletal part;cytosol;dendritic spine head;endocytic vesicle;intracellular;intracellular membrane-bounded organelle;intracellular organelle;intracellular organelle part;intracellular part;lamellipodium;membrane;membrane-bounded organelle;membrane-bou…		9	9	9	13.8	13.8	13.8	90.908	0	87.462	572460000	16	5	6	3	2	4	1	0.961204	A0A075B7B5;B7ZM87;O75044;Q5VZB4;A0A286YEY3;P0DMP2;G5EA48;P0DJJ0;Q7Z6B7;A0A075B7C8;A0A075B743;E9PDX4;A0A087WW56	18	By MS/MS	By MS/MS	By MS/MS	By MS/MS	By MS/MS	By MS/MS
NUCB2;Nucb2		Nucleobindin-2;Nesfatin-1	A0A087WSV8;P80303;E9PKG6;Q2L696	0.958145	0.944722	0.952434	0.951767	32.5906	32.8877	32.0184	31.2265	31.0698	30.4954	+				cell part;cytoplasmic part;cytosol;endoplasmic reticulum;endoplasmic reticulum-Golgi intermediate compartment;envelope;extracellular membrane-bounded organelle;extracellular organelle;extracellular region part;extracellular space;extracellular vesicular exosome;Golgi apparatus;intracellular membrane-bounded organelle;intracellular organelle;intracellular organelle part;intracellular part;membrane…	+	23	23	23	52.1	52.1	52.1	50.227	0	323.31	29705000000	103	11	11	12	7	20	17	0.951767	A0A087WSV8;P80303;E9PKG6;Q2L696;E9PLR0;E9PLE9;A0A2R8Y6G7;H0YEG8;H0YD18;E9PJP3;E9PM22	20	By MS/MS	By MS/MS	By MS/MS	By MS/MS	By MS/MS	By MS/MS
TXNRD1		Thioredoxin reductase 1, cytoplasmic	E9PIR7;F8W809;A0A087WSW9;A0A182DWI3;A0A087WSY9;Q16881;E2QRB9;E9PKD3	0.931124	0.942193	0.893847	0.922388	29.4981	29.5622	29.3829	27.4664	27.8533	26.2638	+				cell part;cytoplasmic part;cytosol;extracellular membrane-bounded organelle;extracellular organelle;extracellular region part;extracellular vesicular exosome;intracellular membrane-bounded organelle;intracellular non-membrane-bounded organelle;intracellular organelle;intracellular organelle part;intracellular part;membrane-bounded organelle;membrane-bounded vesicle;mitochondrion;non-membrane-boun…		16	14	14	53.5	50.4	50.4	53.166	0	102.36	3211700000	26	10	10	7	1	6	4	0.922388	E9PIR7;F8W809;A0A087WSW9;A0A182DWI3;A0A087WSY9;Q16881;E2QRB9;E9PKD3;A0A0B4J225;E9PIZ5;E9PLT3;E9PKI4;E9PQI3	21	By MS/MS	By MS/MS	By MS/MS	By MS/MS	By MS/MS	By MS/MS
GPX4		Glutathione peroxidase;Phospholipid hydroperoxide glutathione peroxidase, mitochondrial	K7ERP4;A0A087X2I2;A0A087WT12;P36969;K7EKX7;K7ENB4;K7EJ20;R4GNE4;A0A0A0MTT1	0.955145	0.948308	0.955767	0.953074	30.7795	30.4408	29.7152	29.3989	28.8672	28.4008	+				cell part;cytoplasmic part;cytosol;extracellular membrane-bounded organelle;extracellular organelle;extracellular region part;extracellular vesicular exosome;intracellular membrane-bounded organelle;intracellular organelle;intracellular part;membrane-bounded organelle;membrane-bounded vesicle;mitochondrion;nucleus;organelle;vesicle	+	6	6	6	46.5	46.5	46.5	17.629	0	72.462	6491900000	22	6	4	6	2	2	5	0.953074	K7ERP4;A0A087X2I2;A0A087WT12;P36969;K7EKX7;K7ENB4;K7EJ20;R4GNE4;A0A0A0MTT1;A0A087X247	22	By MS/MS	By MS/MS	By MS/MS	By MS/MS	By MS/MS	By MS/MS
EIF2B4		Translation initiation factor eIF-2B subunit delta	A0A087WTA5;E7ERK9;Q9UI10	1.00835	0.958544	0.85762	0.941505	27.606	27.8097	28.3373	27.8365	26.6568	24.3026					cell part;cytoplasm;cytoplasmic part;cytosol;eukaryotic translation initiation factor 2B complex;intracellular part;macromolecular complex;protein complex		4	4	4	18.7	18.7	18.7	57.495	0	19.542	1094700000	9	2	2	4	0	1	0	0.941505	A0A087WTA5;E7ERK9;Q9UI10;H7C2L8;A0A087WW69	27	By MS/MS	By MS/MS	By MS/MS		By MS/MS
NCAM1		Neural cell adhesion molecule 1	A0A087WTF6;A0A087WX77;A0A087WWD4;A0A087WV75;P13591;A0A087WTE4;A0A087WWJ5	0.934474	0.926064	0.825642	0.895393	31.8651	31.7462	30.6677	29.7771	29.399	25.3206					anchored to membrane;axon;cell body;cell junction;cell part;cell projection;cell projection part;cell surface;cell-cell junction;cytoplasmic part;external side of plasma membrane;extracellular membrane-bounded organelle;extracellular organelle;extracellular region part;extracellular vesicular exosome;Golgi apparatus part;Golgi membrane;growth cone;integral to membrane;intracellular organelle part…		22	22	0	33.6	33.6	0	93.329	0	129.27	8910100000	70	16	16	12	6	9	4	0.895393	A0A087WTF6;A0A087WX77;A0A087WWD4;A0A087WV75;P13591;A0A087WTE4;A0A087WWJ5;A0A087WVU1;A0A087X1V2;A0A087WZS4;A0A087WTR3;A0A0C4DGS4;A0A0D9SF30;A0A087WVD0	28	By MS/MS	By MS/MS	By MS/MS	By MS/MS	By MS/MS	By MS/MS
KHSRP		Far upstream element-binding protein 2	A0A087WTP3;Q92945	0.922356	0.908575	0.830638	0.88719	30.0041	30.5503	28.0688	27.6744	27.7573	23.315					cell part;cytoplasmic part;cytosol;intracellular non-membrane-bounded organelle;intracellular organelle;intracellular organelle part;intracellular part;macromolecular complex;membrane;non-membrane-bounded organelle;nuclear part;nucleoplasm;organelle;organelle part;ribonucleoprotein complex;RNA granule;stress granule		16	16	14	25.5	25.5	23.3	73.027	0	101.55	2136100000	40	8	10	9	3	6	1	0.88719	A0A087WTP3;Q92945;M0R0I5;M0QYH3;M0QYG1;M0R0C6;M0QXW7;M0R251;M0R263;M0R3J3	30	By MS/MS	By MS/MS	By MS/MS	By MS/MS	By MS/MS	By MS/MS
PABPC1;PABPC3		Polyadenylate-binding protein;Polyadenylate-binding protein 1;Polyadenylate-binding protein 3	A0A087WTT1;P11940;E7EQV3;E7ERJ7;Q9H361;H0YAR2	0.920435	0.913885	0.843364	0.892561	32.0271	31.8573	29.6448	29.4789	29.1139	25.0013					adherens junction;anchoring junction;catalytic step 2 spliceosome;cell junction;cell part;cell-substrate adherens junction;cell-substrate junction;cytoplasm;cytoplasmic part;cytosol;extracellular membrane-bounded organelle;extracellular organelle;extracellular region part;extracellular vesicular exosome;focal adhesion;intracellular membrane-bounded organelle;intracellular non-membrane-bounded org…		27	16	15	51	28.9	26.8	58.535	0	136.23	6508100000	54	22	20	16	9	20	8	0.892561	A0A087WTT1;P11940;E7EQV3;E7ERJ7;Q9H361;H0YAR2;H0YBN4;E5RGH3;E5RJB9;H0YAP2;E5RH24;H0YB86;Q4VXU2;H0YAS6;H0YB75;E5RHG7;H0YAS7;H0YC10;E5RGC4;E5RFD8;Q96DU9	31	By MS/MS	By MS/MS	By MS/MS	By MS/MS	By MS/MS	By MS/MS
ERGIC2		Endoplasmic reticulum-Golgi intermediate compartment protein 2	A0A087WU02;Q96RQ1;H0YI50;H0YI58	1.00347	0.980303	0.966178	0.983316	30.1584	30.4198	29.8452	30.263	29.8206	28.8358					cell part;cytoplasm;cytoplasmic part;endoplasmic reticulum membrane;endoplasmic reticulum part;endoplasmic reticulum-Golgi intermediate compartment membrane;Golgi apparatus;integral to membrane;intracellular membrane-bounded organelle;intracellular non-membrane-bounded organelle;intracellular organelle;intracellular organelle part;intracellular part;intrinsic to membrane;membrane;membrane part;me…		8	8	8	25.1	25.1	25.1	43.432	0	73.591	8221800000	38	4	4	5	3	7	6	0.983316	A0A087WU02;Q96RQ1;H0YI50;H0YI58;F8W0R1;F8VPA6;F8VR88;F8VUZ2;H0YHS0;H0YHJ8;F8VRW9	34	By MS/MS	By MS/MS	By MS/MS	By MS/MS	By MS/MS	By MS/MS
MAGT1		Magnesium transporter protein 1	A0A087WU53;Q9H0U3	0.986393	0.963163	0.944266	0.964607	32.0298	32.0676	31.4163	31.5939	30.8863	29.6654					cell part;cytoplasmic part;endoplasmic reticulum part;integral to membrane;integral to plasma membrane;intracellular organelle part;intracellular part;intrinsic to membrane;intrinsic to plasma membrane;macromolecular complex;membrane;membrane part;oligosaccharyltransferase complex;organelle part;plasma membrane;plasma membrane part;protein complex		8	8	8	21.5	21.5	21.5	41.531	0	249.26	20061000000	39	7	6	5	3	6	6	0.964607	A0A087WU53;Q9H0U3	36	By MS/MS	By MS/MS	By MS/MS	By MS/MS	By MS/MS	By MS/MS
SPCS2		Signal peptidase complex subunit 2	A0A087WUC6;Q15005;E9PL01;E9PI68;E9PRB9	0.996616	0.962376	0.953906	0.970966	32.588	32.7063	31.9196	32.4777	31.4757	30.4483					cell part;cytoplasmic part;endoplasmic reticulum membrane;endoplasmic reticulum part;integral to membrane;intracellular organelle part;intracellular part;intrinsic to membrane;macromolecular complex;membrane;membrane part;organelle membrane;organelle part;protein complex;signal peptidase complex	+	14	14	14	44.9	44.9	44.9	25.09	0	258.39	31477000000	98	12	11	6	5	12	9	0.970966	A0A087WUC6;Q15005;E9PL01;E9PI68;E9PRB9;H0YE04	38	By MS/MS	By MS/MS	By MS/MS	By MS/MS	By MS/MS	By MS/MS
HNRNPDL		Heterogeneous nuclear ribonucleoprotein D-like	A0A087WUK2;O14979	0.927137	0.926489	0.918319	0.923982	30.3798	30.2223	28.5525	28.1663	28.0006	26.2203					cell part;cytoplasm;extracellular membrane-bounded organelle;extracellular organelle;extracellular region part;extracellular vesicular exosome;intracellular membrane-bounded organelle;intracellular organelle;intracellular organelle part;intracellular part;macromolecular complex;membrane-bounded organelle;membrane-bounded vesicle;nuclear part;nucleoplasm;nucleus;organelle;organelle part;ribonucleo…		10	8	8	27.3	24.5	24.5	40.04	0	55.883	2634900000	18	7	8	6	1	5	4	0.923982	A0A087WUK2;O14979	40	By MS/MS	By MS/MS	By MS/MS	By MS/MS	By MS/MS	By MS/MS
PSMB3		Proteasome subunit beta type-3	A0A087WUL2;P49720;A0A087WXQ8;A0A087WY10	1.01197	0.965659	0.910932	0.962855	29.7387	29.5761	29.1481	30.0948	28.5604	26.5519					actin cytoskeleton;cell part;cytoplasm;cytoplasmic part;cytoskeleton;cytosol;extracellular membrane-bounded organelle;extracellular organelle;extracellular region part;extracellular vesicular exosome;Golgi apparatus;intracellular membrane-bounded organelle;intracellular non-membrane-bounded organelle;intracellular organelle;intracellular organelle part;intracellular part;macromolecular complex;me…	+	6	6	6	49.7	49.7	49.7	16.161	0	175.2	3784800000	24	5	5	5	1	3	2	0.962855	A0A087WUL2;P49720;A0A087WXQ8;A0A087WY10	41	By MS/MS	By MS/MS	By MS/MS	By MS/MS	By MS/MS	By MS/MS
SYNJ2BP-COX16;SYNJ2BP		Synaptojanin-2-binding protein	A0A087WUM0;A0A087X1F5;A0A087WYV9;P57105	1.10441	1.12294	1.01693	1.08143	26.9712	26.4732	29.2277	29.7872	29.7278	29.7227	+				cell part;cytoplasmic part;integral to membrane;integral to mitochondrial membrane;integral to mitochondrial outer membrane;integral to organelle membrane;intracellular membrane-bounded organelle;intracellular organelle;intracellular organelle part;intracellular part;intrinsic to membrane;intrinsic to mitochondrial outer membrane;intrinsic to organelle membrane;membrane;membrane part;membrane-bou…	+	8	8	7	52.2	52.2	47.3	20.774	0	94.219	9251100000	23	1	1	3	2	6	8	1.08143	A0A087WUM0;A0A087X1F5;A0A087WYV9;P57105;A0A087WTA2	42	By matching	By matching	By MS/MS	By MS/MS	By MS/MS	By MS/MS
SLIRP		SRA stem-loop-interacting RNA-binding protein, mitochondrial	A0A087WUN7;H0YJ40;G3V4X6;G3V2S9;Q9GZT3;H0YJW7	1.03105	1.0022	0.997858	1.01037	32.6035	32.5423	32.2528	33.6157	32.6139	32.1837	+				acrosomal vesicle;cell part;cytoplasmic membrane-bounded vesicle;cytoplasmic part;cytoplasmic vesicle;intracellular membrane-bounded organelle;intracellular organelle;intracellular part;macromolecular complex;membrane-bounded organelle;membrane-bounded vesicle;mitochondrion;nucleus;organelle;perinuclear region of cytoplasm;ribonucleoprotein complex;stored secretory granule;vesicle	+	10	10	10	73.9	73.9	73.9	10.353	0	201.01	62532000000	69	8	8	8	7	9	8	1.01037	A0A087WUN7;H0YJ40;G3V4X6;G3V2S9;Q9GZT3;H0YJW7;H0YJ07;H0YJU7;H0YJI1	43	By MS/MS	By MS/MS	By MS/MS	By MS/MS	By MS/MS	By MS/MS
GPX1		Glutathione peroxidase;Glutathione peroxidase 1	A0A087WUQ6;P07203;A0A2R8Y6B6	0.980891	0.977292	0.985067	0.981084	33.9212	33.3048	32.9238	33.273	32.5485	32.4322	+				cell part;cytoplasm;cytoplasmic part;cytosol;extracellular membrane-bounded organelle;extracellular organelle;extracellular region part;extracellular vesicular exosome;intracellular membrane-bounded organelle;intracellular organelle;intracellular organelle lumen;intracellular organelle part;intracellular part;membrane-bounded organelle;membrane-bounded vesicle;membrane-enclosed lumen;mitochondria…	+	13	13	13	69.8	69.8	69.8	21.938	0	187.81	78915000000	88	13	10	12	3	10	10	0.981084	A0A087WUQ6;P07203;A0A2R8Y6B6	45	By MS/MS	By MS/MS	By MS/MS	By MS/MS	By MS/MS	By MS/MS
RPS24		40S ribosomal protein S24	E7ETK0;A0A2R8Y849;A0A087WUS0;A0A2R8YD14;P62847;A0A2R8Y8A0	0.836136	0.940449	0.914835	0.89714	31.8192	32.1417	30.8023	26.6052	30.2276	28.179					cell part;cytoplasm;cytoplasmic part;cytosol;cytosolic small ribosomal subunit;intracellular membrane-bounded organelle;intracellular non-membrane-bounded organelle;intracellular organelle;intracellular organelle part;intracellular part;macromolecular complex;membrane;membrane-bounded organelle;non-membrane-bounded organelle;nuclear part;nucleolus;nucleus;organelle;organelle part;ribonucleoprotei…		4	4	4	29.8	29.8	29.8	15.197	0	38.66	11676000000	26	4	3	4	1	3	3	0.89714	E7ETK0;A0A2R8Y849;A0A087WUS0;A0A2R8YD14;P62847;A0A2R8Y8A0	46	By MS/MS	By MS/MS	By MS/MS	By MS/MS	By MS/MS	By MS/MS
SELT		Selenoprotein T	A0A087WVA1;P62341;Q6IAK0	0.99652	1.05967	1.01899	1.02506	26.8904	26.9231	26.8082	26.7969	28.5295	27.3174							6	6	6	32.8	32.8	32.8	22.344	0	99.976	2054000000	11	1	1	2	1	4	4	1.02506	A0A087WVA1;P62341;Q6IAK0;F8WBD0	53	By MS/MS	By MS/MS	By MS/MS	By MS/MS	By MS/MS	By MS/MS
FAT1		Protocadherin Fat 1;Protocadherin Fat 1, nuclear form	A0A087WVP1;Q14517	0.972015	0.986142	0.814624	0.924261	27.9999	29.7557	29.9224	27.2163	29.3434	24.3755					adherens junction;anchoring junction;cell junction;cell part;cell projection;cell-cell junction;cell-substrate adherens junction;cell-substrate junction;cytoplasmic part;extracellular membrane-bounded organelle;extracellular organelle;extracellular region part;extracellular vesicular exosome;filopodium;focal adhesion;integral to membrane;integral to plasma membrane;intracellular membrane-bounded …		37	37	37	12.1	12.1	12.1	506.37	0	175.53	4312600000	73	8	12	19	4	21	8	0.924261	A0A087WVP1;Q14517;D6RCE4;H0Y9C8;H0Y9H4;H0Y8F5	58	By MS/MS	By MS/MS	By MS/MS	By MS/MS	By MS/MS	By MS/MS
CLTC		Clathrin heavy chain;Clathrin heavy chain 1	A0A087WVQ6;Q00610	0.94659	0.941629	0.91172	0.933313	35.6398	35.8153	34.618	33.7362	33.7247	31.5619					adherens junction;anchoring junction;cell junction;cell part;cell-substrate adherens junction;cell-substrate junction;clathrin coat;clathrin coat of coated pit;clathrin coat of trans-Golgi network vesicle;clathrin coated vesicle membrane;clathrin complex;clathrin vesicle coat;clathrin-coated endocytic vesicle membrane;clathrin-coated vesicle;coated vesicle;coated vesicle membrane;cytoplasm;cytopl…	+	106	106	86	76.6	76.6	66.5	192.06	0	323.31	155740000000	561	78	79	69	28	82	54	0.933313	A0A087WVQ6;Q00610;J3KS13;A0A087WX41;K7EJJ5;J3KSQ2;J3QL20;J3KRF5;F5H5N6	59	By MS/MS	By MS/MS	By MS/MS	By MS/MS	By MS/MS	By MS/MS
SH3GLB1		Endophilin-B1	A0A087WW40;Q9Y371	0.952406	0.912946	0.842113	0.902488	28.9222	28.6954	28.1784	27.5457	26.1974	23.7294					autophagic vacuole membrane;cell part;cytoplasm;cytoplasmic part;extracellular membrane-bounded organelle;extracellular organelle;extracellular region part;extracellular vesicular exosome;Golgi apparatus part;Golgi membrane;intracellular organelle part;intracellular part;macromolecular complex;membrane;membrane-bounded organelle;membrane-bounded vesicle;midbody;mitochondrial membrane;mitochondria…	+	6	6	6	20.8	20.8	20.8	44.26	0	67.465	1191800000	13	4	3	4	1	1	0	0.902488	A0A087WW40;Q9Y371	62	By MS/MS	By MS/MS	By MS/MS	By MS/MS	By MS/MS
EPT1		Ethanolaminephosphotransferase 1	A0A087WW58;Q9C0D9;C9JAG1	0.991425	1.00106	0.885605	0.959363	27.2052	26.7624	27.1091	26.9719	26.7907	24.008					cell part;cytoplasmic part;endoplasmic reticulum membrane;endoplasmic reticulum part;integral to membrane;intracellular organelle part;intracellular part;intrinsic to membrane;membrane;membrane part;organelle membrane;organelle part		2	2	2	7.6	7.6	7.6	45.078	0	14.204	1119500000	9	2	1	2	0	2	1	0.959363	A0A087WW58;Q9C0D9;C9JAG1	63	By MS/MS	By MS/MS	By MS/MS		By MS/MS	By MS/MS
TARDBP		TAR DNA-binding protein 43	A0A087WX29;Q13148;B1AKP7;G3V162;A0A087X260;A0A087WYY0;K7EJM5;K7EN94;A0A087WXQ5;A0A087WV68;A0A1W2PNU8	0.958244	0.914562	0.890335	0.921047	29.4115	29.9811	28.6179	28.1833	27.4196	25.4795					cell part;intracellular membrane-bounded organelle;intracellular organelle;intracellular organelle part;intracellular part;membrane-bounded organelle;nuclear part;nucleoplasm;nucleus;organelle;organelle part		6	6	6	35.4	35.4	35.4	26.743	0	168.95	2384100000	36	6	6	4	3	5	4	0.921047	A0A087WX29;Q13148;B1AKP7;G3V162;A0A087X260;A0A087WYY0;K7EJM5;K7EN94;A0A087WXQ5;A0A087WV68;A0A1W2PNU8;K7EJ99;A0A0A0MSV7;A0A087WW61;A0A087WX67;A0A087WXV3;A0A087WTZ4;K7EL26;A0A087WYE7;A0A087WZC9	69	By MS/MS	By MS/MS	By MS/MS	By MS/MS	By MS/MS	By MS/MS
NDUFA10		NADH dehydrogenase [ubiquinone] 1 alpha subcomplex subunit 10, mitochondrial	A0A087WXC5;O95299;E7ESZ7;C9J6X0	1.0282	1.00585	0.99577	1.00994	32.6433	32.9065	33.0462	33.5637	33.0989	32.9064	+				cell part;cytoplasmic part;intracellular organelle lumen;intracellular organelle part;intracellular part;macromolecular complex;membrane;membrane part;membrane-enclosed lumen;mitochondrial inner membrane;mitochondrial matrix;mitochondrial membrane;mitochondrial membrane part;mitochondrial part;mitochondrial respiratory chain complex I;NADH dehydrogenase complex;organelle inner membrane;organelle …	+	24	24	24	69.9	69.9	69.9	40.836	0	323.31	94610000000	139	15	12	15	10	21	22	1.00994	A0A087WXC5;O95299;E7ESZ7;C9J6X0;Q8N1B9;H7C2W5;H7C1Y7;H7C2X4	70	By MS/MS	By MS/MS	By MS/MS	By MS/MS	By MS/MS	By MS/MS
VPS11		Vacuolar protein sorting-associated protein 11 homolog	A0A087WXL6;Q9H270;B7Z879	0.975238	0.963015	0.874148	0.937467	28.8058	28.9708	28.2989	28.0925	27.8993	24.7374					actin filament;cell part;cytoplasmic membrane-bounded vesicle;cytoplasmic part;cytoplasmic vesicle;cytoskeletal part;early endosome;endocytic vesicle;endosomal part;endosome;endosome membrane;HOPS complex;intracellular membrane-bounded organelle;intracellular organelle;intracellular organelle part;intracellular part;late endosome;late endosome membrane;lysosomal membrane;lysosome;lytic vacuole;ma…		17	17	17	27.3	27.3	27.3	107.81	0	195.78	1684300000	41	8	9	7	2	10	1	0.937467	A0A087WXL6;Q9H270;B7Z879;A0A0G2JS92;A0A087X2J4	73	By MS/MS	By MS/MS	By MS/MS	By MS/MS	By MS/MS	By MS/MS
RPL17;RPL17-C18orf32		60S ribosomal protein L17	A0A087WXM6;J3QQT2;J3KRX5;A0A0A6YYL6;P18621;J3QLC8;A0A0A0MRF8;J3KRB3;A0A087WWH0;J3QS96;A0A087WY81	0.965309	0.947903	0.922511	0.945241	34.0366	34.3041	32.8971	32.8558	32.517	30.348					cell part;cytoplasmic part;cytosol;cytosolic large ribosomal subunit;intracellular membrane-bounded organelle;intracellular organelle;intracellular organelle part;intracellular part;large ribosomal subunit;macromolecular complex;membrane-bounded organelle;nucleus;organelle;organelle part;ribonucleoprotein complex		12	12	12	55	55	55	19.586	0	129.4	55768000000	104	11	11	9	7	9	7	0.945241	A0A087WXM6;J3QQT2;J3KRX5;A0A0A6YYL6;P18621;J3QLC8;A0A0A0MRF8;J3KRB3;A0A087WWH0;J3QS96;A0A087WY81;J3KSJ0	74	By MS/MS	By MS/MS	By MS/MS	By MS/MS	By MS/MS	By MS/MS
ASNA1		ATPase ASNA1	A0A087WXS7;O43681;K7ERW9	0.991599	0.935538	0.878649	0.935262	28.3336	28.8566	28.5906	28.0956	26.9965	25.1211					cell part;cytoplasm;cytoplasmic part;endoplasmic reticulum;endoplasmic reticulum membrane;endoplasmic reticulum part;extracellular membrane-bounded organelle;extracellular organelle;extracellular region part;extracellular vesicular exosome;intracellular membrane-bounded organelle;intracellular non-membrane-bounded organelle;intracellular organelle;intracellular organelle part;intracellular part;m…		8	8	8	40.8	40.8	40.8	37.119	0	52.636	1789400000	27	3	5	6	0	4	1	0.935262	A0A087WXS7;O43681;K7ERW9	75	By MS/MS	By MS/MS	By MS/MS		By MS/MS	By MS/MS
VTA1		Vacuolar protein sorting-associated protein VTA1 homolog	A0A087WY55;Q9NP79;Q5TGM0	0.940981	0.872898	0.922291	0.912057	29.9493	30.0332	28.1941	28.1817	26.2159	26.0031					cell part;cytoplasmic part;cytosol;endosomal part;endosome membrane;extracellular membrane-bounded organelle;extracellular organelle;extracellular region part;extracellular vesicular exosome;intracellular organelle part;intracellular part;membrane;membrane-bounded organelle;membrane-bounded vesicle;organelle;organelle membrane;organelle part;vesicle		7	7	7	36.8	36.8	36.8	31.102	0	34.472	2078600000	21	5	4	4	2	3	2	0.912057	A0A087WY55;Q9NP79;Q5TGM0	77	By MS/MS	By MS/MS	By MS/MS	By MS/MS	By MS/MS	By MS/MS
AP2M1		AP-2 complex subunit mu	A0A087WY71;E9PFW3;Q96CW1;C9JJ47	0.936358	0.943133	0.887771	0.92242	31.4357	31.7929	30.5663	29.4351	29.9849	27.1359					AP-2 adaptor complex;AP-type membrane coat adaptor complex;cell part;clathrin adaptor complex;clathrin coated vesicle membrane;clathrin-coated endocytic vesicle membrane;coated vesicle membrane;cytoplasmic part;cytoplasmic vesicle membrane;cytoplasmic vesicle part;cytosol;endocytic vesicle membrane;extracellular membrane-bounded organelle;extracellular organelle;extracellular region part;extracel…	+	24	24	24	61.8	61.8	61.8	49.526	0	242.52	9525600000	62	15	16	9	4	15	7	0.92242	A0A087WY71;E9PFW3;Q96CW1;C9JJ47;C9JTK4;C9JGT8;C9JJD3;C9JPV8;H7C4C3	82	By MS/MS	By MS/MS	By MS/MS	By MS/MS	By MS/MS	By MS/MS
UBE2D2;UBE2D3		Ubiquitin-conjugating enzyme E2 D2;Ubiquitin-conjugating enzyme E2 D3	D6RFM0;D6RAH7;H9KV45;A0A0A0MQU3;A0A087WY85;P62837;P61077;D6RAW0	0.880796	0.868075	0.834737	0.861203	30.6367	30.3487	29.5287	26.9846	26.3449	24.6487					cell part;cytoplasm;cytoplasmic part;cytosol;endosomal part;endosome membrane;extracellular membrane-bounded organelle;extracellular organelle;extracellular region part;extracellular vesicular exosome;intracellular organelle part;intracellular part;macromolecular complex;membrane;membrane-bounded organelle;membrane-bounded vesicle;nuclear part;nucleoplasm;organelle;organelle membrane;organelle pa…		3	3	3	54.1	54.1	54.1	11.065	0	20.042	3031200000	9	3	3	3	0	0	0	0.861203	D6RFM0;D6RAH7;H9KV45;A0A0A0MQU3;A0A087WY85;P62837;P61077;D6RAW0;D6RA11;A0A087WW00;C9J9H9;Q9Y2X8;P51668	83	By MS/MS	By MS/MS	By MS/MS
FAM21A;FAM21C		WASH complex subunit FAM21A;WASH complex subunit FAM21C	A0A087WYF6;E7ESD2;Q641Q2;F8W7U3;A0A0A0MR88;A0A096LPC5;Q9Y4E1;J3KP36	0.996301	0.943301	1.02314	0.987582	27.7504	27.6945	26.3635	27.6477	26.1242	26.9736					cell part;cytoplasmic part;early endosome;early endosome membrane;endosomal part;endosome;endosome membrane;intracellular membrane-bounded organelle;intracellular organelle;intracellular organelle part;intracellular part;macromolecular complex;membrane;membrane-bounded organelle;organelle;organelle membrane;organelle part;plasma membrane;protein complex;WASH complex		6	6	6	9.2	9.2	9.2	136.57	0	32.518	242370000	9	4	3	1	0	4	0	0.987582	A0A087WYF6;E7ESD2;Q641Q2;F8W7U3;A0A0A0MR88;A0A096LPC5;Q9Y4E1;J3KP36;A0A0A0MT65;Q5T1D7;Q5SRD0	85	By MS/MS	By MS/MS	By matching		By MS/MS
APOOL		MICOS complex subunit MIC27	A0A087WYF7;Q6UXV4;A0A087WUX8	1.0294	1.01228	1.00472	1.01547	32.5121	32.2399	32.2233	33.468	32.6359	32.3753	+				cell part;cytoplasmic part;integral to membrane;intracellular organelle part;intracellular part;intrinsic to membrane;membrane;membrane part;mitochondrial inner membrane;mitochondrial membrane;mitochondrial part;organelle inner membrane;organelle membrane;organelle part	+	19	19	19	74.6	74.6	74.6	29.205	0	323.31	65129000000	110	13	11	12	7	16	17	1.01547	A0A087WYF7;Q6UXV4;A0A087WUX8	86	By MS/MS	By MS/MS	By MS/MS	By MS/MS	By MS/MS	By MS/MS
TPD52L2		Tumor protein D54	A0A087WYR3;O43399;A0A087WZ51	0.919957	0.907807	0.782481	0.870082	29.8054	30.014	30.0401	27.4197	27.2469	23.5058					cell part;cytoplasm;cytoplasmic part;intracellular part;perinuclear region of cytoplasm		6	6	6	32.9	32.9	32.9	23.764	0	82.54	4409100000	15	4	4	5	1	2	2	0.870082	A0A087WYR3;O43399;A0A087WZ51	89	By MS/MS	By MS/MS	By MS/MS	By MS/MS	By MS/MS	By MS/MS
PTGES3		Prostaglandin E synthase 3	A0A087WYT3;Q15185	0.852093	0.935226	0.927126	0.904815	31.7525	31.7671	30.5917	27.0561	29.7094	28.3624					cell part;chromosomal part;chromosome, telomeric region;cytoplasm;cytoplasmic part;cytosol;extracellular membrane-bounded organelle;extracellular organelle;extracellular region part;extracellular vesicular exosome;intracellular membrane-bounded organelle;intracellular organelle;intracellular organelle part;intracellular part;macromolecular complex;membrane-bounded organelle;membrane-bounded vesic…		7	7	7	36.6	36.6	36.6	19.155	0	159.92	10084000000	32	6	6	5	1	4	4	0.904815	A0A087WYT3;Q15185;B4DDC6	90	By MS/MS	By MS/MS	By MS/MS	By MS/MS	By MS/MS	By MS/MS
RAVER1		Ribonucleoprotein PTB-binding 1	A0A087WZ13;E9PAU2;Q8IY67	0.970396	0.908489	0.893395	0.924093	27.6453	28.6236	27.0907	26.8269	26.0042	24.2027					cell part;cytoplasm;intracellular membrane-bounded organelle;intracellular organelle;intracellular part;membrane-bounded organelle;nucleus;organelle		5	5	5	15.4	15.4	15.4	77.843	0	100.23	652190000	10	3	3	2	0	2	0	0.924093	A0A087WZ13;E9PAU2;Q8IY67;K7EKR9	91	By MS/MS	By MS/MS	By MS/MS		By MS/MS
EIF3H		Eukaryotic translation initiation factor 3 subunit H	A0A087WZK9;B3KS98;O15372;E5RJT0	0.976678	0.916115	0.948298	0.94703	28.1717	28.1896	27.1039	27.5147	25.8249	25.7026					cell part;cytoplasmic part;cytosol;eukaryotic 43S preinitiation complex;eukaryotic 48S preinitiation complex;eukaryotic translation initiation factor 3 complex;eukaryotic translation initiation factor 3 complex, eIF3m;extracellular membrane-bounded organelle;extracellular organelle;extracellular region part;extracellular vesicular exosome;intracellular part;macromolecular complex;membrane;membran…		7	7	7	28.7	28.7	28.7	39.589	0	44.892	705190000	16	5	4	3	1	2	0	0.94703	A0A087WZK9;B3KS98;O15372;E5RJT0;E5RGU4	97	By MS/MS	By MS/MS	By MS/MS	By MS/MS	By MS/MS
IDH3B		Isocitrate dehydrogenase [NAD] subunit, mitochondrial;Isocitrate dehydrogenase [NAD] subunit beta, mitochondrial	A0A087WZN1;O43837;A0A087X2E5	1.02095	0.997444	0.988898	1.00243	32.7579	32.7359	32.633	33.4443	32.6522	32.2707	+				cell part;cytoplasmic part;intracellular membrane-bounded organelle;intracellular organelle;intracellular organelle lumen;intracellular organelle part;intracellular part;membrane-bounded organelle;membrane-enclosed lumen;mitochondrial matrix;mitochondrial part;mitochondrion;nucleus;organelle;organelle lumen;organelle part	+	23	23	23	58.7	58.7	58.7	42.41	0	236.36	67786000000	123	14	13	12	11	21	21	1.00243	A0A087WZN1;O43837;A0A087X2E5;A0A0D9SG66	98	By MS/MS	By MS/MS	By MS/MS	By MS/MS	By MS/MS	By MS/MS
METTL7B		Methyltransferase-like protein 7B	A0A087WZT2;Q6UX53	0.974003	0.936108	0.938324	0.949478	31.8444	30.8709	30.1709	31.0166	28.8984	28.3101					cell part;cytoplasm;intracellular part		11	11	11	50.7	50.7	50.7	31.288	0	177.36	8885300000	47	8	7	6	3	8	7	0.949478	A0A087WZT2;Q6UX53	101	By MS/MS	By MS/MS	By MS/MS	By MS/MS	By MS/MS	By MS/MS
PPIP5K2		Inositol hexakisphosphate and diphosphoinositol-pentakisphosphate kinase 2	A0A087WZV0;O43314	0.95853	0.914641	0.947224	0.940132	27.9367	27.8834	27.152	26.7782	25.5033	25.719					cell part;cytoplasm;cytoplasmic part;cytosol;intracellular organelle part;intracellular part;membrane;nuclear part;nucleoplasm;organelle part;plasma membrane		3	3	3	3.8	3.8	3.8	144.36	0	13.418	284670000	4	2	2	2	0	0	0	0.940132	A0A087WZV0;O43314;K7ENU7;A0A087WWN8;H0Y9S9;D6RBU4;F8W9A8;B7WPL9;Q6PFW1	103	By MS/MS	By MS/MS	By MS/MS
SBDS		Ribosome maturation protein SBDS	A0A087X020;Q9Y3A5	0.976172	1.00762	0.946833	0.976874	28.5429	26.2676	26.8613	27.8627	26.4677	25.4331					cell part;cytoplasm;cytoskeletal part;intracellular membrane-bounded organelle;intracellular non-membrane-bounded organelle;intracellular organelle;intracellular organelle part;intracellular part;membrane-bounded organelle;non-membrane-bounded organelle;nuclear part;nucleolus;nucleoplasm;nucleus;organelle;organelle part;spindle pole		6	6	6	27.6	27.6	27.6	28.864	0	58.902	987130000	17	3	3	2	2	3	2	0.976874	A0A087X020;Q9Y3A5;F8WE72	105	By MS/MS	By MS/MS	By MS/MS	By MS/MS	By MS/MS	By MS/MS
COL6A1		Collagen alpha-1(VI) chain	A0A087X0S5;P12109	0.926668	0.952319	0.934384	0.93779	31.3443	31.8915	31.464	29.0457	30.3709	29.3994					anchoring collagen;cell part;collagen;collagen type VI;cytoplasmic part;endoplasmic reticulum lumen;endoplasmic reticulum part;extracellular matrix;extracellular matrix part;extracellular membrane-bounded organelle;extracellular organelle;extracellular region;extracellular region part;extracellular vesicular exosome;intracellular organelle lumen;intracellular organelle part;intracellular part;lys…		24	24	24	33.9	33.9	33.9	108.34	0	323.31	16464000000	94	12	15	14	7	15	14	0.93779	A0A087X0S5;P12109	112	By MS/MS	By MS/MS	By MS/MS	By MS/MS	By MS/MS	By MS/MS
ACOT2		Acyl-coenzyme A thioesterase 2, mitochondrial	A0A087X0W7;A0A087WT95;P49753	0.98139	0.983983	0.978491	0.981288	32.6842	32.5453	33.0412	32.076	32.024	32.3306	+				cell part;cytoplasmic part;extracellular membrane-bounded organelle;extracellular organelle;extracellular region part;extracellular vesicular exosome;intracellular membrane-bounded organelle;intracellular organelle;intracellular part;membrane-bounded organelle;membrane-bounded vesicle;mitochondrion;organelle;vesicle	+	27	27	3	77	77	14.3	46.292	0	323.31	67708000000	147	18	18	16	8	22	22	0.981288	A0A087X0W7;A0A087WT95;P49753;A0A2R8Y7H3	114	By MS/MS	By MS/MS	By MS/MS	By MS/MS	By MS/MS	By MS/MS
NOMO1		Nodal modulator 1	A0A0G2JN29;A0A087X117;Q15155;A0A0G2JP90;A0A087WW46	1.10345	1.12393	1.06478	1.09739	27.2773	25.5715	25.9105	30.0992	28.7406	27.5891					cell part;integral to membrane;intrinsic to membrane;membrane;membrane part		54	4	4	63.8	5.4	5.4	139.54	0	120.75	2624800000	14	39	40	40	11	46	43	1.09739	A0A0G2JN29;A0A087X117;Q15155;A0A0G2JP90;A0A087WW46;H3BUC9;I3L0Q6;H3BTW1	116	By MS/MS	By matching	By matching	By MS/MS	By MS/MS	By MS/MS
BIN2		Bridging integrator 2	S4R418;A0A087X188;Q9UBW5;A0A0A0MT10	0.909962	0.947884	0.901323	0.919723	29.2669	29.2852	28.8121	26.6318	27.759	25.969					cell cortex;cell junction;cell part;cell projection;cytoplasm;cytoplasmic part;cytoskeletal part;intracellular non-membrane-bounded organelle;intracellular organelle;intracellular organelle part;intracellular part;macromolecular complex;membrane part;non-membrane-bounded organelle;organelle;organelle part;phagocytic cup;plasma membrane part;podosome;protein complex		7	7	7	23.1	23.1	23.1	58.913	0	207.74	2386100000	29	5	6	4	1	5	2	0.919723	S4R418;A0A087X188;Q9UBW5;A0A0A0MT10	117	By MS/MS	By MS/MS	By MS/MS	By MS/MS	By MS/MS	By MS/MS
2015-09-01		15 kDa selenoprotein	A0A087X1G7;O60613;A0A0J9YX89	0.924778	0.958286	0.918557	0.933874	30.3504	29.8797	30.2623	28.0673	28.6333	27.7976					cell part;cytoplasmic part;endoplasmic reticulum lumen;endoplasmic reticulum part;extracellular membrane-bounded organelle;extracellular organelle;extracellular region part;extracellular vesicular exosome;intracellular organelle lumen;intracellular organelle part;intracellular part;membrane-bounded organelle;membrane-bounded vesicle;membrane-enclosed lumen;organelle;organelle lumen;organelle part…		4	4	4	32.3	32.3	32.3	17.942	0	56.284	6411200000	16	3	3	3	1	4	3	0.933874	A0A087X1G7;O60613;A0A0J9YX89;A0A087WXL0;A0A0B4J1T0;A8MZD0	122	By MS/MS	By MS/MS	By MS/MS	By MS/MS	By MS/MS	By MS/MS
PSME2		Proteasome activator complex subunit 2	A0A087X1Z3;Q9UL46;H0YM70	0.931778	0.930705	0.894369	0.918951	31.955	31.9212	31.207	29.775	29.7092	27.9106					cell part;cytoplasmic part;cytosol;extracellular membrane-bounded organelle;extracellular organelle;extracellular region part;extracellular vesicular exosome;intracellular organelle part;intracellular part;macromolecular complex;membrane;membrane-bounded organelle;membrane-bounded vesicle;nuclear part;nucleoplasm;organelle;organelle part;proteasome activator complex;proteasome complex;protein com…		15	15	15	73.2	73.2	73.2	29.126	0	280.54	12546000000	76	11	11	9	6	9	7	0.918951	A0A087X1Z3;Q9UL46;H0YM70;H0YKU2	125	By MS/MS	By MS/MS	By MS/MS	By MS/MS	By MS/MS	By MS/MS
KIAA1033		WASH complex subunit 7	A0A087X256;Q2M389	0.940844	0.928708	0.855466	0.908339	28.7736	29.2115	27.9846	27.0715	27.1289	23.9399					cell part;cytoplasmic part;early endosome;endosome;intracellular membrane-bounded organelle;intracellular organelle;intracellular organelle part;intracellular part;macromolecular complex;membrane-bounded organelle;nuclear part;nucleoplasm;organelle;organelle part;protein complex;WASH complex		20	20	20	23.1	23.1	23.1	136.5	0	182.73	1303000000	38	12	12	3	3	9	0	0.908339	A0A087X256;Q2M389;F8W1W1;F8VYH7;F8VNZ5	127	By MS/MS	By MS/MS	By MS/MS	By MS/MS	By MS/MS
MRPL45		39S ribosomal protein L45, mitochondrial	A0A087X2D5;Q9BRJ2;A0A0G2JMS5;A0A087WU62	1.03279	1.00331	1.00289	1.013	31.2952	31.5539	31.1121	32.3215	31.6582	31.2019	+				cell part;cytoplasmic part;intracellular membrane-bounded organelle;intracellular non-membrane-bounded organelle;intracellular organelle;intracellular organelle part;intracellular part;macromolecular complex;membrane;membrane-bounded organelle;mitochondrial inner membrane;mitochondrial membrane;mitochondrial part;mitochondrion;non-membrane-bounded organelle;organelle;organelle inner membrane;orga…	+	18	18	18	56.9	56.9	56.9	35.29	0	180.93	30817000000	86	14	12	8	6	12	15	1.013	A0A087X2D5;Q9BRJ2;A0A0G2JMS5;A0A087WU62	129	By MS/MS	By MS/MS	By MS/MS	By MS/MS	By MS/MS	By MS/MS
NOP16			A0A087X2G6;D6RIC3;A0A0C4DGU5	1.07935	1.05528	0.821027	0.98522	24.326	24.6912	27.7479	26.2562	26.0562	22.7818					cell part;intracellular membrane-bounded organelle;intracellular non-membrane-bounded organelle;intracellular organelle;intracellular organelle part;intracellular part;membrane-bounded organelle;non-membrane-bounded organelle;nuclear part;nucleolus;nucleus;organelle;organelle part		2	2	1	9.7	9.7	5.1	27.434	0.00019704	4.9811	56491000	6	1	1	0	0	1	2	0.98522	A0A087X2G6;D6RIC3;A0A0C4DGU5	130	By MS/MS	By MS/MS			By MS/MS	By MS/MS
PSMC6		26S protease regulatory subunit 10B	A0A087X2I1;P62333;H0YJC0	0.910552	0.942062	0.888679	0.913764	30.3993	30.6387	29.8452	27.6801	28.8635	26.5228					cell part;cytoplasmic part;cytosol;cytosolic part;cytosolic proteasome complex;extracellular membrane-bounded organelle;extracellular organelle;extracellular region part;extracellular vesicular exosome;inclusion body;intracellular membrane-bounded organelle;intracellular organelle;intracellular organelle part;intracellular part;macromolecular complex;membrane;membrane-bounded organelle;membrane-b…		15	15	15	49.1	49.1	49.1	45.796	0	175.25	4972000000	36	6	8	8	1	8	5	0.913764	A0A087X2I1;P62333;H0YJC0;H0YJS8;H0YJX2;H0YJE9;H0YJT1	131	By MS/MS	By MS/MS	By MS/MS	By MS/MS	By MS/MS	By MS/MS
GPS1		COP9 signalosome complex subunit 1	C9JFE4;A0A096LP07;A0A096LPJ3;A8K070;Q13098;J3QQX0	1.01483	0.97607	0.95881	0.983237	27.075	26.4746	26.2145	27.4765	25.8411	25.1347					cell part;cytoplasm;intracellular membrane-bounded organelle;intracellular organelle;intracellular organelle part;intracellular part;macromolecular complex;membrane-bounded organelle;nuclear part;nucleus;organelle;organelle part;protein complex;signalosome		4	4	4	16.6	16.6	16.6	53.371	0	9.6099	74513000	6	2	4	0	0	0	0	0.983237	C9JFE4;A0A096LP07;A0A096LPJ3;A8K070;Q13098;J3QQX0;J3QS88;J3KTB0;J3QLT0;J3KSA5;J3KRJ4	134	By MS/MS	By MS/MS
AAK1		Uncharacterized protein FLJ45252	A0A096LP25;Q6ZSR9;A0A096LNZ0	0.950478	0.897757	0.950514	0.932916	27.8136	28.4371	26.3045	26.4362	25.5296	25.0028							7	7	7	21.5	21.5	21.5	54.448	0	14.466	438020000	11	4	2	1	1	4	0	0.932916	A0A096LP25;Q6ZSR9;A0A096LNZ0	136	By MS/MS	By MS/MS	By MS/MS	By MS/MS	By MS/MS
MBNL1		Muscleblind-like protein 1	C9JP00;A0A0A0MQX8;Q9NR56;H7C4T5;Q86VM6	0.954631	0.854718	0.895842	0.901731	29.0523	29.6854	27.4079	27.7342	25.3727	24.5531					cell part;centrosome;cytoplasm;cytoplasmic part;cytoskeletal part;intracellular membrane-bounded organelle;intracellular non-membrane-bounded organelle;intracellular organelle;intracellular organelle part;intracellular part;macromolecular complex;membrane-bounded organelle;microtubule organizing center;non-membrane-bounded organelle;nuclear part;nucleoplasm;nucleus;organelle;organelle part;ribonu…		7	7	4	24.4	24.4	16.4	37.898	0	27.607	1031700000	16	3	4	4	1	1	0	0.901731	C9JP00;A0A0A0MQX8;Q9NR56;H7C4T5;Q86VM6;C9JCX1;H7C4Y1;Q5VZF2;B1AKI6;Q9NUK0;C9J4T8	141	By MS/MS	By MS/MS	By MS/MS	By MS/MS	By MS/MS
VDAC2		Voltage-dependent anion-selective channel protein 2	A0A0A0MR02;P45880;Q5JSD2;Q5JSD1	1.00257	0.996713	1.00026	0.999848	36.0055	36.1052	35.4762	36.0982	35.9865	35.4853	+				cell part;cytoplasmic part;extracellular membrane-bounded organelle;extracellular organelle;extracellular region part;extracellular vesicular exosome;integral to membrane;intracellular membrane-bounded organelle;intracellular non-membrane-bounded organelle;intracellular organelle;intracellular organelle part;intracellular part;intrinsic to membrane;macromolecular complex;membrane;membrane part;me…	+	19	19	19	73	73	73	30.348	0	323.31	598960000000	292	17	15	15	5	15	15	0.999848	A0A0A0MR02;P45880;Q5JSD2;Q5JSD1;A2A3S1	142	By MS/MS	By MS/MS	By MS/MS	By MS/MS	By MS/MS	By MS/MS
HNRNPUL1		Heterogeneous nuclear ribonucleoprotein U-like protein 1	M0R3F1;A0A0A0MRA5;B7Z4B8;Q9BUJ2;M0QYZ0	0.979172	0.975289	0.878963	0.944474	28.6118	28.741	28.8098	28.0159	28.0308	25.3227					cell part;intracellular membrane-bounded organelle;intracellular organelle;intracellular organelle part;intracellular part;macromolecular complex;membrane-bounded organelle;nuclear part;nucleoplasm;nucleus;organelle;organelle part;ribonucleoprotein complex;viral nucleocapsid;virion part		11	11	11	25	25	25	71.611	0	77.493	1840500000	22	7	5	6	1	2	2	0.944474	M0R3F1;A0A0A0MRA5;B7Z4B8;Q9BUJ2;M0QYZ0;M0QYM5;M0QYI8;M0QYG9;M0R0K8	147	By MS/MS	By MS/MS	By MS/MS	By MS/MS	By MS/MS	By MS/MS
PCMT1		Protein-L-isoaspartate O-methyltransferase;Protein-L-isoaspartate(D-aspartate) O-methyltransferase	A0A0A0MRJ6;H7BY58;P22061;F6S8N6	0.926331	0.954554	0.972938	0.951274	30.3515	31.4965	30.2479	28.1155	30.0651	29.4294					cell part;cytoplasm;cytoplasmic part;endoplasmic reticulum;extracellular membrane-bounded organelle;extracellular organelle;extracellular region part;extracellular vesicular exosome;intracellular membrane-bounded organelle;intracellular organelle;intracellular part;membrane-bounded organelle;membrane-bounded vesicle;organelle;vesicle	+	12	12	12	48.4	48.4	48.4	30.315	0	255.82	10911000000	55	6	8	4	2	12	10	0.951274	A0A0A0MRJ6;H7BY58;P22061;F6S8N6;F8WDT3;F8WAV5;F8WAX2;C9J0F2;H7C4X2	153	By MS/MS	By MS/MS	By MS/MS	By MS/MS	By MS/MS	By MS/MS
MYO6		Unconventional myosin-VI	A0A0A0MRM8;E7EW20;Q9UM54;A0A0D9SGC1	0.940507	0.930711	0.874492	0.915237	32.7195	33.3664	31.5915	30.773	31.0545	27.6265					apical part of cell;axon;cell body;cell cortex;cell part;cell projection;cell projection membrane;cell projection part;clathrin coated vesicle membrane;coated pit;coated vesicle membrane;cytoplasm;cytoplasmic membrane-bounded vesicle;cytoplasmic part;cytoplasmic vesicle;cytoplasmic vesicle membrane;cytoplasmic vesicle part;cytoskeletal part;cytosol;DNA-directed RNA polymerase II, holoenzyme;endoc…		61	61	61	58.3	58.3	58.3	145.01	0	323.31	20732000000	210	36	43	29	14	41	13	0.915237	A0A0A0MRM8;E7EW20;Q9UM54;A0A0D9SGC1;Q5JVM0	155	By MS/MS	By MS/MS	By MS/MS	By MS/MS	By MS/MS	By MS/MS
ABI1		Abl interactor 1	B6VEX4;A0A0A0MRT6;Q8IZP0	0.954031	0.927766	0.851925	0.911241	31.2656	31.0779	29.569	29.8284	28.8331	25.1905					cell junction;cell part;cell projection;cell projection part;cytoplasm;cytoplasmic part;cytoskeletal part;cytoskeleton;cytosol;endoplasmic reticulum;extracellular membrane-bounded organelle;extracellular organelle;extracellular region part;extracellular vesicular exosome;filopodium;growth cone;intracellular;intracellular membrane-bounded organelle;intracellular non-membrane-bounded organelle;intr…		15	15	12	45	45	36.1	43.294	0	182.55	4912800000	47	13	11	8	5	7	0	0.911241	B6VEX4;A0A0A0MRT6;Q8IZP0;B7Z836;H0Y6B5	157	By MS/MS	By MS/MS	By MS/MS	By MS/MS	By MS/MS
SFXN3		Sideroflexin;Sideroflexin-3	A0A0A0MS41;Q9BWM7;A0A1P0AYU5;S4R3N9	1.02611	1.00201	1.0053	1.01114	35.0236	34.8195	34.6993	35.9382	34.8896	34.8831	+				cell part;cytoplasmic part;integral to membrane;intracellular membrane-bounded organelle;intracellular organelle;intracellular organelle part;intracellular part;intrinsic to membrane;membrane;membrane part;membrane-bounded organelle;mitochondrial membrane;mitochondrial part;mitochondrion;organelle;organelle membrane;organelle part	+	26	26	25	91.6	91.6	85.7	35.503	0	323.31	356700000000	200	18	18	19	10	25	22	1.01114	A0A0A0MS41;Q9BWM7;A0A1P0AYU5;S4R3N9	160	By MS/MS	By MS/MS	By MS/MS	By MS/MS	By MS/MS	By MS/MS
GSN		Gelsolin	A0A0A0MS51;A0A0A0MT01;P06396	0.955553	0.9356	0.899607	0.930253	35.1681	35.2781	34.7518	33.605	33.0062	31.263					actin cap;actin cytoskeleton;adherens junction;anchoring junction;blood microparticle;cell cortex part;cell junction;cell part;cell projection;cell-substrate adherens junction;cell-substrate junction;cortical actin cytoskeleton;cortical cytoskeleton;cytoplasm;cytoplasmic part;cytoskeletal part;cytoskeleton;cytosol;extracellular membrane-bounded organelle;extracellular organelle;extracellular regi…		38	38	12	57.2	57.2	27.4	82.525	0	323.31	138420000000	232	24	25	23	11	23	20	0.930253	A0A0A0MS51;A0A0A0MT01;P06396;A0A0U1RQL8;REV__H0YJM7;REV__Q6TDU7;REV__F8W8F9	162	By MS/MS	By MS/MS	By MS/MS	By MS/MS	By MS/MS	By MS/MS
EXOC7		Exocyst complex component 7	A0A0A0MSB8;Q9UPT5;A0A0A0MRE1;B4DJ07	0.981366	0.889447	0.865836	0.912216	28.2458	28.5813	26.9341	27.7194	25.4216	23.3206					cell cortex part;cell part;cell projection part;centriolar satellite;cytoplasmic part;cytoskeletal part;cytosol;exocyst;growth cone membrane;intracellular organelle part;intracellular part;macromolecular complex;membrane;membrane part;microtubule organizing center;microtubule organizing center part;organelle part;plasma membrane;plasma membrane part;protein complex		11	11	11	22.1	22.1	22.1	78.808	0	55.526	502990000	11	3	7	4	0	1	0	0.912216	A0A0A0MSB8;Q9UPT5;A0A0A0MRE1;B4DJ07;B5MCY9;K7ERQ5;C9JME6;C9JKC2	165	By MS/MS	By MS/MS	By MS/MS		By MS/MS
TBXAS1		Thromboxane-A synthase	A0A0A0MSK3;Q53F23;P24557;A0A0C4DH47	0.95972	0.939166	1.01663	0.971839	28.152	27.8583	26.0124	27.018	26.1636	26.445					cell part;cytoplasmic part;endoplasmic reticulum membrane;endoplasmic reticulum part;integral to membrane;intracellular organelle part;intracellular part;intrinsic to membrane;membrane;membrane part;organelle membrane;organelle part		8	8	8	29.6	29.6	29.6	52.417	0	66.131	804290000	14	1	0	3	2	4	4	0.971839	A0A0A0MSK3;Q53F23;P24557;A0A0C4DH47;C9JS68;B7Z6W1;F8WD37;F8WC80	172	By MS/MS		By MS/MS	By MS/MS	By MS/MS	By MS/MS
TOR1AIP1		Torsin-1A-interacting protein 1	A0A0A0MSK5;Q5JTV8;J3KN66;H0Y4R4	0.992709	0.965115	0.93391	0.963912	29.5755	29.4514	29.1012	29.3598	28.424	27.1779					cell part;integral to membrane;intracellular membrane-bounded organelle;intracellular organelle;intracellular organelle part;intracellular part;intrinsic to membrane;membrane;membrane part;membrane-bounded organelle;nuclear inner membrane;nuclear membrane;nuclear part;nucleus;organelle;organelle inner membrane;organelle membrane;organelle part		12	11	11	37.7	35.5	35.5	52.406	0	106.42	3824900000	37	6	4	5	5	9	7	0.963912	A0A0A0MSK5;Q5JTV8;J3KN66;H0Y4R4;H0YD16;H0YDU3	173	By MS/MS	By MS/MS	By MS/MS	By MS/MS	By MS/MS	By MS/MS
PITPNB		Phosphatidylinositol transfer protein beta isoform	A0A0A0MSW4;P48739;B3KYB7	0.965288	0.975821	0.898004	0.946371	28.3291	27.1656	27.8226	27.3458	26.5087	24.9848					cell part;cytoplasmic part;endoplasmic reticulum membrane;endoplasmic reticulum part;extracellular membrane-bounded organelle;extracellular organelle;extracellular region part;extracellular vesicular exosome;Golgi apparatus part;Golgi membrane;intracellular;intracellular organelle part;intracellular part;membrane;membrane part;membrane-bounded organelle;membrane-bounded vesicle;organelle;organell…		8	8	7	33.6	33.6	30.3	31.581	0	31.958	1130600000	19	4	2	3	3	5	3	0.946371	A0A0A0MSW4;P48739;B3KYB7;B3KYB6;I3L3W1;I3L2X8;I3L4C0;I3L459;I3L4H1	176	By MS/MS	By MS/MS	By MS/MS	By MS/MS	By MS/MS	By MS/MS
FDXR		NADPH:adrenodoxin oxidoreductase, mitochondrial	A0A0C4DFN8;A0A0A0MSZ4;A0A0A0MTN9;A0A0A0MTR6;A0A0C4DGN7;A0A0A0MT64;P22570	0.946656	1.02497	0.995249	0.98896	29.9576	29.6366	30.2647	28.3596	30.3767	30.1209	+				cell part;cytoplasmic part;intracellular membrane-bounded organelle;intracellular organelle;intracellular organelle lumen;intracellular organelle part;intracellular part;membrane;membrane-bounded organelle;membrane-enclosed lumen;mitochondrial inner membrane;mitochondrial matrix;mitochondrial membrane;mitochondrial part;mitochondrion;organelle;organelle inner membrane;organelle lumen;organelle me…	+	22	22	3	55	55	6.9	53.808	0	161.15	13088000000	81	8	5	10	5	16	19	0.98896	A0A0C4DFN8;A0A0A0MSZ4;A0A0A0MTN9;A0A0A0MTR6;A0A0C4DGN7;A0A0A0MT64;P22570;J3QKZ8;J3QQW7	177	By MS/MS	By MS/MS	By MS/MS	By MS/MS	By MS/MS	By MS/MS
LIPA		Lysosomal acid lipase/cholesteryl ester hydrolase	A0A0A0MT32;P38571;Q5T073	0.867381	0.945389	0.910122	0.907631	30.6789	30.8071	31.2507	26.6103	29.1247	28.442					cell part;cytoplasmic part;extracellular membrane-bounded organelle;extracellular organelle;extracellular region part;extracellular vesicular exosome;intracellular membrane-bounded organelle;intracellular organelle;intracellular part;lysosome;lytic vacuole;membrane-bounded organelle;membrane-bounded vesicle;organelle;vacuole;vesicle		10	10	10	54.4	54.4	54.4	32.57	0	67.887	10908000000	49	9	7	9	1	7	6	0.907631	A0A0A0MT32;P38571;Q5T073;Q5T770	178	By MS/MS	By MS/MS	By MS/MS	By MS/MS	By MS/MS	By MS/MS
FKBP15		Peptidyl-prolyl cis-trans isomerase;FK506-binding protein 15	A0A0A0MT60;Q5T1M5	0.909591	0.913943	0.92241	0.915315	30.9758	31.1602	26.3969	28.1753	28.4787	24.3487					actin filament;axon;cell part;cell projection;cell projection part;cytoplasmic part;cytoskeletal part;early endosome;endosome;growth cone;intracellular membrane-bounded organelle;intracellular organelle;intracellular organelle part;intracellular part;macromolecular complex;membrane;membrane-bounded organelle;neuron projection;organelle;organelle part;protein complex;site of polarized growth		20	20	20	22.8	22.8	22.8	136.27	0	323.31	2527200000	56	14	10	4	4	15	0	0.915315	A0A0A0MT60;Q5T1M5;X6RKW4	181	By MS/MS	By MS/MS	By MS/MS	By MS/MS	By MS/MS
IVD		Isovaleryl-CoA dehydrogenase, mitochondrial	A0A0A0MT83;P26440;H7C4G6	1.00982	0.987795	0.989609	0.99574	33.6595	33.6571	33.5345	33.9899	33.2463	33.1861	+				cell part;cytoplasmic part;intracellular membrane-bounded organelle;intracellular organelle;intracellular organelle lumen;intracellular organelle part;intracellular part;membrane;membrane-bounded organelle;membrane-enclosed lumen;mitochondrial matrix;mitochondrial membrane;mitochondrial part;mitochondrion;nuclear part;nucleoplasm;organelle;organelle lumen;organelle membrane;organelle part	+	21	21	21	65	65	65	46.65	0	323.31	121590000000	139	16	15	14	12	18	15	0.99574	A0A0A0MT83;P26440;H7C4G6;H0YLC3;H0YN10;H0YKV0;A0A087WVD3	183	By MS/MS	By MS/MS	By MS/MS	By MS/MS	By MS/MS	By MS/MS
RNF213		E3 ubiquitin-protein ligase RNF213	A0A0A0MTR7;A0A0A0MTC1;Q63HN8	0.89482	0.857545	0.911505	0.887957	30.4487	29.9205	26.4748	27.2461	25.6582	24.1319					cell part;cytoplasm;intracellular non-membrane-bounded organelle;intracellular organelle;intracellular organelle part;intracellular part;membrane;non-membrane-bounded organelle;nuclear part;nucleolus;organelle;organelle part		41	41	41	11.1	11.1	11.1	591.4	0	196.05	1041900000	53	25	14	1	5	12	1	0.887957	A0A0A0MTR7;A0A0A0MTC1;Q63HN8	184	By MS/MS	By MS/MS	By MS/MS	By MS/MS	By MS/MS	By MS/MS
VARS2		Valine--tRNA ligase, mitochondrial	A0A140TA40;A0A0A0MTG1;A0A140T8Y0;A0A140TA35;Q5ST30;B7ZL25;A0A140TA45;B4E0K6;A0A0G2JIA5;A0A140TA36;A0A0G2JL52	1.0488	0.948444	0.942366	0.97987	26.4343	27.0814	27.5089	27.7243	25.6852	25.9235					cell part;cytoplasmic part;intracellular membrane-bounded organelle;intracellular organelle;intracellular part;membrane-bounded organelle;mitochondrion;organelle	+	8	8	8	10.7	10.7	10.7	118.33	0	54.034	437900000	11	0	0	0	0	5	6	0.97987	A0A140TA40;A0A0A0MTG1;A0A140T8Y0;A0A140TA35;Q5ST30;B7ZL25;A0A140TA45;B4E0K6;A0A0G2JIA5;A0A140TA36;A0A0G2JL52;B7ZCJ6	186					By MS/MS	By MS/MS
ILK		Integrin-linked protein kinase	A0A0A0MTH3;Q13418	0.989271	0.952735	0.900772	0.947593	30.2571	30.2724	29.984	29.9325	28.8415	27.0088					actin filament bundle;actomyosin;adherens junction;anchoring junction;axon part;cell body;cell junction;cell part;cell projection;cell projection part;cell-cell junction;cell-substrate adherens junction;cell-substrate junction;contractile fiber part;costamere;cytoplasm;cytoplasmic part;cytoskeletal part;cytosol;dendritic shaft;focal adhesion;intracellular organelle part;intracellular part;lamelli…		18	18	18	44.5	44.5	44.5	54.611	0	161	5678900000	45	10	10	10	4	7	4	0.947593	A0A0A0MTH3;Q13418;A0A087WWY6	187	By MS/MS	By MS/MS	By MS/MS	By MS/MS	By MS/MS	By MS/MS
DBI		Acyl-CoA-binding protein	B8ZWD1;A0A0A0MTI5;P07108	0.881687	0.920141	0.956288	0.919372	31.2796	31.5892	30.786	27.5788	29.0665	29.4403	+				cell part;cytoplasmic part;endoplasmic reticulum;endoplasmic reticulum part;extracellular membrane-bounded organelle;extracellular organelle;extracellular region part;extracellular vesicular exosome;Golgi apparatus;intracellular membrane-bounded organelle;intracellular organelle;intracellular organelle part;intracellular part;membrane-bounded organelle;membrane-bounded vesicle;mitochondrion;organ…	+	6	6	6	58.8	58.8	58.8	11.15	0	28.662	11968000000	27	5	5	5	0	3	4	0.919372	B8ZWD1;A0A0A0MTI5;P07108	188	By MS/MS	By MS/MS	By MS/MS		By MS/MS	By MS/MS
NCEH1		Neutral cholesterol ester hydrolase 1	A0A0R4J2G3;A0A0A0MTJ9;Q6PIU2;H7C046	0.986485	0.961877	0.947766	0.965376	30.6617	31.4452	30.2207	30.2473	30.2464	28.6422	+				cell part;cytoplasmic part;endoplasmic reticulum;integral to membrane;intracellular membrane-bounded organelle;intracellular organelle;intracellular part;intrinsic to membrane;membrane;membrane part;membrane-bounded organelle;organelle		15	15	15	43	43	43	49.062	0	134.39	9834000000	71	9	10	9	4	12	10	0.965376	A0A0R4J2G3;A0A0A0MTJ9;Q6PIU2;H7C046;F8WE33	189	By MS/MS	By MS/MS	By MS/MS	By MS/MS	By MS/MS	By MS/MS
CUL2		Cullin-2	Q5T2B5;A0A0A0MTN0;Q13617	1.02168	0.930726	0.956998	0.969802	27.9614	27.7488	26.7555	28.5677	25.8266	25.6049					cell part;Cul2-RING ubiquitin ligase complex;cullin-RING ubiquitin ligase complex;cytoplasmic part;cytoplasmic ubiquitin ligase complex;cytosol;intracellular non-membrane-bounded organelle;intracellular organelle;intracellular organelle part;intracellular part;macromolecular complex;non-membrane-bounded organelle;nuclear part;nucleolus;nucleoplasm;organelle;organelle part;protein complex;ubiquiti…		6	6	6	14.7	14.7	14.7	82.358	0	28.259	577930000	9	2	3	3	0	4	2	0.969802	Q5T2B5;A0A0A0MTN0;Q13617	191	By matching	By MS/MS	By MS/MS		By MS/MS	By MS/MS
C14orf2;MP68		6.8 kDa mitochondrial proteolipid	A0A0A0MTQ5;G3V556;P56378	0.866301	1.03319	0.929996	0.943164	29.9664	26.9482	30.5336	25.9599	27.8428	28.3961	+				cell part;cytoplasmic part;integral to membrane;intracellular membrane-bounded organelle;intracellular organelle;intracellular organelle part;intracellular part;intrinsic to membrane;macromolecular complex;membrane part;membrane-bounded organelle;mitochondrial membrane part;mitochondrial part;mitochondrial proton-transporting ATP synthase complex;mitochondrion;organelle;organelle part;protein com…	+	3	3	3	24.7	24.7	24.7	9.1078	0	7.1283	6778300000	9	2	1	2	0	2	3	0.943164	A0A0A0MTQ5;G3V556;P56378	192	By MS/MS	By MS/MS	By MS/MS		By matching	By MS/MS
TTN		Titin	A0A0A0MTS7;Q8WZ42;A0A0A0MRA3	0.839553	0.784361	0.915868	0.846594	31.4952	31.4105	26.7064	26.4419	24.6372	24.4595					cell part;chromosome;condensed chromosome;condensed nuclear chromosome;contractile fiber part;cytoplasmic part;cytoskeletal part;cytosol;extracellular membrane-bounded organelle;extracellular organelle;extracellular region;extracellular region part;extracellular vesicular exosome;I band;intracellular non-membrane-bounded organelle;intracellular organelle;intracellular organelle part;intracellular…		14	14	14	0.7	0.7	0.7	3994.6	0	10.665	5178600000	23	6	6	2	2	6	2	0.846594	A0A0A0MTS7;Q8WZ42;A0A0A0MRA3;H7C195;H7C0U7	193	By MS/MS	By MS/MS	By MS/MS	By MS/MS	By MS/MS	By MS/MS
TMEM259		Membralin	A0A0A0MTU3;Q4ZIN3	0.961889	0.919037	0.914774	0.9319	27.7245	27.9995	26.5376	26.6679	25.7326	24.2759					cell part;cytoplasm;integral to membrane;intracellular part;intrinsic to membrane;membrane part		6	6	6	20	20	20	46.22	0	79.003	767360000	18	2	3	2	0	4	2	0.9319	A0A0A0MTU3;Q4ZIN3;U3KPY4	194	By MS/MS	By MS/MS	By MS/MS		By MS/MS	By MS/MS
TMED7-TICAM2;TMED7		Transmembrane emp24 domain-containing protein 7	A0A0A6YYA0;Q9Y3B3	0.997669	0.966676	0.965731	0.976692	32.4647	32.458	31.9602	32.3891	31.3763	30.865					cell part;COPI vesicle coat;COPII vesicle coat;cytoplasmic part;cytoplasmic vesicle part;endoplasmic reticulum;endoplasmic reticulum membrane;endoplasmic reticulum part;endoplasmic reticulum-Golgi intermediate compartment;endoplasmic reticulum-Golgi intermediate compartment membrane;extracellular membrane-bounded organelle;extracellular organelle;extracellular region part;extracellular vesicular …		7	7	7	45.7	45.7	45.7	21.233	0	139.53	33051000000	48	7	6	7	2	6	6	0.976692	A0A0A6YYA0;Q9Y3B3;G3V2Y2	195	By MS/MS	By MS/MS	By MS/MS	By MS/MS	By MS/MS	By MS/MS
LUC7L2			A0A0A6YYJ8	0.982039	0.840893	0.921185	0.914705	28.9413	28.9176	26.7985	28.4215	24.3166	24.6864					cell part;intracellular organelle part;intracellular part;macromolecular complex;nuclear part;organelle part;ribonucleoprotein complex;small nuclear ribonucleoprotein complex;U1 snRNP		9	9	0	21.2	21.2	0	54.223	0	48.298	1281000000	17	4	3	2	3	4	2	0.914705	A0A0A6YYJ8;B8ZZ09;B8ZZ10;A8MYV2;Q9NQ29	196	By MS/MS	By MS/MS	By MS/MS	By MS/MS	By MS/MS	By MS/MS
CORO7-PAM16;CORO7		Coronin;Coronin-7	A0A0A6YYL4;P57737	0.991877	0.963776	0.970685	0.975446	30.9698	31.1071	31.1769	30.7183	29.9803	30.2629					cell part;cytoplasmic membrane-bounded vesicle;cytoplasmic part;cytoplasmic vesicle;cytosol;extrinsic to membrane;extrinsic to mitochondrial inner membrane;extrinsic to organelle membrane;Golgi apparatus;Golgi apparatus part;Golgi membrane;integral to membrane;intracellular membrane-bounded organelle;intracellular organelle;intracellular organelle lumen;intracellular organelle part;intracellular …		28	28	28	45	45	45	114.16	0	268.65	17734000000	78	21	16	12	5	13	9	0.975446	A0A0A6YYL4;P57737;I3L167;E7EP81;I3L1U7;I3L0X9;I3L3T0;Q9Y3D7;I3L351;I3L2Y6;I3L212;I3L426;I3L0X8;I3L1M1;I3L442;I3NI06;I3L1G9;A0A0B4J298;I3L359	198	By MS/MS	By MS/MS	By MS/MS	By MS/MS	By MS/MS	By MS/MS
ACSS3		Acyl-CoA synthetase short-chain family member 3, mitochondrial	A0A0B4J1R2;Q9H6R3	1.02207	0.972507	1.0407	1.01176	27.2822	27.4696	26.3878	27.8842	26.7144	27.4617	+				cell part;cytoplasmic part;intracellular membrane-bounded organelle;intracellular organelle;intracellular part;membrane-bounded organelle;mitochondrion;organelle	+	11	11	11	26.9	26.9	26.9	74.591	0	76.44	1428400000	19	0	1	1	0	4	10	1.01176	A0A0B4J1R2;Q9H6R3;F8VZB4	199		By MS/MS	By MS/MS		By MS/MS	By MS/MS
NAA15		N-alpha-acetyltransferase 15, NatA auxiliary subunit	A0A0B4J1W3;Q9BXJ9	0.991977	0.914712	0.839906	0.915532	28.4965	28.4696	28.7457	28.2679	26.0415	24.1437					cell part;cytoplasm;cytoplasmic part;extracellular membrane-bounded organelle;extracellular organelle;extracellular region part;extracellular vesicular exosome;intracellular membrane-bounded organelle;intracellular organelle;intracellular organelle part;intracellular part;macromolecular complex;membrane;membrane-bounded organelle;membrane-bounded vesicle;NatA complex;N-terminal protein acetyltran…		12	12	12	17.9	17.9	17.9	101.2	0	63.28	1736500000	26	6	7	5	1	4	0	0.915532	A0A0B4J1W3;Q9BXJ9;Q6N069	200	By MS/MS	By MS/MS	By MS/MS	By MS/MS	By MS/MS
SRSF7		Serine/arginine-rich splicing factor 7	A0A0B4J1Z1;C9JAB2;Q16629	0.933342	0.916782	0.911634	0.920586	29.5743	29.6737	26.6879	27.6029	27.2043	24.3296					cell part;cytoplasm;extracellular membrane-bounded organelle;extracellular organelle;extracellular region part;extracellular vesicular exosome;intracellular membrane-bounded organelle;intracellular organelle;intracellular organelle part;intracellular part;membrane-bounded organelle;membrane-bounded vesicle;nuclear part;nucleoplasm;nucleus;organelle;organelle part;vesicle		5	5	5	38.7	38.7	38.7	15.763	0	21.599	992580000	7	4	4	3	0	0	0	0.920586	A0A0B4J1Z1;C9JAB2;Q16629;F8WEA1	201	By MS/MS	By MS/MS	By MS/MS
TPT1		Translationally-controlled tumor protein	Q5W0H4;A0A0B4J2C3;P13693;J3KPG2;E9PJF7	0.878765	0.916275	0.889487	0.894842	31.8292	32.1996	31.6479	27.9703	29.5037	28.1504					cell part;cytoplasm;cytoplasmic part;endosome;extracellular membrane-bounded organelle;extracellular organelle;extracellular region part;extracellular space;extracellular vesicular exosome;intracellular membrane-bounded organelle;intracellular organelle;intracellular part;late endosome;membrane-bounded organelle;membrane-bounded vesicle;multivesicular body;nucleus;organelle;vesicle		7	7	7	40.4	40.4	40.4	21.525	0	42.472	14922000000	42	6	6	4	0	6	3	0.894842	Q5W0H4;A0A0B4J2C3;P13693;J3KPG2;E9PJF7;H0YCX0;Q56UQ5	206	By MS/MS	By MS/MS	By MS/MS		By MS/MS	By MS/MS
C21orf33			P0DPI2;A0A0B4J2D5;A0A096LPI6;A0A096LNH5;A0A0B4J2H4;H7C2G3;H7C1F6	0.889297	0.957491	1.02269	0.956492	32.1714	32.3541	31.9827	28.61	30.9788	32.7083	+					+	13	13	13	68.7	68.7	68.7	28.17	0	214.91	63389000000	85	8	8	6	1	9	10	0.956492	P0DPI2;A0A0B4J2D5;A0A096LPI6;A0A096LNH5;A0A0B4J2H4;H7C2G3;H7C1F6;F2Z2Q0;A0A096LP12;A0A096LP73;A0A2R8Y6K9;A0A2R8YDR7;A0A096LNJ1	207	By MS/MS	By MS/MS	By MS/MS	By MS/MS	By MS/MS	By MS/MS
CYP51A1		Lanosterol 14-alpha demethylase	A0A0C4DFL7;Q16850	0.941808	0.972985	0.972907	0.962566	30.0378	29.6935	28.1049	28.2898	28.8913	27.3435					cell part;cytoplasmic part;endoplasmic reticulum;endoplasmic reticulum membrane;endoplasmic reticulum part;integral to membrane;intracellular membrane-bounded organelle;intracellular organelle;intracellular organelle part;intracellular part;intrinsic to membrane;membrane;membrane part;membrane-bounded organelle;organelle;organelle membrane;organelle part		15	15	15	45.8	45.8	45.8	57.278	0	225.9	3289100000	34	4	4	4	4	10	7	0.962566	A0A0C4DFL7;Q16850;H7C0D0;C9IYR8	210	By MS/MS	By MS/MS	By MS/MS	By MS/MS	By MS/MS	By MS/MS
TM9SF4		Transmembrane 9 superfamily member 4	A0A0C4DFM1;Q92544	1.00099	0.981374	0.966977	0.983113	30.8199	30.2497	31.2397	30.8504	29.6862	30.2081					cell part;integral to membrane;intrinsic to membrane;membrane part	+	16	16	16	27.2	27.2	27.2	72.54	0	163.31	17120000000	43	4	6	9	4	9	10	0.983113	A0A0C4DFM1;Q92544;F8WCN2;F2Z2L1	211	By MS/MS	By MS/MS	By MS/MS	By MS/MS	By MS/MS	By MS/MS
SET;SETSIP		Protein SET;Protein SETSIP	A0A0C4DFV9;Q01105;A0A087X027;P0DME0	0.863051	0.939166	0.918932	0.90705	31.8073	32.2318	31.2951	27.4513	30.271	28.758					cell part;cytoplasm;cytoplasmic part;cytosol;endoplasmic reticulum;intracellular membrane-bounded organelle;intracellular organelle;intracellular organelle part;intracellular part;macromolecular complex;membrane-bounded organelle;nuclear part;nucleoplasm;nucleus;organelle;organelle part;perinuclear region of cytoplasm;protein complex		9	9	9	43.2	43.2	43.2	31.124	0	104.83	14490000000	54	9	8	5	1	6	5	0.90705	A0A0C4DFV9;Q01105;A0A087X027;P0DME0	213	By MS/MS	By MS/MS	By MS/MS	By MS/MS	By MS/MS	By MS/MS
ARSA		Arylsulfatase A;Arylsulfatase A component B;Arylsulfatase A component C	A0A0C4DFZ2;P15289	0.932774	0.949343	0.902755	0.928291	30.6886	31.0941	31.0238	28.6255	29.519	28.0069					acrosomal vesicle;cell part;cytoplasmic membrane-bounded vesicle;cytoplasmic part;cytoplasmic vesicle;endoplasmic reticulum lumen;endoplasmic reticulum part;endosome;extracellular membrane-bounded organelle;extracellular organelle;extracellular region part;extracellular space;extracellular vesicular exosome;extrinsic to external side of plasma membrane;extrinsic to membrane;extrinsic to plasma me…		8	8	8	23.2	23.2	23.2	53.806	0	92.559	9802700000	29	7	7	7	0	5	3	0.928291	A0A0C4DFZ2;P15289	215	By MS/MS	By MS/MS	By MS/MS		By MS/MS	By MS/MS
RPSA		40S ribosomal protein SA	C9J9K3;A0A0C4DG17;P08865	0.866507	0.91234	0.880554	0.886467	33.8143	33.9512	32.8684	29.3003	30.9751	28.9424					90S preribosome;cell part;cytoplasm;cytoplasmic part;cytosol;cytosolic small ribosomal subunit;extracellular membrane-bounded organelle;extracellular organelle;extracellular region part;extracellular vesicular exosome;intracellular membrane-bounded organelle;intracellular organelle;intracellular organelle part;intracellular part;macromolecular complex;membrane;membrane-bounded organelle;membrane-…	+	14	14	14	71.5	71.5	71.5	29.404	0	323.31	38252000000	83	13	12	13	3	11	8	0.886467	C9J9K3;A0A0C4DG17;P08865;F8WD59	216	By MS/MS	By MS/MS	By MS/MS	By MS/MS	By MS/MS	By MS/MS
NME6		Nucleoside diphosphate kinase;Nucleoside diphosphate kinase 6	C9JQB1;A0A0C4DG91;O75414;A0A2R8Y7V2;C9J9V6;A0A2R8Y547	0.968647	1.02282	1.08548	1.02565	27.2787	27.7133	25.9596	26.4234	28.3458	28.1787	+				cell part;cytoplasmic part;intracellular membrane-bounded organelle;intracellular organelle;intracellular part;membrane-bounded organelle;mitochondrion;organelle	+	6	6	6	49.6	49.6	49.6	16.188	0	25.533	2216900000	14	1	2	0	0	2	6	1.02565	C9JQB1;A0A0C4DG91;O75414;A0A2R8Y7V2;C9J9V6;A0A2R8Y547;C9J1J2;C9J867;F2Z2J2	222	By MS/MS	By MS/MS			By MS/MS	By MS/MS
CAST		Calpastatin	E7ES10;E9PCH5;E7EVY3;B7Z574;A0A0C4DGB5;P20810;H0Y7F0;H0Y9H6;E9PDE4;E7EQ12;A0A0A0MR45;E7EQA0;H0YD33	0.960661	0.887651	0.896421	0.914911	28.7724	28.5656	26.6887	27.6405	25.3562	23.9243					cell part;cytoplasm;cytoplasmic part;cytosol;intracellular part;membrane		9	9	9	24	24	24	69.749	0	133.6	526410000	16	3	4	1	2	5	1	0.914911	E7ES10;E9PCH5;E7EVY3;B7Z574;A0A0C4DGB5;P20810;H0Y7F0;H0Y9H6;E9PDE4;E7EQ12;A0A0A0MR45;E7EQA0;H0YD33;F8W7E0;D6RAA8;D6RC54;E7EQK6;H0Y944;H0YA91;E9PSG1	225	By MS/MS	By MS/MS	By MS/MS	By MS/MS	By MS/MS	By MS/MS
STX3		Syntaxin-3	A0A0C4DGE4;A0A286YF28;A0A0J9YW33;Q13277	0.941919	0.845684	0.930824	0.906142	29.6986	29.8765	26.7537	27.9736	25.2661	24.903					apical plasma membrane;azurophil granule;cell junction;cell part;cell projection;cell projection part;cell-cell junction;clathrin-coated vesicle;coated vesicle;cytoplasmic membrane-bounded vesicle;cytoplasmic part;cytoplasmic vesicle;dendrite;extracellular membrane-bounded organelle;extracellular organelle;extracellular region part;extracellular vesicular exosome;growth cone;integral to membrane;…		7	7	7	31.4	31.4	31.4	23.243	0	26.2	1018700000	11	4	4	1	2	3	0	0.906142	A0A0C4DGE4;A0A286YF28;A0A0J9YW33;Q13277	227	By MS/MS	By MS/MS	By matching	By MS/MS	By MS/MS
CHD4		Chromodomain-helicase-DNA-binding protein 4	A0A2R8Y425;A0A2R8Y5J0;A0A2R8YFK9;A0A2U3TZM0;A0A2R8YFD8;F5GWX5;A0A2R8Y212;A0A2R8Y521;A0A0C4DGG9;Q14839;A0A2R8YDW2;A0A2R8Y4X2;A0A2R8YD40;A0A2R8YDJ9;A0A2R8YER1;A0A2R8Y8C1;A0A2R8Y5Z7;A0A2R8Y8B3;A0A2R8Y685	0.94229	0.932761	0.888807	0.921286	27.6767	28.7873	28.1091	26.0795	26.8517	24.9836					cell part;centrosome;chromatin;chromatin remodeling complex;chromosomal part;cytoplasm;cytoplasmic part;cytoskeletal part;cytoskeleton;heterochromatin;histone deacetylase complex;intermediate filament cytoskeleton;intracellular membrane-bounded organelle;intracellular non-membrane-bounded organelle;intracellular organelle;intracellular organelle part;intracellular part;macromolecular complex;memb…		16	16	16	11.8	11.8	11.8	215.49	0	83.43	1351600000	26	5	8	4	2	5	3	0.921286	A0A2R8Y425;A0A2R8Y5J0;A0A2R8YFK9;A0A2U3TZM0;A0A2R8YFD8;F5GWX5;A0A2R8Y212;A0A2R8Y521;A0A0C4DGG9;Q14839;A0A2R8YDW2;A0A2R8Y4X2;A0A2R8YD40;A0A2R8YDJ9;A0A2R8YER1;A0A2R8Y8C1;A0A2R8Y5Z7;A0A2R8Y8B3;A0A2R8Y685;A0A2R8Y7I0;A0A2R8YE38;A0A2R8Y5M9;A0A2R8Y7M9;Q8TDI0;K7EMY3;A0A2R8Y6G9;F5H6N4;Q12873;A0A2R8Y445;F2Z2R5	228	By MS/MS	By MS/MS	By MS/MS	By MS/MS	By MS/MS	By MS/MS
CD276		CD276 antigen	A0A0C4DGH0;Q5ZPR3;H0YL10	0.975581	0.955627	0.908372	0.946527	32.2578	32.4884	31.7136	31.4701	31.0468	28.8078					cell part;external side of plasma membrane;extracellular membrane-bounded organelle;extracellular organelle;extracellular region part;extracellular vesicular exosome;integral to membrane;intrinsic to membrane;membrane part;membrane-bounded organelle;membrane-bounded vesicle;organelle;plasma membrane part;vesicle		9	9	9	34.5	34.5	34.5	41.767	0	228.92	20577000000	69	8	7	6	3	7	7	0.946527	A0A0C4DGH0;Q5ZPR3;H0YL10;H0YK40;H0YK59;H0YLT8;H0YN85;H0YN29	229	By MS/MS	By MS/MS	By MS/MS	By MS/MS	By MS/MS	By MS/MS
CAPNS1		Calpain small subunit 1	A0A0C4DGQ5;P04632;K7ELJ7;A0A075B7C0;U3KQE2;K7EKD8;K7EIV0;K7EM73	0.95214	0.934769	0.871917	0.919609	30.9142	30.7452	29.9423	29.4347	28.7397	26.1072					cell part;cytoplasm;cytoplasmic part;cytosol;extracellular membrane-bounded organelle;extracellular organelle;extracellular region part;extracellular vesicular exosome;intracellular part;membrane;membrane-bounded organelle;membrane-bounded vesicle;organelle;plasma membrane;vesicle		14	14	14	52.8	52.8	52.8	33.786	0	294.75	5113900000	45	11	11	10	3	8	3	0.919609	A0A0C4DGQ5;P04632;K7ELJ7;A0A075B7C0;U3KQE2;K7EKD8;K7EIV0;K7EM73;U3KPR7;K7EMQ1;K7ES78;Q96L46	232	By MS/MS	By MS/MS	By MS/MS	By MS/MS	By MS/MS	By MS/MS
DHRS7B		Dehydrogenase/reductase SDR family member 7B	A0A0C4DGQ8;Q6IAN0;J3KRS1	0.99734	0.974385	0.961263	0.977663	30.2737	30.1962	29.5882	30.1932	29.4228	28.4421	+				cell part;cytoplasmic part;endoplasmic reticulum membrane;endoplasmic reticulum part;integral to membrane;intracellular organelle part;intracellular part;intrinsic to membrane;membrane;membrane part;organelle membrane;organelle part	+	14	14	14	53.5	53.5	53.5	33.524	0	317.19	6736000000	52	8	7	9	2	11	9	0.977663	A0A0C4DGQ8;Q6IAN0;J3KRS1;J3QLJ8;J3QKT1;J3QLK1	233	By MS/MS	By MS/MS	By MS/MS	By MS/MS	By MS/MS	By MS/MS
NDUFA6		NADH dehydrogenase [ubiquinone] 1 alpha subcomplex subunit 6	A0A0C4DGS0;A0A2Y9D025;P56556;R4GN43	1.0218	1.00004	1.05363	1.02516	31.5779	31.6011	30.3162	32.2664	31.6025	31.9419	+				cell part;cytoplasmic part;intracellular organelle part;intracellular part;macromolecular complex;membrane;membrane part;mitochondrial inner membrane;mitochondrial membrane;mitochondrial membrane part;mitochondrial part;mitochondrial respiratory chain complex I;NADH dehydrogenase complex;organelle inner membrane;organelle membrane;organelle part;protein complex;respiratory chain;respiratory chain…	+	7	7	7	46.1	46.1	46.1	15.136	0	63.329	36397000000	35	3	5	2	4	7	7	1.02516	A0A0C4DGS0;A0A2Y9D025;P56556;R4GN43	234	By MS/MS	By MS/MS	By MS/MS	By MS/MS	By MS/MS	By MS/MS
DDOST		Dolichyl-diphosphooligosaccharide--protein glycosyltransferase 48 kDa subunit	A0A0C4DGS1;P39656	0.967725	0.968948	0.952051	0.962908	35.5629	35.7376	35.0055	34.4151	34.6279	33.327					cell part;cytoplasmic part;endoplasmic reticulum;endoplasmic reticulum membrane;endoplasmic reticulum part;integral to membrane;intracellular membrane-bounded organelle;intracellular organelle;intracellular organelle part;intracellular part;intrinsic to membrane;macromolecular complex;membrane;membrane part;membrane-bounded organelle;oligosaccharyltransferase complex;organelle;organelle membrane;…		20	20	20	62.4	62.4	62.4	48.799	0	323.31	240950000000	200	19	19	17	6	17	16	0.962908	A0A0C4DGS1;P39656;U3KQ84	235	By MS/MS	By MS/MS	By MS/MS	By MS/MS	By MS/MS	By MS/MS
C6orf203		Uncharacterized protein C6orf203	A0A0D9SEI0;Q9P0P8	1.04359	1.04196	1.06181	1.04912	27.1158	26.5802	26.5739	28.2977	27.6955	28.2163	+				cell part;cytoplasmic part;intracellular membrane-bounded organelle;intracellular organelle;intracellular part;membrane-bounded organelle;mitochondrion;organelle	+	4	4	4	10.6	10.6	10.6	28.457	0	36.188	3544500000	9	1	1	2	1	3	2	1.04912	A0A0D9SEI0;Q9P0P8	237	By MS/MS	By MS/MS	By MS/MS	By MS/MS	By MS/MS	By MS/MS
MAP4K4		Mitogen-activated protein kinase kinase kinase kinase 4	E7ENQ1;G3XAA2;H7C360;G5E948;E7EN19;A0A0D9SEY1;O95819;C9J840;E7EX83;A0A0D9SG62;H7C0P6	0.907659	0.812699	0.926194	0.882184	29.5188	30.1836	28.3609	26.793	24.5301	26.2676					axon;cell junction;cell part;cell projection;cytoplasm;cytoplasmic part;cytoskeletal part;cytosol;dendrite;extracellular membrane-bounded organelle;extracellular organelle;extracellular region part;extracellular vesicular exosome;Golgi apparatus;intracellular membrane-bounded organelle;intracellular organelle;intracellular organelle part;intracellular part;membrane;membrane-bounded organelle;memb…		16	16	11	17.1	17.1	13	132.16	0	76.878	1765700000	32	7	9	6	3	6	2	0.882184	E7ENQ1;G3XAA2;H7C360;G5E948;E7EN19;A0A0D9SEY1;O95819;C9J840;E7EX83;A0A0D9SG62;H7C0P6;Q8N4C8;H7C3Z6;C9J338;E7ETN6;I3L2I2	239	By MS/MS	By MS/MS	By MS/MS	By MS/MS	By MS/MS	By MS/MS
DDX3X		ATP-dependent RNA helicase DDX3X	A0A0D9SF53;A0A2R8Y5G6;A0A0D9SFB3;A0A2R8YF78;A0A2R8YCW1;A0A0D9SG12;A0A2R8YFR4;A0A2U3TZJ9;A0A2R8YFS5;A0A2R8Y645;O00571;A0A2R8YDT5;A0A2R8Y7T2;F6S8Q4;A0A2R8YDH3	0.954941	0.949993	0.915603	0.940179	32.0992	31.9165	31.2987	30.6528	30.3205	28.6572					cell part;chromatoid body;cytoplasm;cytoplasmic part;extracellular membrane-bounded organelle;extracellular organelle;extracellular region part;extracellular vesicular exosome;intracellular membrane-bounded organelle;intracellular non-membrane-bounded organelle;intracellular organelle;intracellular organelle part;intracellular part;macromolecular complex;membrane;membrane-bounded organelle;membra…		31	31	1	41.6	41.6	1	81.476	0	323.31	15356000000	115	23	25	14	8	21	11	0.940179	A0A0D9SF53;A0A2R8Y5G6;A0A0D9SFB3;A0A2R8YF78;A0A2R8YCW1;A0A0D9SG12;A0A2R8YFR4;A0A2U3TZJ9;A0A2R8YFS5;A0A2R8Y645;O00571;A0A2R8YDT5;A0A2R8Y7T2;F6S8Q4;A0A2R8YDH3;A0A0J9YVQ7;A0A087WVZ1;A0A2R8YCU0;A0A2R8Y650;D6RCM4;Q9NQI0;A0A2R8Y4D2;A0A2R8YF89;A0A087WX09;H0Y960	240	By MS/MS	By MS/MS	By MS/MS	By MS/MS	By MS/MS	By MS/MS
MYO18A		Unconventional myosin-XVIIIa	A0A0D9SFK2;Q92614	0.976813	0.958473	0.904603	0.94663	31.1749	31.2899	30.6348	30.4521	29.9906	27.7123					actomyosin;cell part;cytoplasmic part;cytoskeletal part;endoplasmic reticulum-Golgi intermediate compartment;Golgi apparatus part;Golgi membrane;intracellular membrane-bounded organelle;intracellular organelle;intracellular organelle part;intracellular part;macromolecular complex;membrane;membrane-bounded organelle;myosin complex;organelle;organelle membrane;organelle part;protein complex;trans-G…		54	54	54	34.9	34.9	34.9	231.1	0	323.31	9727800000	129	27	28	19	12	30	13	0.94663	A0A0D9SFK2;Q92614;H0YEV9;A0A1B0GWJ6	243	By MS/MS	By MS/MS	By MS/MS	By MS/MS	By MS/MS	By MS/MS
PHF6		PHD finger protein 6	Q5JRC6;A0A0D9SGE8;Q8IWS0	0.932851	0.870766	0.941047	0.914888	26.5143	27.5079	26.7022	24.7338	23.9529	25.1281					cell part;chromosomal part;condensed chromosome kinetochore;intracellular membrane-bounded organelle;intracellular non-membrane-bounded organelle;intracellular organelle;intracellular organelle part;intracellular part;kinetochore;macromolecular complex;membrane-bounded organelle;non-membrane-bounded organelle;nuclear part;nucleolus;nucleoplasm;nucleus;organelle;organelle part;protein complex		2	2	2	7.1	7.1	7.1	36.43	0	11.575	80091000	7	0	1	0	2	2	0	0.914888	Q5JRC6;A0A0D9SGE8;Q8IWS0	245		By MS/MS		By MS/MS	By MS/MS
LCP2		Lymphocyte cytosolic protein 2	A0A0D9SGG1;Q13094;E7ESF6	0.932213	0.909309	0.888823	0.910115	29.2724	27.8255	27.7476	27.2882	25.3019	24.6627					cell junction;cell part;cell-cell junction;cytoplasmic part;cytosol;intracellular part		11	11	11	21.6	21.6	21.6	60.143	0	84.615	1035200000	20	3	5	5	1	4	1	0.910115	A0A0D9SGG1;Q13094;E7ESF6;E5RKA2	246	By MS/MS	By MS/MS	By MS/MS	By MS/MS	By MS/MS	By MS/MS
DIAPH1		Protein diaphanous homolog 1	A0A0G2JH68;O60610;A0A140T8Z0;H9KV28;A0A2R8Y5N1	0.897245	0.934606	0.824962	0.885604	32.9371	32.8889	31.9343	29.5526	30.7382	26.3445					cell part;cell projection;cell projection membrane;cell projection part;cytoplasmic part;cytoskeletal part;cytosol;intracellular non-membrane-bounded organelle;intracellular organelle;intracellular organelle part;intracellular part;leading edge membrane;membrane part;mitotic spindle;neuron projection;non-membrane-bounded organelle;organelle;organelle part;plasma membrane part;ruffle membrane;spin…		48	48	48	45.7	45.7	45.7	141.36	0	323.31	20294000000	173	32	33	32	10	28	11	0.885604	A0A0G2JH68;O60610;A0A140T8Z0;H9KV28;A0A2R8Y5N1;B4E2I7;A0A2R8YEF8;H7C2W8	247	By MS/MS	By MS/MS	By MS/MS	By MS/MS	By MS/MS	By MS/MS
PPP1R18		Phostensin	A0A0G2JHC2;Q6NYC8	1.02045	0.882068	0.886428	0.92965	27.0812	28.8309	27.8095	27.6351	25.4308	24.6512					cell part;cytoplasm;cytoskeleton;intracellular non-membrane-bounded organelle;intracellular organelle;intracellular part;non-membrane-bounded organelle;organelle		10	10	10	27.4	27.4	27.4	68.041	0	89.018	1034300000	31	4	3	6	2	5	2	0.92965	A0A0G2JHC2;Q6NYC8;A0A0G2JKF1	248	By MS/MS	By MS/MS	By MS/MS	By MS/MS	By MS/MS	By MS/MS
HSPA1B;HSPA1A		Heat shock 70 kDa protein 1B;Heat shock 70 kDa protein 1A	A0A0G2JIW1;P0DMV9;P0DMV8	0.944408	0.946739	0.915794	0.935647	32.1862	31.4385	30.651	30.3969	29.764	28.07					blood microparticle;extracellular membrane-bounded organelle;extracellular organelle;extracellular region part;extracellular vesicular exosome;membrane-bounded organelle;membrane-bounded vesicle;organelle;vesicle	+	19	17	9	36.9	33.8	16.4	70.108	0	224.07	10616000000	76	17	15	15	5	12	8	0.935647	A0A0G2JIW1;P0DMV9;P0DMV8;V9GZ37;P48741	249	By MS/MS	By MS/MS	By MS/MS	By MS/MS	By MS/MS	By MS/MS
PSMB9		Proteasome subunit beta type;Proteasome subunit beta type-9	A2ACR1;A0A0G2JJA7;P28065	0.948596	0.875501	0.828099	0.884066	29.4003	29.9242	28.4254	27.889	26.1987	23.5391					cell part;cytoplasm;cytoplasmic part;cytosol;extracellular membrane-bounded organelle;extracellular organelle;extracellular region part;extracellular vesicular exosome;intracellular membrane-bounded organelle;intracellular organelle;intracellular organelle part;intracellular part;macromolecular complex;membrane-bounded organelle;membrane-bounded vesicle;nuclear part;nucleoplasm;nucleus;organelle;…		5	5	5	36.2	36.2	36.2	20.96	0	82.425	1820900000	12	4	4	3	0	2	0	0.884066	A2ACR1;A0A0G2JJA7;P28065;A2ACR0;A0A0G2JJQ0;A0A0G2JJ13;A0A0G2JHI2	250	By MS/MS	By MS/MS	By MS/MS		By MS/MS
ABHD16A		Abhydrolase domain-containing protein 16A	A0A0G2JJD3;O95870	0.973972	0.976062	0.988956	0.979663	33.2762	33.2712	32.5533	32.4101	32.4748	32.1938					cell part;integral to membrane;intrinsic to membrane;membrane part	+	37	37	37	58.4	58.4	58.4	67.518	0	323.31	63793000000	159	19	20	17	9	30	28	0.979663	A0A0G2JJD3;O95870;A0A0G2JI89;F2Z3H2;F2Z3G6	251	By MS/MS	By MS/MS	By MS/MS	By MS/MS	By MS/MS	By MS/MS
TAPBP		Tapasin	A0A0G2JKZ1;O15533;A0A0G2JH37;A0A0A0MSV9;A2AB90;A0A0A0MT98	0.993015	0.966778	0.956559	0.972117	33.5357	33.313	32.7812	33.3015	32.2062	31.3571					cell part;cytoplasmic part;endoplasmic reticulum;endoplasmic reticulum membrane;endoplasmic reticulum part;Golgi apparatus part;Golgi membrane;integral to endoplasmic reticulum membrane;integral to lumenal side of endoplasmic reticulum membrane;integral to membrane;integral to organelle membrane;intracellular membrane-bounded organelle;intracellular organelle;intracellular organelle part;intracel…		15	15	15	57.8	57.8	57.8	47.606	0	290.63	56526000000	88	8	8	9	5	12	11	0.972117	A0A0G2JKZ1;O15533;A0A0G2JH37;A0A0A0MSV9;A2AB90;A0A0A0MT98;C9JA35;Q6P1N7;A0A140T9B2;A0A0G2JJI5	252	By MS/MS	By MS/MS	By MS/MS	By MS/MS	By MS/MS	By MS/MS
LAIR1		Leukocyte-associated immunoglobulin-like receptor 1	A0A0G2JNK8;A0A0G2JMI0;A0A0G2JNU6;A0A140T8W3;A0A0G2JQ50;A0A0G2JP18;A0A0G2JLV7;Q6GTX8;A8MZ84;D3YTC8;A0A0G2JM94	0.934537	0.847818	0.86819	0.883515	29.5335	29.9277	28.2062	27.6001	25.3732	24.4883					cell part;extracellular membrane-bounded organelle;extracellular organelle;extracellular region;extracellular region part;extracellular vesicular exosome;integral to membrane;intrinsic to membrane;membrane;membrane part;membrane-bounded organelle;membrane-bounded vesicle;organelle;plasma membrane;vesicle		5	5	5	32.7	32.7	32.7	29.692	0	104.76	1539800000	15	5	2	2	2	2	0	0.883515	A0A0G2JNK8;A0A0G2JMI0;A0A0G2JNU6;A0A140T8W3;A0A0G2JQ50;A0A0G2JP18;A0A0G2JLV7;Q6GTX8;A8MZ84;D3YTC8;A0A0G2JM94;F8WC07;A0A087X1V4;C9JFQ0;C9IZB2;A0A0G2JLQ0;A0A0G2JMC3;A0A0G2JN10;W4VSQ5;A0A0G2JMB1;A0A0G2JPH6;Q6ISS4	253	By MS/MS	By MS/MS	By MS/MS	By MS/MS	By MS/MS
SCRIB		Protein scribble homolog	A0A0G2JNZ2;A0A0G2JPP5;Q14160;A0A0G2JMS7	0.904554	0.955157	0.878742	0.912818	31.1887	29.6822	29.036	28.2119	28.3512	25.5151					adherens junction;anchoring junction;basolateral plasma membrane;cell junction;cell part;cell projection;cell-cell adherens junction;cell-cell junction;cytoplasm;cytoplasmic part;extracellular membrane-bounded organelle;extracellular organelle;extracellular region part;extracellular vesicular exosome;intracellular organelle part;intracellular part;lamellipodium;macromolecular complex;membrane;mem…		19	19	19	18.1	18.1	18.1	174.91	0	197.72	3201100000	42	13	13	8	2	8	3	0.912818	A0A0G2JNZ2;A0A0G2JPP5;Q14160;A0A0G2JMS7;H0YCG0;Q5T0G3;Q9BTT6	254	By MS/MS	By MS/MS	By MS/MS	By MS/MS	By MS/MS	By MS/MS
CELF2		CUGBP Elav-like family member 2	V9GYD9;Q5VZZ6;A0A0J9YX66;A0A1B0GU44;E9PC62;A0A1B0GUN8;A0A0J9YXJ0;O95319	0.960943	0.920013	0.815766	0.898907	29.5104	29.8543	29.068	28.3578	27.4663	23.7127					cell part;cytoplasm;intracellular membrane-bounded organelle;intracellular organelle;intracellular part;membrane-bounded organelle;nucleus;organelle		11	11	8	28.6	28.6	23.9	46.621	0	75.788	2378000000	29	6	8	5	2	3	1	0.898907	V9GYD9;Q5VZZ6;A0A0J9YX66;A0A1B0GU44;E9PC62;A0A1B0GUN8;A0A0J9YXJ0;O95319;V9GY47;A0A0J9YXK1	263	By MS/MS	By MS/MS	By MS/MS	By MS/MS	By MS/MS	By MS/MS
PON2		Serum paraoxonase/arylesterase 2	A0A0J9YXF2;A0A0J9YYG4;Q15165;J3QT77;G3XAK4	0.903536	1.02494	0.922751	0.950409	29.3772	28.8319	30.7954	26.5433	29.551	28.4165					cell part;cytoplasmic part;extracellular region;intracellular membrane-bounded organelle;intracellular organelle;intracellular part;lysosome;lytic vacuole;membrane;membrane-bounded organelle;mitochondrion;nucleus;organelle;plasma membrane;vacuole		12	12	12	67.7	67.7	67.7	41.527	0	129.28	8598700000	46	5	7	9	0	10	7	0.950409	A0A0J9YXF2;A0A0J9YYG4;Q15165;J3QT77;G3XAK4;A0A0J9YXU7;A0A0J9YYJ1;A0A2Q2SAK4;A0A0J9YXM1;A0A0J9YYF0;A0A0J9YYF3	265	By MS/MS	By MS/MS	By MS/MS		By MS/MS	By MS/MS
WDR81		WD repeat-containing protein 81	A0A0J9YXM6;Q562E7	0.982011	0.991183	0.875374	0.949523	27.0107	29.503	27.4571	26.5248	29.2429	24.0353	+					+	27	27	27	25	25	25	211.57	0	250.62	1978100000	50	9	10	4	4	19	0	0.949523	A0A0J9YXM6;Q562E7;E9PDG3;C9JD20;I3L3U7;K7ELV8;C9JCF9	266	By MS/MS	By MS/MS	By MS/MS	By MS/MS	By MS/MS
MATR3		Matrin-3	A0A0R4J2E8;A8MXP9;P43243;D6REM6;H0Y8T4;D6R991;B3KM87	0.897643	0.95226	0.828062	0.892655	29.3519	29.5348	29.2216	26.3475	28.1249	24.1973					cell part;intracellular membrane-bounded organelle;intracellular organelle;intracellular organelle part;intracellular part;membrane;membrane-bounded organelle;nuclear inner membrane;nuclear matrix;nuclear membrane;nuclear part;nucleoplasm;nucleus;organelle;organelle inner membrane;organelle membrane;organelle part		15	15	15	29.6	29.6	29.6	94.622	0	268.68	2770100000	36	5	7	4	4	11	1	0.892655	A0A0R4J2E8;A8MXP9;P43243;D6REM6;H0Y8T4;D6R991;B3KM87;D6RBK5;D6RBI2;D6RE02;D6RIA2;Q68E03;D6RB45;A0A1B0GX04;D6R9F3;D6RAM9;D6RAY2;D6RBS2;D6RCM3;D6REK4;D6R8Z5	268	By MS/MS	By MS/MS	By MS/MS	By MS/MS	By MS/MS	By MS/MS
SCYL2		SCY1-like protein 2	F8VSC5;A0A0U1RQQ9;Q6P3W7	0.974189	0.91988	0.904261	0.932777	28.1553	28.1025	26.2903	27.4286	25.851	23.7733					cell part;clathrin-coated vesicle;coated vesicle;cytoplasmic membrane-bounded vesicle;cytoplasmic part;cytoplasmic vesicle;endosomal part;endosome membrane;Golgi apparatus;intracellular membrane-bounded organelle;intracellular organelle;intracellular organelle part;intracellular part;membrane;membrane-bounded organelle;membrane-bounded vesicle;organelle;organelle membrane;organelle part;perinucle…		5	5	5	9.7	9.7	9.7	77.053	0	49.61	302370000	13	4	3	1	1	3	0	0.932777	F8VSC5;A0A0U1RQQ9;Q6P3W7;H0YIK6;H0YI32	271	By MS/MS	By MS/MS	By MS/MS	By MS/MS	By MS/MS
MICU1		Calcium uptake protein 1, mitochondrial	F6XEV2;A0A0U1RRK1;A0A286YF11;Q9BPX6;E9PQV6	1.02672	1.11032	1.03658	1.05787	29.0556	27.1415	29.317	29.832	30.1357	30.3894	+				calcium channel complex;cation channel complex;cell part;cytoplasmic part;integral to membrane;integral to mitochondrial membrane;integral to organelle membrane;intracellular;intracellular membrane-bounded organelle;intracellular organelle;intracellular organelle part;intracellular part;intrinsic to membrane;intrinsic to organelle membrane;ion channel complex;macromolecular complex;membrane;membr…	+	18	18	18	49.4	49.4	49.4	54.578	0	181.82	12139000000	56	4	4	5	5	14	14	1.05787	F6XEV2;A0A0U1RRK1;A0A286YF11;Q9BPX6;E9PQV6;S4R3V1;S4R3W3;S4R3D7	278	By MS/MS	By MS/MS	By MS/MS	By MS/MS	By MS/MS	By MS/MS
SPATA20		Spermatogenesis-associated protein 20	A0A0U1RRL8;Q8TB22	1.03744	1.078	1.02878	1.04807	28.0864	26.9605	29.0684	29.1379	29.0635	29.9049	+				extracellular region	+	23	23	23	44.1	44.1	44.1	88.051	0	258.25	8374100000	58	3	2	5	7	13	18	1.04807	A0A0U1RRL8;Q8TB22;H0Y9M1;H0Y9W3	279	By MS/MS	By MS/MS	By MS/MS	By MS/MS	By MS/MS	By MS/MS
PTBP1		Polypyrimidine tract-binding protein 1	A0A0U1RRM4;P26599;A6NLN1	0.930688	0.954333	0.913396	0.932806	33.3744	33.0213	32.8724	31.0611	31.5133	30.0255					cell part;extracellular membrane-bounded organelle;extracellular organelle;extracellular region part;extracellular vesicular exosome;intracellular membrane-bounded organelle;intracellular non-membrane-bounded organelle;intracellular organelle;intracellular organelle part;intracellular part;membrane;membrane-bounded organelle;membrane-bounded vesicle;non-membrane-bounded organelle;nuclear part;nuc…		19	19	17	59.4	59.4	56.8	62.463	0	323.31	39886000000	121	12	13	13	5	14	8	0.932806	A0A0U1RRM4;P26599;A6NLN1;A0A0D9SF20;K7EKJ7;K7EK45;A0A087WU68;A0A087WUW5;K7ELW5;K7ES59;K7EKX4	280	By MS/MS	By MS/MS	By MS/MS	By MS/MS	By MS/MS	By MS/MS
HLA-A		HLA class I histocompatibility antigen, A-2 alpha chain;HLA class I histocompatibility antigen, A-74 alpha chain	A0A140T9I0;A0A140T9X5;A0A140T913;P01892;A0A140T955;A0A140T933;A0A1W2PRT9;A0A1W2PPQ2;P30459	0.965907	0.946863	0.931553	0.948108	36.5615	36.5436	35.4464	35.315	34.6018	33.0202					cell part;cell surface;coated vesicle membrane;cytoplasmic part;cytoplasmic vesicle membrane;cytoplasmic vesicle part;early endosome membrane;endocytic vesicle membrane;endoplasmic reticulum;endoplasmic reticulum exit site;endoplasmic reticulum part;endosomal part;endosome membrane;ER to Golgi transport vesicle membrane;Golgi apparatus;Golgi apparatus part;Golgi cisterna;Golgi medial cisterna;Gol…		33	33	2	74.2	74.2	8.8	40.79	0	323.31	303630000000	321	29	27	24	20	22	19	0.948108	A0A140T9I0;A0A140T9X5;A0A140T913;P01892;A0A140T955;A0A140T933;A0A1W2PRT9;A0A1W2PPQ2;P30459;A0A140T975;Q9GJ45;A0A1W2PS39;P10314;P16189;A0A140T941;A0A1W2PQS8;A0A140T9Z6;B0UXQ0;P30512;A0A1W2PP29;A0A1W2PQZ3;A0A1W2PQE2;A0A140T9J8;A0A0G2JNV5	284	By MS/MS	By MS/MS	By MS/MS	By MS/MS	By MS/MS	By MS/MS
HLA-C		HLA class I histocompatibility antigen, Cw-3 alpha chain	A0A140T9M0;P04222;A0A140T9W2;A0A140T9U0;A0A1W2PNZ7;A0A140T9T1	0.849436	0.823696	1.06329	0.912142	32.2969	30.9753	27.1748	27.4341	25.5142	28.8948					cell part;cell surface;coated vesicle membrane;cytoplasmic part;cytoplasmic vesicle membrane;cytoplasmic vesicle part;early endosome membrane;endocytic vesicle membrane;endoplasmic reticulum;endoplasmic reticulum part;endosomal part;endosome membrane;ER to Golgi transport vesicle membrane;Golgi apparatus;Golgi apparatus part;Golgi membrane;integral to endoplasmic reticulum membrane;integral to lu…		19	2	0	53.5	5.6	0	41.513	0	14.628	6212500000	6	17	17	11	9	13	14	0.912142	A0A140T9M0;P04222;A0A140T9W2;A0A140T9U0;A0A1W2PNZ7;A0A140T9T1;A0A140TA03	287	By MS/MS	By matching	By matching	By MS/MS	By MS/MS	By MS/MS
TAP1		Antigen peptide transporter 1	A0A140T9T7;Q03518	0.860502	0.979988	0.954603	0.931697	33.1675	33.1067	32.7653	28.5407	32.4442	31.2779					cell part;cytoplasmic part;endoplasmic reticulum membrane;endoplasmic reticulum part;integral to endoplasmic reticulum membrane;integral to membrane;integral to organelle membrane;intracellular membrane-bounded organelle;intracellular organelle;intracellular organelle part;intracellular part;intrinsic to endoplasmic reticulum membrane;intrinsic to membrane;intrinsic to organelle membrane;macromol…		24	24	24	48.1	48.1	48.1	87.175	0	323.31	49786000000	139	17	17	13	2	19	18	0.931697	A0A140T9T7;Q03518;A0A0S2Z4R8	288	By MS/MS	By MS/MS	By MS/MS	By MS/MS	By MS/MS	By MS/MS
TXNRD2		Thioredoxin reductase 2, mitochondrial	A0A182DWF2;A0A182DWF3;Q9NNW7;D3YTF8;A0A096LPK7;A0A096LPD9;E7EWK1;A0A0U1RQX0	0.973929	0.9816	0.990691	0.982073	32.6531	32.3284	32.4481	31.8018	31.7335	32.146	+				cell part;cytoplasmic part;intracellular membrane-bounded organelle;intracellular organelle;intracellular organelle lumen;intracellular organelle part;intracellular part;membrane-bounded organelle;membrane-enclosed lumen;mitochondrial matrix;mitochondrial part;mitochondrion;organelle;organelle lumen;organelle part	+	23	23	21	67.8	67.8	64.6	53.567	0	323.31	54512000000	141	10	10	10	7	19	21	0.982073	A0A182DWF2;A0A182DWF3;Q9NNW7;D3YTF8;A0A096LPK7;A0A096LPD9;E7EWK1;A0A0U1RQX0;A0A096LPH4;A0A096LPB7;A0A096LP96;A0A096LNY7	290	By MS/MS	By MS/MS	By MS/MS	By MS/MS	By MS/MS	By MS/MS
ADSL		Adenylosuccinate lyase	A0A1B0GWJ0;A0A1B0GTJ7;P30566;A0A0A6YY92;A0A1B0GTG9;A0A1B0GWF8;A0A096LNY5;A0A096LNY6	0.909482	0.930951	0.877825	0.906086	29.4014	28.2987	27.8969	26.7401	26.3447	24.4886					cell part;cytoplasmic part;cytosol;intracellular membrane-bounded organelle;intracellular organelle;intracellular part;membrane-bounded organelle;mitochondrion;organelle		9	9	9	32.3	32.3	32.3	54.465	0	107.84	1158900000	22	2	6	5	0	5	2	0.906086	A0A1B0GWJ0;A0A1B0GTJ7;P30566;A0A0A6YY92;A0A1B0GTG9;A0A1B0GWF8;A0A096LNY5;A0A096LNY6;A0A096LNY4;B4DEP1;A0A096LP72;A0A096LP76;A0A096LPA2;A0A1W2PRX2;V9GY96;A0A096LP92;A0A096LNT0	293	By MS/MS	By MS/MS	By MS/MS		By MS/MS	By MS/MS
ASAH1		Acid ceramidase;Acid ceramidase subunit alpha;Acid ceramidase subunit beta	E7EMM4;A0A1B0GW68;A0A1B0GUA4;A0A1B0GTM3;A0A1B0GTZ5;A0A1B0GUH5;Q13510;A0A1B0GUG1;A0A1B0GTP7;A0A1B0GUE3;A0A1B0GUW4;A0A1B0GV06;A0A1B0GVG2	0.948628	0.944852	0.90223	0.931903	32.1853	32.0283	32.2615	30.5319	30.262	29.1072					cell part;cytoplasmic part;extracellular membrane-bounded organelle;extracellular organelle;extracellular region part;extracellular vesicular exosome;intracellular organelle lumen;intracellular organelle part;intracellular part;lysosomal lumen;membrane-bounded organelle;membrane-bounded vesicle;membrane-enclosed lumen;organelle;organelle lumen;organelle part;vacuolar lumen;vacuolar part;vesicle	+	23	23	23	61.4	61.4	61.4	41.796	0	186.58	22785000000	81	13	13	16	3	10	9	0.931903	E7EMM4;A0A1B0GW68;A0A1B0GUA4;A0A1B0GTM3;A0A1B0GTZ5;A0A1B0GUH5;Q13510;A0A1B0GUG1;A0A1B0GTP7;A0A1B0GUE3;A0A1B0GUW4;A0A1B0GV06;A0A1B0GVG2;A0A1B0GUB3;A0A1B0GU62;A0A1B0GV95;A0A1B0GW48;A0A1B0GVJ1;A0A1B0GU06;A0A1B0GVE7;A0A1B0GVC9;A0A1B0GV88;A0A1B0GUJ3;A0A1B0GVA3;A0A1B0GW66	296	By MS/MS	By MS/MS	By MS/MS	By MS/MS	By MS/MS	By MS/MS
LRMP		Lymphoid-restricted membrane protein;Processed lymphoid-restricted membrane protein	A0A1B0GU45;Q12912;F8W9L6;F5H006	0.992283	0.974542	0.948887	0.971904	33.0642	32.5714	32.4486	32.809	31.7422	30.79					cell part;chromosome;cytoplasmic part;cytoskeletal part;endoplasmic reticulum membrane;endoplasmic reticulum part;envelope;integral to endoplasmic reticulum membrane;integral to membrane;integral to organelle membrane;integral to plasma membrane;intracellular non-membrane-bounded organelle;intracellular organelle;intracellular organelle part;intracellular part;intrinsic to endoplasmic reticulum m…		32	32	32	23	23	23	165.05	0	323.31	40190000000	127	16	15	18	15	22	17	0.971904	A0A1B0GU45;Q12912;F8W9L6;F5H006;G3V513;F8VRE4;H0YJC6;H0YJ39;G3V2F6;G3V3C2	298	By MS/MS	By MS/MS	By MS/MS	By MS/MS	By MS/MS	By MS/MS
EFR3A		Protein EFR3 homolog A	A0A1B0GUZ7;Q14156	0.989586	0.91889	0.933847	0.947441	27.8405	27.7592	26.7659	27.5505	25.5077	24.9952					cell part;extracellular membrane-bounded organelle;extracellular organelle;extracellular region part;extracellular vesicular exosome;intracellular;membrane;membrane-bounded organelle;membrane-bounded vesicle;organelle;plasma membrane;vesicle		8	8	8	13.9	13.9	13.9	96.13	0	43.935	607760000	13	3	4	4	1	4	0	0.947441	A0A1B0GUZ7;Q14156	301	By MS/MS	By MS/MS	By MS/MS	By MS/MS	By MS/MS
CTSD		Cathepsin D;Cathepsin D light chain;Cathepsin D heavy chain	A0A1B0GVD5;A0A1B0GWE8;P07339;A0A1B0GW44;A0A1B0GV23;A0A1B0GVP3;A0A1B0GU92;A0A1B0GU03;C9JH19;H7C469;F8WD96	0.938055	0.943289	0.913888	0.931744	34.374	34.8543	34.7117	32.2447	32.8777	31.7226					cell part;cytoplasmic membrane-bounded vesicle;cytoplasmic part;cytoplasmic vesicle;extracellular membrane-bounded organelle;extracellular organelle;extracellular region;extracellular region part;extracellular space;extracellular vesicular exosome;intracellular membrane-bounded organelle;intracellular organelle;intracellular organelle lumen;intracellular organelle part;intracellular part;lysosoma…		22	22	22	54.8	54.8	54.8	44.237	0	323.31	127100000000	147	19	21	20	4	17	16	0.931744	A0A1B0GVD5;A0A1B0GWE8;P07339;A0A1B0GW44;A0A1B0GV23;A0A1B0GVP3;A0A1B0GU92;A0A1B0GU03;C9JH19;H7C469;F8WD96;H7C1V0;F8W787;A0A1B0GV01;A0A1B0GVF1	302	By MS/MS	By MS/MS	By MS/MS	By MS/MS	By MS/MS	By MS/MS
ATP6AP2		Renin receptor	A0A1B0GVW0;O75787;A0A1B0GVB9;A0A1C7CYW4;B7Z1I9;A0A1B0GTU8;A0A1B0GUT7;A0A1B0GTB0;A0A1B0GVC7;A0A1B0GWJ8;H7C3E1;B7Z413;A0A1B0GWD6;A0A1B0GU12;A0A1B0GVI9	0.976765	1.00665	0.958208	0.980539	29.6566	29.9324	29.693	28.9675	30.1313	28.4521					cell body;cell part;cell projection;external side of plasma membrane;extracellular membrane-bounded organelle;extracellular organelle;extracellular region part;extracellular vesicular exosome;integral to membrane;intrinsic to membrane;membrane;membrane part;membrane-bounded organelle;membrane-bounded vesicle;neuron projection;organelle;plasma membrane;plasma membrane part;vesicle		16	16	16	49.6	49.6	49.6	38.386	0	307.17	7562400000	56	8	9	6	3	13	10	0.980539	A0A1B0GVW0;O75787;A0A1B0GVB9;A0A1C7CYW4;B7Z1I9;A0A1B0GTU8;A0A1B0GUT7;A0A1B0GTB0;A0A1B0GVC7;A0A1B0GWJ8;H7C3E1;B7Z413;A0A1B0GWD6;A0A1B0GU12;A0A1B0GVI9;A0A1B0GW13;A0A1B0GV60;H7C240;A0A1B0GV24;A0A1B0GUV3;A0A1B0GVZ1	303	By MS/MS	By MS/MS	By MS/MS	By MS/MS	By MS/MS	By MS/MS
ABR		Active breakpoint cluster region-related protein	A0A1C7CYZ0;Q12979;A0A0G2JQ41;B7Z683	0.915494	0.920599	0.905465	0.913853	30.2955	30.7636	30.1058	27.7354	28.3209	27.2597					cell junction;cell part;cytoplasmic part;cytoskeletal part;cytosol;extracellular membrane-bounded organelle;extracellular organelle;extracellular region part;extracellular vesicular exosome;intracellular;intracellular organelle part;intracellular part;macromolecular complex;membrane;membrane-bounded organelle;membrane-bounded vesicle;organelle;organelle part;plasma membrane;postsynaptic density;p…		18	18	18	31.1	31.1	31.1	98.918	0	101.24	5522900000	40	10	14	10	0	6	3	0.913853	A0A1C7CYZ0;Q12979;A0A0G2JQ41;B7Z683;I3NI05;I3L0R7;I3L2P5;A0A0G2JRJ1;I3L4Y1;I3L3W0;I3L1U8;A0A0G2JSE0;A0A0D9SGD7;I3L259;I3L2L3;A0A0G2JQT5;I3L379;H0Y554;P11274	307	By MS/MS	By MS/MS	By MS/MS		By MS/MS	By MS/MS
PIGT		GPI transamidase component PIG-T	A0A1W2PNP0;Q969N2;A0A1W2PP57;A0A1W2PPC3;A0A1W2PPS0;A0A1W2PPR6;A0A1W2PP53;A0A1W2PQN1;A0A1W2PPQ7;A0A1W2PRZ8;F6W983;A0A1W2PR92;A0A1W2PQ52;A0A1W2PP13;A0A1W2PRH2	1.01294	0.997462	0.956042	0.988815	30.158	29.7621	30.3908	30.5483	29.6865	29.0549					cell part;cytoplasmic membrane-bounded vesicle;cytoplasmic part;cytoplasmic vesicle;endoplasmic reticulum membrane;endoplasmic reticulum part;GPI-anchor transamidase complex;integral to endoplasmic reticulum membrane;integral to membrane;integral to organelle membrane;intracellular membrane-bounded organelle;intracellular organelle;intracellular organelle part;intracellular part;intrinsic to endo…		20	20	20	39.3	39.3	39.3	65.981	0	202.78	9697500000	56	9	6	8	6	14	13	0.988815	A0A1W2PNP0;Q969N2;A0A1W2PP57;A0A1W2PPC3;A0A1W2PPS0;A0A1W2PPR6;A0A1W2PP53;A0A1W2PQN1;A0A1W2PPQ7;A0A1W2PRZ8;F6W983;A0A1W2PR92;A0A1W2PQ52;A0A1W2PP13;A0A1W2PRH2;A0A1W2PQY1;H7C2Y2;A0A1W2PQ29;A0A1W2PPI8;A0A1W2PRV7;A0A1W2PSC5;A0A1W2PPK4;A0A1W2PRG1;A0A1W2PNW9;A0A1W2PRH8;A0A1W2PPU8;A0A1W2PR73;A0A1W2PR70;A0A1W2PR22;B7Z7C5;A0A1W2PP03;A0A1W2PNZ5;A0A1W2PNS2;A0A1W2PP98;A0A1W2PQL3;A0A1W2PP91;A0A1W2PR34;A0A1W2PQ…	310	By MS/MS	By MS/MS	By MS/MS	By MS/MS	By MS/MS	By MS/MS
IER3IP1		Immediate early response 3-interacting protein 1	A0A1W2PNR9;Q9Y5U9	0.886753	0.97548	0.962172	0.941468	30.4432	30.3976	29.4671	26.9956	29.6523	28.3524					cell part;cytoplasmic part;endoplasmic reticulum;endoplasmic reticulum membrane;endoplasmic reticulum part;Golgi apparatus;integral to membrane;intracellular membrane-bounded organelle;intracellular organelle;intracellular organelle part;intracellular part;intrinsic to membrane;membrane;membrane part;membrane-bounded organelle;organelle;organelle membrane;organelle part		2	2	2	40.6	40.6	40.6	7.6079	0	12.005	6100700000	11	2	2	2	0	2	2	0.941468	A0A1W2PNR9;Q9Y5U9	311	By MS/MS	By MS/MS	By MS/MS		By MS/MS	By MS/MS
			A0A1W2PNV4	0.954232	0.928805	0.920397	0.934478	34.6607	34.6242	33.0725	33.0744	32.1592	30.4398					Arp2/3 protein complex;cell part;cytoskeletal part;intracellular organelle part;intracellular part;macromolecular complex;organelle part;protein complex		28	28	0	51.6	51.6	0	75.872	0	323.31	61894000000	162	18	22	20	11	19	14	0.934478	A0A1W2PNV4;E9PF58;F8WFD3	312	By MS/MS	By MS/MS	By MS/MS	By MS/MS	By MS/MS	By MS/MS
UNC45A		Protein unc-45 homolog A	A0A1W2PNX8;Q9H3U1	0.970308	0.958572	0.915334	0.948071	29.8418	30.0437	29.6414	28.9557	28.799	27.1318					cell part;cytoplasm;cytoplasmic part;Golgi apparatus;intracellular membrane-bounded organelle;intracellular organelle;intracellular organelle part;intracellular part;membrane-bounded organelle;nuclear part;nucleoplasm;organelle;organelle part;perinuclear region of cytoplasm		23	23	23	31.6	31.6	31.6	118.39	0	277.58	5144700000	56	9	9	10	3	14	4	0.948071	A0A1W2PNX8;Q9H3U1	314	By MS/MS	By MS/MS	By MS/MS	By MS/MS	By MS/MS	By MS/MS
PARL		Presenilins-associated rhomboid-like protein, mitochondrial;P-beta	A0A1W2PP11;Q9H300;C9JNP8;F8WCQ4;A0A1W2PS40	1.08256	1.02301	1.0687	1.05809	27.8156	28.186	26.7721	30.1121	28.8347	28.6114	+				cell part;cytoplasmic part;integral to membrane;intracellular membrane-bounded organelle;intracellular organelle;intracellular organelle part;intracellular part;intrinsic to membrane;membrane;membrane part;membrane-bounded organelle;mitochondrial inner membrane;mitochondrial membrane;mitochondrial part;mitochondrion;nucleus;organelle;organelle inner membrane;organelle membrane;organelle part	+	7	7	7	18.4	18.4	18.4	45.007	0	84.945	4061900000	19	1	1	2	3	6	6	1.05809	A0A1W2PP11;Q9H300;C9JNP8;F8WCQ4;A0A1W2PS40;H7C0U0;A0A1W2PP66;H7C045;H7C122	315	By MS/MS	By MS/MS	By MS/MS	By MS/MS	By MS/MS	By MS/MS
GOSR2		Golgi SNAP receptor complex member 2	A0A1W2PPG5;A0A1W2PPP5;A0A1W2PPG1;A0A1W2PQM3;A0A1W2PS81;E7EQ34;I3NI02;O14653;A0A1W2PR23;A0A1W2PPW8;A0A1W2PR02;A0A1W2PRV0;A0A1W2PRP7;I3L4Z6;A0A1W2PRC2;I3L1K7;A0A1W2PPJ0;A0A1W2PQ77;A0A1W2PS12;A0A1X7SBU8;A0A1W2PRL0;I3L0K1;A0A1W2PQP2;A0A1W2PQ06;A0A1W2PQE0;A0A1W2PNV3;A0A1W2PRE6	0.99713	1.01133	0.951802	0.986754	29.5984	29.4643	29.0907	29.5135	29.7981	27.6886					cell part;coated vesicle membrane;cytoplasmic part;cytoplasmic vesicle membrane;cytoplasmic vesicle part;endoplasmic reticulum membrane;endoplasmic reticulum part;endosomal part;endosome membrane;ER to Golgi transport vesicle membrane;Golgi apparatus;Golgi apparatus part;Golgi membrane;integral to membrane;intracellular membrane-bounded organelle;intracellular organelle;intracellular organelle pa…		7	7	7	47.7	47.7	47.7	23.237	0	182.94	5044000000	28	3	2	3	2	7	6	0.986754	A0A1W2PPG5;A0A1W2PPP5;A0A1W2PPG1;A0A1W2PQM3;A0A1W2PS81;E7EQ34;I3NI02;O14653;A0A1W2PR23;A0A1W2PPW8;A0A1W2PR02;A0A1W2PRV0;A0A1W2PRP7;I3L4Z6;A0A1W2PRC2;I3L1K7;A0A1W2PPJ0;A0A1W2PQ77;A0A1W2PS12;A0A1X7SBU8;A0A1W2PRL0;I3L0K1;A0A1W2PQP2;A0A1W2PQ06;A0A1W2PQE0;A0A1W2PNV3;A0A1W2PRE6;A0A1W2PRD0;A0A1W2PQ38;A0A1W2PQS3;A0A1W2PQ12;A0A1W2PP28;A0A1W2PQQ4	318	By MS/MS	By MS/MS	By MS/MS	By MS/MS	By MS/MS	By MS/MS
TCEA1		Transcription elongation factor A protein 1	A0A1W2PPZ5;P23193;A0A1W2PRL9;E5RIS7	0.962979	0.926272	0.855009	0.914753	28.6509	28.7018	27.9688	27.5902	26.5856	23.9135					cell part;centrosome;cytoplasmic part;cytoskeletal part;intracellular membrane-bounded organelle;intracellular non-membrane-bounded organelle;intracellular organelle;intracellular organelle part;intracellular part;macromolecular complex;membrane-bounded organelle;microtubule organizing center;non-membrane-bounded organelle;nuclear part;nucleolus;nucleoplasm;nucleoplasm part;nucleus;organelle;orga…		5	5	5	21.6	21.6	21.6	33.935	0	43.28	1103900000	12	3	4	2	0	3	0	0.914753	A0A1W2PPZ5;P23193;A0A1W2PRL9;E5RIS7;E5RJ93;B7Z4S1;Q5JRI7;A0A0A0MT58;Q15560	320	By MS/MS	By MS/MS	By MS/MS		By MS/MS
DDX17		Probable ATP-dependent RNA helicase DDX17	A0A1X7SBZ2;A0A1W2PQ51;Q92841	0.939948	0.941885	0.908066	0.929966	30.9584	31.3087	30.4411	29.0992	29.4892	27.6426					cell part;cytoplasm;intracellular membrane-bounded organelle;intracellular non-membrane-bounded organelle;intracellular organelle;intracellular organelle part;intracellular part;membrane;membrane-bounded organelle;non-membrane-bounded organelle;nuclear part;nucleolus;nucleoplasm;nucleus;organelle;organelle part		22	14	14	34.8	24.3	24.3	80.253	0	112.12	8061200000	52	18	17	15	4	16	8	0.929966	A0A1X7SBZ2;A0A1W2PQ51;Q92841;A0A0U1RQJ0	323	By MS/MS	By MS/MS	By MS/MS	By MS/MS	By MS/MS	By MS/MS
C1orf43		Uncharacterized protein C1orf43	A0A1W2PQP6;Q9BWL3;A0A1W2PQS0;X6R6F3;X6R6S3	0.957452	0.864366	0.758858	0.860225	26.7845	26.6008	27.9956	25.6448	22.9928	21.2447					cell part;integral to membrane;intrinsic to membrane;membrane part		2	2	2	15.9	15.9	15.9	19.354	0.00038095	3.8991	26537000	5	0	0	0	0	1	2	0.860225	A0A1W2PQP6;Q9BWL3;A0A1W2PQS0;X6R6F3;X6R6S3	324					By MS/MS	By MS/MS
GCSH		Glycine cleavage system H protein, mitochondrial	A0A1W2PQV2;P23434;H3BUH9	0.941469	1.00519	0.981939	0.9762	29.875	30.034	30.5522	28.1264	30.1899	30.0004	+				cell part;cytoplasmic part;glycine cleavage complex;intracellular membrane-bounded organelle;intracellular organelle;intracellular part;macromolecular complex;membrane-bounded organelle;mitochondrion;organelle;protein complex	+	3	3	3	67	67	67	10.999	0	80.32	12937000000	22	3	3	3	0	3	3	0.9762	A0A1W2PQV2;P23434;H3BUH9;H3BNV1;A0A1W2PRH4;A0A1W2PPE4;A0A1W2PNX3;A0A1W2PPQ1;A0A1W2PS29	325	By MS/MS	By MS/MS	By MS/MS		By MS/MS	By MS/MS
STIM2		Stromal interaction molecule 2	A0A1X7SBY3;H0Y860;A0A1W2PRA1;Q9P246;H7C5A5;H7C5K2	0.974041	0.968634	0.939873	0.960849	27.8981	26.5925	26.417	27.1739	25.7584	24.8286					cell part;cytoplasmic part;endoplasmic reticulum;endoplasmic reticulum membrane;endoplasmic reticulum part;integral to membrane;intracellular membrane-bounded organelle;intracellular organelle;intracellular organelle part;intracellular part;intrinsic to membrane;membrane;membrane part;membrane-bounded organelle;organelle;organelle membrane;organelle part;plasma membrane		6	5	5	16.5	14.3	14.3	83.952	0	82.69	469140000	14	1	3	1	1	5	3	0.960849	A0A1X7SBY3;H0Y860;A0A1W2PRA1;Q9P246;H7C5A5;H7C5K2;H7C5C6	326	By matching	By MS/MS	By MS/MS	By MS/MS	By MS/MS	By MS/MS
SCARB2		Lysosome membrane protein 2	A0A1W2PS43;Q14108;A0A1W2PQR6;A0A1W2PQB7;A0A1W2PRS1;A0A1W2PPX5;A0A1W2PPU6;A0A1W2PRF6	0.991383	0.961936	0.927029	0.960116	33.2856	33.8189	33.3777	32.9988	32.5316	30.9421					adherens junction;anchoring junction;cell junction;cell part;cell-substrate adherens junction;cell-substrate junction;cytoplasmic part;extracellular membrane-bounded organelle;extracellular organelle;extracellular region part;extracellular vesicular exosome;focal adhesion;integral to membrane;intracellular membrane-bounded organelle;intracellular organelle;intracellular organelle lumen;intracellu…		21	21	21	53.3	53.3	53.3	53.891	0	323.31	65880000000	148	14	15	19	7	13	12	0.960116	A0A1W2PS43;Q14108;A0A1W2PQR6;A0A1W2PQB7;A0A1W2PRS1;A0A1W2PPX5;A0A1W2PPU6;A0A1W2PRF6;A0A1W2PSE4;A0A1W2PS70;A0A1W2PNX7;D6RDG0;A0A1W2PQL5;A0A1W2PPX6	330	By MS/MS	By MS/MS	By MS/MS	By MS/MS	By MS/MS	By MS/MS
PHGDH		D-3-phosphoglycerate dehydrogenase	A0A286YF22;O43175;A0A2C9F2M7;A0A286YFL2;A0A286YFA2;A0A286YFM8	0.929396	0.933897	0.90752	0.923605	32.9651	33.0014	31.3306	30.6376	30.8199	28.4332					cell part;cytoplasmic part;cytosol;extracellular membrane-bounded organelle;extracellular organelle;extracellular region part;extracellular vesicular exosome;intracellular part;membrane-bounded organelle;membrane-bounded vesicle;organelle;vesicle		26	26	26	59.9	59.9	59.9	55.938	0	323.31	18507000000	107	22	20	16	8	20	9	0.923605	A0A286YF22;O43175;A0A2C9F2M7;A0A286YFL2;A0A286YFA2;A0A286YFM8;A0A286YF78;A0A286YFC8;A0A286YFB2;A0A286YER3;A0A286YF34;A0A286YFE1;A0A286YFF3;A0A286YFK5	335	By MS/MS	By MS/MS	By MS/MS	By MS/MS	By MS/MS	By MS/MS
GOLGA2		Golgin subfamily A member 2	A0A2Q2TH77;Q08379	0.942547	0.970666	0.912648	0.941954	29.2665	30.0059	29.6516	27.585	29.1257	27.0615					cell part;cis-Golgi network;coated vesicle;cytoplasmic membrane-bounded vesicle;cytoplasmic part;cytoplasmic vesicle;ER to Golgi transport vesicle;Golgi apparatus;Golgi apparatus part;Golgi cis cisterna;Golgi cisterna;Golgi cisterna membrane;Golgi membrane;intracellular membrane-bounded organelle;intracellular organelle;intracellular organelle part;intracellular part;membrane;membrane-bounded org…		23	23	23	33.2	33.2	33.2	111.66	0	323.31	4549300000	46	5	8	9	3	11	9	0.941954	A0A2Q2TH77;Q08379;B7ZC06;A0A087WYC0;A0A1W2PQY5;H0Y7B8	338	By MS/MS	By MS/MS	By MS/MS	By MS/MS	By MS/MS	By MS/MS
CAMK2G;CAMK2B		Calcium/calmodulin-dependent protein kinase type II subunit gamma	Q8WU40;Q5SWX3;A0A2Q3DQE3;Q13555;H0Y6G2;H7BXS4	0.988029	0.948939	0.866692	0.934553	27.299	27.5982	27.7992	26.9723	26.189	24.0933					cell part;cytoplasmic part;cytoplasmic vesicle membrane;cytoplasmic vesicle part;cytosol;endocytic vesicle membrane;endoplasmic reticulum membrane;endoplasmic reticulum part;intracellular organelle part;intracellular part;membrane;membrane part;nuclear part;nucleoplasm;organelle membrane;organelle part;plasma membrane;sarcoplasmic reticulum membrane;vesicle membrane		9	5	3	32	16.6	11	50.924	0	38.268	238680000	11	6	4	2	1	7	1	0.934553	Q8WU40;Q5SWX3;A0A2Q3DQE3;Q13555;H0Y6G2;H7BXS4;H7C394	339	By MS/MS	By MS/MS	By matching	By matching	By MS/MS	By matching
GSS		Glutathione synthetase	A0A2R8Y430;P48637;A0A2R8Y5T7	0.940155	0.931219	0.947934	0.939769	28.7346	28.3954	25.671	27.0149	26.4423	24.3344					cell part;cytoplasmic part;cytosol;extracellular membrane-bounded organelle;extracellular organelle;extracellular region part;extracellular vesicular exosome;intracellular part;membrane-bounded organelle;membrane-bounded vesicle;organelle;vesicle		6	6	6	21.1	21.1	21.1	49.976	0	18.667	725420000	9	3	4	2	0	0	0	0.939769	A0A2R8Y430;P48637;A0A2R8Y5T7;A0A2R8YF34;A0A2R8Y7I7;A0A2R8Y6Q7;A0A2R8Y2X9;A0A2R8Y6Y6;A0A2R8Y4V9;A0A2R8Y790;A0A2R8Y446;A0A0S2Z4J7	341	By MS/MS	By MS/MS	By MS/MS
CD47		Leukocyte surface antigen CD47	A0A2R8Y484;Q08722	0.968159	0.935292	0.873391	0.925614	31.2274	31.2629	29.4356	30.2331	29.2399	25.7088					cell part;extracellular membrane-bounded organelle;extracellular organelle;extracellular region part;extracellular vesicular exosome;integral to membrane;integral to plasma membrane;intrinsic to membrane;intrinsic to plasma membrane;membrane;membrane part;membrane-bounded organelle;membrane-bounded vesicle;organelle;plasma membrane;plasma membrane part;vesicle		3	3	3	15.3	15.3	15.3	20.313	0	13.097	5563600000	16	3	3	2	2	3	1	0.925614	A0A2R8Y484;Q08722	343	By MS/MS	By MS/MS	By MS/MS	By MS/MS	By MS/MS	By MS/MS
SPG7		Paraplegin	A0A2R8Y726;A0A2R8Y4Y7;Q9UQ90;A0A2R8Y7B8;A0A2R8YFW4;A0A2U3TZH1;A0A2R8YDQ1;A0A2R8Y3M4;A0A2R8Y7E2;A0A2R8Y6K2;A0A2R8YGZ0;A0A2R8Y6E8;A0A2R8YFJ7	1.02235	1.00948	1.00748	1.01311	30.707	30.5526	30.7644	31.3933	30.8423	30.9946	+				cell part;cytoplasmic part;integral to membrane;intracellular membrane-bounded organelle;intracellular organelle;intracellular organelle part;intracellular part;intrinsic to membrane;membrane;membrane part;membrane-bounded organelle;mitochondrial membrane;mitochondrial part;mitochondrion;organelle;organelle membrane;organelle part	+	31	31	31	69.7	69.7	69.7	72.953	0	323.31	22604000000	103	9	7	11	10	26	27	1.01311	A0A2R8Y726;A0A2R8Y4Y7;Q9UQ90;A0A2R8Y7B8;A0A2R8YFW4;A0A2U3TZH1;A0A2R8YDQ1;A0A2R8Y3M4;A0A2R8Y7E2;A0A2R8Y6K2;A0A2R8YGZ0;A0A2R8Y6E8;A0A2R8YFJ7;A0A2R8Y4M8;J3KRF6;A0A2R8YG79;A0A2R8Y4M0;A0A2R8YFF4;A0A2R8Y632;A0A2R8Y729;A0A2R8Y7N2;A0A2R8YEH4;A0A2R8Y6Z7;A0A2R8Y617;A0A2R8Y4Z7;H3BTY6;A0A2R8YFN9;A0A2R8Y4L7;A0A2R8YGV4;A0A2R8Y4L0;H3BTR8;A0A2R8Y856;H3BNE4;A0A087X0F5;H3BMP1	348	By MS/MS	By MS/MS	By MS/MS	By MS/MS	By MS/MS	By MS/MS
CTNNB1		Catenin beta-1	A0A2R8Y804;A0A2R8Y543;A0A2R8Y5C3;A0A2R8Y750;A0A2R8Y5Z1;B4DGU4;A0A2R8YCH5;A0A2R8Y7Z0;A0A2R8Y5A3;P35222;A0A2R8Y6G0	0.995396	0.966496	0.904266	0.955386	27.1363	28.0448	26.8075	27.0113	27.1052	24.2411					adherens junction;anchoring junction;apical part of cell;basolateral plasma membrane;beta-catenin destruction complex;beta-catenin-TCF7L2 complex;catenin complex;catenin-TCF7L2 complex;cell cortex;cell junction;cell part;cell periphery;cell projection;cell projection membrane;cell projection part;cell-cell adherens junction;cell-cell junction;cell-substrate adherens junction;cell-substrate juncti…		9	9	6	16.8	16.8	12.4	77.206	0	47.811	368310000	14	3	4	0	0	8	1	0.955386	A0A2R8Y804;A0A2R8Y543;A0A2R8Y5C3;A0A2R8Y750;A0A2R8Y5Z1;B4DGU4;A0A2R8YCH5;A0A2R8Y7Z0;A0A2R8Y5A3;P35222;A0A2R8Y6G0;A0A2R8Y815;A0A2R8YG06	351	By MS/MS	By MS/MS			By MS/MS	By MS/MS
CSNK2A1;CSNK2A3		Casein kinase II subunit alpha;Casein kinase II subunit alpha 3	A0A2R8Y5A0;A0A2R8YD58;E7EU96;P68400;A0A2R8YF43;Q8NEV1;A0A2R8YDP2;A0A2R8YFU2;A0A2R8Y4D6;A0A2R8Y4H0;A0A2R8YEW1;V9GYA2	0.941417	0.86661	0.845738	0.884588	27.4597	27.8085	27.6923	25.851	24.0991	23.4205					cell part;chromatin remodeling complex;chromosomal part;cytoplasmic part;cytosol;histone deacetylase complex;intracellular membrane-bounded organelle;intracellular organelle;intracellular organelle part;intracellular part;macromolecular complex;membrane;membrane-bounded organelle;nuclear chromosome part;nuclear part;nucleoplasm part;nucleus;NuRD complex;organelle;organelle part;plasma membrane;pr…		8	8	8	28.8	28.8	28.8	40.717	0	36.206	994230000	24	7	4	1	1	2	1	0.884588	A0A2R8Y5A0;A0A2R8YD58;E7EU96;P68400;A0A2R8YF43;Q8NEV1;A0A2R8YDP2;A0A2R8YFU2;A0A2R8Y4D6;A0A2R8Y4H0;A0A2R8YEW1;V9GYA2;A0A2R8YDY7;A0A2R8Y3W6;A0A2R8Y797;A0A2R8YEL7;V9GY80;A0A2R8YF47;A0A2R8YCK2;A0A087WY74;A0A2R8Y7T1;A0A2R8YCC9;V9GYW6	352	By MS/MS	By MS/MS	By MS/MS	By MS/MS	By MS/MS	By MS/MS
HARS2		Probable histidine--tRNA ligase, mitochondrial	A0A2R8Y5P7;P49590;A0A2R8Y6I1;A0A2R8Y3N3;D6RB22;D6RJE6;B4DQ67	0.945592	1.01765	0.999624	0.987623	31.7234	31.5243	31.8244	29.9974	32.0808	31.8125					cell part;cytoplasm;cytoplasmic part;intracellular membrane-bounded organelle;intracellular organelle;intracellular organelle lumen;intracellular organelle part;intracellular part;membrane-bounded organelle;membrane-enclosed lumen;mitochondrial matrix;mitochondrial part;mitochondrion;organelle;organelle lumen;organelle part	+	28	28	20	58	58	44.3	57.531	0	322.26	40774000000	109	18	18	19	4	22	23	0.987623	A0A2R8Y5P7;P49590;A0A2R8Y6I1;A0A2R8Y3N3;D6RB22;D6RJE6;B4DQ67;A0A2R8Y5E8;A0A2R8Y4X6	355	By MS/MS	By MS/MS	By MS/MS	By MS/MS	By MS/MS	By MS/MS
TBCE		Tubulin-specific chaperone E	A0A2R8Y5Q8;Q15813;A0A2R8YHI9;A0A2U3TZJ6;A0A2R8YFL4;A0A2R8Y7E7;A0A2R8Y6Q1;A0A2R8Y4V6;A0A2R8Y784;A0A2R8YER9;A0A2R8Y809	0.962517	0.938307	0.86616	0.922328	28.171	27.7818	28.2346	27.1151	26.0679	24.4556					cell part;cytoplasm;cytoskeletal part;intracellular organelle part;intracellular part;macromolecular complex;microtubule;organelle part;protein complex		14	14	14	41	41	41	61.81	0	124.46	1129100000	36	7	10	6	1	5	1	0.922328	A0A2R8Y5Q8;Q15813;A0A2R8YHI9;A0A2U3TZJ6;A0A2R8YFL4;A0A2R8Y7E7;A0A2R8Y6Q1;A0A2R8Y4V6;A0A2R8Y784;A0A2R8YER9;A0A2R8Y809;A0A2R8Y5H6;A0A2R8Y787;A0A2R8Y6G3;A0A2R8Y4P2;A0A2R8YFM3;A0A2R8Y897;A0A2R8Y7H8;A0A2R8Y6L2;A0A2R8YF12;A0A2R8Y4E7;A0A2R8Y3S1;A0A2R8YFG9;A0A2R8YH53;A0A2R8Y597	357	By MS/MS	By MS/MS	By MS/MS	By MS/MS	By MS/MS	By MS/MS
RDX		Radixin	A0A2R8Y5S7;P35241;A0A2R8Y7M3	0.896693	0.931108	0.907664	0.911822	29.7174	28.9379	27.5281	26.6473	26.9443	24.9862					adherens junction;anchoring junction;apical part of cell;cell division site part;cell junction;cell part;cell periphery;cell pole;cell projection;cell tip;cell-substrate adherens junction;cell-substrate junction;cleavage furrow;cytoplasm;cytoskeleton;extracellular membrane-bounded organelle;extracellular organelle;extracellular region part;extracellular space;extracellular vesicular exosome;extri…		26	9	9	38.5	19.8	19.8	69.335	0	38.158	1194400000	21	22	24	14	11	18	11	0.911822	A0A2R8Y5S7;P35241;A0A2R8Y7M3;E9PNV3;E9PQ82;A0A2R8Y5P0;E9PKN5;A0A2R8Y4H6	358	By MS/MS	By MS/MS	By MS/MS	By MS/MS	By MS/MS	By MS/MS
			A0A2R8Y602	0.976136	1.06097	1.08338	1.04016	28.2499	26.562	25.9487	27.5758	28.1815	28.1123							19	1	0	70.7	3.4	0	43.351	0	24.074	2607600000	8	12	10	15	4	14	18	1.04016	A0A2R8Y602;A0A2R8YDH5	360	By MS/MS	By MS/MS	By MS/MS	By matching	By MS/MS	By MS/MS
RPL5		60S ribosomal protein L5	A0A2R8Y6J3;P46777	0.953457	0.931338	0.924625	0.936473	34.7444	34.6983	32.9398	33.1273	32.3159	30.457					adherens junction;anchoring junction;cell junction;cell part;cell-substrate adherens junction;cell-substrate junction;cytoplasm;cytoplasmic part;cytosol;cytosolic large ribosomal subunit;extracellular membrane-bounded organelle;extracellular organelle;extracellular region part;extracellular vesicular exosome;focal adhesion;intracellular membrane-bounded organelle;intracellular non-membrane-bounde…	+	17	17	17	59.2	59.2	59.2	27.045	0	323.31	61737000000	113	11	11	10	9	12	10	0.936473	A0A2R8Y6J3;P46777;Q5T7N0;A0A2R8Y4A2	362	By MS/MS	By MS/MS	By MS/MS	By MS/MS	By MS/MS	By MS/MS
RPS14		40S ribosomal protein S14	A0A2R8Y811;P62263;E5RH77	0.984045	0.958345	0.967599	0.969996	31.5161	32.3811	30.3479	31.0133	31.0323	29.3646	+				adherens junction;anchoring junction;cell junction;cell part;cell-substrate adherens junction;cell-substrate junction;cytoplasm;cytoplasmic part;cytosol;cytosolic small ribosomal subunit;extracellular membrane-bounded organelle;extracellular organelle;extracellular region part;extracellular vesicular exosome;focal adhesion;intracellular membrane-bounded organelle;intracellular non-membrane-bounde…	+	10	10	10	69.3	69.3	69.3	16.159	0	119.94	15168000000	44	8	7	6	3	5	4	0.969996	A0A2R8Y811;P62263;E5RH77	366	By MS/MS	By MS/MS	By MS/MS	By MS/MS	By MS/MS	By MS/MS
DOCK10		Dedicator of cytokinesis protein 10	A0A2R8YD85;Q96BY6	0.916434	0.938043	0.896712	0.917063	33.0071	32.7476	31.7828	30.2488	30.7187	28.5					cell part;extracellular membrane-bounded organelle;extracellular organelle;extracellular region part;extracellular vesicular exosome;membrane;membrane-bounded organelle;membrane-bounded vesicle;organelle;vesicle		71	71	68	43.5	43.5	42.2	251.31	0	323.31	20699000000	219	50	44	37	14	44	11	0.917063	A0A2R8YD85;Q96BY6;H7C0I3;H0YFC5;F8WE73;A0A2R8Y5U0;Q5JUD3;A0A0A0MT38;Q6ZSL5	368	By MS/MS	By MS/MS	By MS/MS	By MS/MS	By MS/MS	By MS/MS
SUCLA2		Succinyl-CoA ligase [ADP-forming] subunit beta, mitochondrial	A0A2R8YDQ9;Q9P2R7;A0A2R8Y6Y7;Q5T9Q5	0.997761	0.977358	0.992214	0.989111	33.2317	33.2612	32.9664	33.1573	32.5081	32.7098	+				cell part;cytoplasmic part;extracellular membrane-bounded organelle;extracellular organelle;extracellular region part;extracellular vesicular exosome;intracellular membrane-bounded organelle;intracellular organelle;intracellular organelle lumen;intracellular organelle part;intracellular part;membrane-bounded organelle;membrane-bounded vesicle;membrane-enclosed lumen;mitochondrial matrix;mitochond…	+	30	30	30	68.9	68.9	68.9	43.841	0	323.31	83178000000	144	15	17	16	11	22	23	0.989111	A0A2R8YDQ9;Q9P2R7;A0A2R8Y6Y7;Q5T9Q5;A0A2R8Y5P6;A0A2R8Y6E6;Q5T9Q8;A0A0U1RQF8;A0A0U1RRI1;A0A0U1RQL1;A0A0U1RQU7;A0A2R8Y5P4	371	By MS/MS	By MS/MS	By MS/MS	By MS/MS	By MS/MS	By MS/MS
MANBA		Beta-mannosidase	A0A2R8YEC9;O00462;A0A2R8Y524;E9PFW2;A0A2R8Y4U7;A0A2R8YCE9	0.986755	0.892416	0.793322	0.890831	28.6836	30.3807	30.4801	28.3037	27.1123	24.1805					cell part;cytoplasmic part;intracellular membrane-bounded organelle;intracellular organelle;intracellular part;lysosome;lytic vacuole;membrane-bounded organelle;organelle;vacuole		19	19	19	29.5	29.5	29.5	106.05	0	69.938	5130300000	33	4	7	15	0	6	1	0.890831	A0A2R8YEC9;O00462;A0A2R8Y524;E9PFW2;A0A2R8Y4U7;A0A2R8YCE9;A0A2R8YE79;A0A2R8Y211;A0A2R8Y7A0;A0A2R8Y7A7;A0A2R8Y7N1	375	By MS/MS	By MS/MS	By MS/MS		By MS/MS	By matching
RPL15		Ribosomal protein L15;60S ribosomal protein L15	A0A2R8YEM3;E7EQV9;P61313;E7ENU7;E7EX53;A0A2R8Y738	0.956193	0.933986	0.906968	0.932382	33.6969	34.0877	33.0217	32.2207	31.8375	29.9497					cell part;cytoplasmic part;cytosol;cytosolic large ribosomal subunit;extracellular membrane-bounded organelle;extracellular organelle;extracellular region part;extracellular vesicular exosome;intracellular membrane-bounded organelle;intracellular non-membrane-bounded organelle;intracellular organelle;intracellular organelle part;intracellular part;large ribosomal subunit;macromolecular complex;me…	+	12	12	12	49.1	49.1	49.1	19.968	0	210.64	48108000000	110	8	9	6	9	10	9	0.932382	A0A2R8YEM3;E7EQV9;P61313;E7ENU7;E7EX53;A0A2R8Y738	377	By MS/MS	By MS/MS	By MS/MS	By MS/MS	By MS/MS	By MS/MS
VPS33A		Vacuolar protein sorting-associated protein 33A	A0A2R8YF87;Q96AX1;H3BMM5	1.00963	1.02599	0.844111	0.959909	27.1152	26.578	27.7809	27.3763	27.2687	23.4502					cell part;cytoplasmic part;early endosome;endosomal part;endosome;endosome membrane;intracellular membrane-bounded organelle;intracellular organelle;intracellular organelle part;intracellular part;late endosome;late endosome membrane;lysosomal membrane;membrane;membrane-bounded organelle;organelle;organelle membrane;organelle part;perinuclear region of cytoplasm;vacuolar membrane;vacuolar part		10	10	10	19.5	19.5	19.5	71.695	0	41.332	917120000	15	2	5	3	0	6	0	0.959909	A0A2R8YF87;Q96AX1;H3BMM5;F5H6Y0;A0A2R8Y5U3;F5H2X5	380	By MS/MS	By MS/MS	By MS/MS		By MS/MS
NMNAT3		Nicotinamide/nicotinic acid mononucleotide adenylyltransferase 3	A0A2R8YFG2;Q96T66	1.08833	0.982192	0.988218	1.01958	26.2888	28.1517	27.1426	28.6109	27.6504	26.8229	+				cell part;cytoplasmic part;cytosol;intracellular membrane-bounded organelle;intracellular organelle;intracellular part;membrane-bounded organelle;mitochondrion;organelle	+	9	9	9	30.3	30.3	30.3	39.296	0	32.409	1197900000	12	0	0	0	3	5	7	1.01958	A0A2R8YFG2;Q96T66;D6R975;D6RGH7;D6RHV4;A0A2R8Y594;A0A2R8YGL3;A0A2R8YEU0;D6REC8;D6RGG8;A0A2R8YE08	382				By MS/MS	By MS/MS	By MS/MS
ARHGEF7		Rho guanine nucleotide exchange factor 7	B1ALK7;A0A2R8YG42;Q14155;E7EUY6;E9PDQ5	0.899103	0.890017	0.89019	0.893103	29.4436	29.3337	26.9173	26.4728	26.1075	23.9615					adherens junction;anchoring junction;cell body;cell cortex;cell junction;cell part;cell projection;cell-substrate adherens junction;cell-substrate junction;cytoplasmic part;cytosol;focal adhesion;intracellular part;lamellipodium;macromolecular complex;neuron projection;neuronal cell body;protein complex;ruffle		10	10	8	18.7	18.7	15.5	79.831	0	37.193	890950000	26	6	6	2	1	6	0	0.893103	B1ALK7;A0A2R8YG42;Q14155;E7EUY6;E9PDQ5;C9JDI6;B1ANY6;E7ENL8;E7EU80;C9JAD7;F6SJA5	383	By MS/MS	By MS/MS	By MS/MS	By MS/MS	By MS/MS
EPB41		Protein 4.1	A0A2U3TZH6;P11171;A0A2R8Y7Y3;Q4VB86;A0A2R8YD30;A0A2R8YFR9;A0A2R8Y6G5;A0A2R8Y570;A0A2R8Y5G2;A0A2R8Y5Z6	0.939544	0.869976	0.894952	0.901491	28.803	28.8824	27.9982	27.0617	25.127	25.057					cell cortex part;cell part;cortical cytoskeleton;cytoplasm;cytoplasmic part;cytoskeletal part;cytoskeleton;extrinsic to membrane;Golgi apparatus;intracellular membrane-bounded organelle;intracellular non-membrane-bounded organelle;intracellular organelle;intracellular organelle part;intracellular part;macromolecular complex;membrane;membrane part;membrane-bounded organelle;non-membrane-bounded or…		7	7	6	10.7	10.7	9.5	94.059	0	12.171	1263500000	9	3	6	3	0	0	1	0.901491	A0A2U3TZH6;P11171;A0A2R8Y7Y3;Q4VB86;A0A2R8YD30;A0A2R8YFR9;A0A2R8Y6G5;A0A2R8Y570;A0A2R8Y5G2;A0A2R8Y5Z6;A0A2R8Y6T6;A0A2R8Y6D0;A0A2R8Y420;A0A2R8Y7N0;A0A2R8YCW8;A0A2R8Y4N6;A0A1B0GWG0;A0A2R8YFU8;A0A2R8Y783	386	By MS/MS	By MS/MS	By MS/MS			By MS/MS
CD59		CD59 glycoprotein	E9PNW4;A0A2U3TZL5;E9PR17;P13987;H0YET2	1.01981	0.91748	0.896609	0.944632	29.135	29.8045	28.6769	29.7121	27.345	25.7119					adherens junction;anchored to external side of plasma membrane;anchored to membrane;anchored to plasma membrane;anchoring junction;cell junction;cell part;cell surface;cell-substrate adherens junction;cell-substrate junction;compact myelin;extracellular membrane-bounded organelle;extracellular organelle;extracellular region;extracellular region part;extracellular space;extracellular vesicular exo…		4	4	4	30.6	30.6	30.6	11.985	0	34.755	2438100000	17	3	3	3	2	3	2	0.944632	E9PNW4;A0A2U3TZL5;E9PR17;P13987;H0YET2	387	By MS/MS	By MS/MS	By MS/MS	By MS/MS	By MS/MS	By MS/MS
TMEM223		Transmembrane protein 223	A0PJW6	1.02363	1.08616	1.08033	1.06337	26.945	26.7152	26.8503	27.5818	29.0169	29.0071					cell part;integral to membrane;intrinsic to membrane;membrane part	+	6	6	6	30.7	30.7	30.7	22.049	0	24.009	4344500000	11	1	1	2	1	4	5	1.06337	A0PJW6;G5EA27;H0YCK4	390	By matching	By MS/MS	By MS/MS	By MS/MS	By MS/MS	By MS/MS
ILVBL		Acetolactate synthase-like protein	A1L0T0;M0R026	0.967033	1.00072	0.972848	0.9802	31.1338	31.2892	30.9287	30.1074	31.3117	30.0889					cell part;integral to membrane;intrinsic to membrane;membrane;membrane part	+	23	23	23	51.1	51.1	51.1	67.867	0	323.31	18210000000	98	11	13	14	3	19	16	0.9802	A1L0T0;M0R026;M0QZX5;E9PJS0;E9PL44;M0R1B5;E9PNL1	391	By MS/MS	By MS/MS	By MS/MS	By MS/MS	By MS/MS	By MS/MS
STMN1;STMN2		Stathmin;Stathmin-2	A2A2D0;P16949;E5RGX5;Q93045	0.913605	0.862793	0.826404	0.8676	29.9569	30.3681	29.0312	27.3687	26.2014	23.9915					axon;cell body;cell part;cell projection;cell projection part;cytoplasm;cytoplasmic part;cytoskeletal part;cytosol;endosome;extracellular membrane-bounded organelle;extracellular organelle;extracellular region part;extracellular vesicular exosome;Golgi apparatus;growth cone;intracellular;intracellular membrane-bounded organelle;intracellular organelle;intracellular organelle part;intracellular pa…		2	2	2	27.1	27.1	27.1	9.7931	0	11.396	2516200000	8	2	2	2	1	1	1	0.8676	A2A2D0;P16949;E5RGX5;Q93045	394	By MS/MS	By MS/MS	By MS/MS	By MS/MS	By matching	By MS/MS
NBAS		Neuroblastoma-amplified sequence	A2RRP1;H0Y5G7	0.972803	0.983605	0.939727	0.965379	30.2411	30.6054	30.246	29.4186	30.1036	28.423					cell part;cytoplasm;cytoplasmic part;Golgi apparatus;intracellular membrane-bounded organelle;intracellular non-membrane-bounded organelle;intracellular organelle;intracellular organelle part;intracellular part;membrane;membrane-bounded organelle;non-membrane-bounded organelle;nuclear membrane;nuclear part;nucleolus;organelle;organelle membrane;organelle part		51	51	51	29.8	29.8	29.8	268.57	0	323.31	8491700000	132	18	19	13	9	38	27	0.965379	A2RRP1;H0Y5G7;H7BZU5;C9JCM7;H7BZR3;H7C1U4;H7C1Y9;H7C007	398	By MS/MS	By MS/MS	By MS/MS	By MS/MS	By MS/MS	By MS/MS
VWA8		von Willebrand factor A domain-containing protein 8	A3KMH1	1.02113	1.08975	1.04903	1.0533	28.3006	28.3957	29.4625	28.8986	30.9443	30.9069	+				cell part;cytoplasmic part;extracellular region;intracellular membrane-bounded organelle;intracellular organelle;intracellular part;membrane-bounded organelle;mitochondrion;organelle	+	66	66	66	46.1	46.1	46.1	214.82	0	323.31	17152000000	147	7	7	15	8	46	53	1.0533	A3KMH1	400	By MS/MS	By MS/MS	By MS/MS	By MS/MS	By MS/MS	By MS/MS
GTPBP10		GTP-binding protein 10	A4D1E9;C9J8R7;C9JEQ8	1.00183	1.0411	1.00703	1.01665	29.4307	28.834	29.7885	29.4847	30.0189	29.9979	+				cell part;chromosome;cytoplasmic part;intracellular membrane-bounded organelle;intracellular non-membrane-bounded organelle;intracellular organelle;intracellular organelle part;intracellular part;membrane-bounded organelle;mitochondrion;non-membrane-bounded organelle;nuclear part;nucleolus;organelle;organelle part	+	18	18	18	58.7	58.7	58.7	42.932	0	176.92	10972000000	52	4	4	6	7	16	15	1.01665	A4D1E9;C9J8R7;C9JEQ8;C9JNI1;F8WBY0;F8WCN4;F8WBB5	401	By MS/MS	By MS/MS	By MS/MS	By MS/MS	By MS/MS	By MS/MS
WDR91		WD repeat-containing protein 91	A4D1P6;C9J1X0	0.95055	0.941813	0.902618	0.93166	30.6869	30.6437	27.0476	29.1694	28.8607	24.4136							21	21	21	34.1	34.1	34.1	83.343	0	323.31	2548900000	43	13	10	2	6	11	0	0.93166	A4D1P6;C9J1X0	402	By MS/MS	By MS/MS	By MS/MS	By MS/MS	By MS/MS
CNOT1		CCR4-NOT transcription complex subunit 1	A5YKK6	0.926782	0.950925	0.914655	0.930787	29.4118	29.3554	27.1831	27.2584	27.9148	24.8631					CCR4-NOT complex;cell part;cytoplasmic mRNA processing body;cytoplasmic part;cytosol;extracellular region part;extracellular space;intracellular membrane-bounded organelle;intracellular non-membrane-bounded organelle;intracellular organelle;intracellular organelle part;intracellular part;macromolecular complex;membrane;membrane-bounded organelle;microbody;microbody membrane;microbody part;non-mem…		28	28	28	16.7	16.7	16.7	266.94	0	136.4	1300400000	49	9	13	5	2	15	1	0.930787	A5YKK6;H3BMZ2;H3BNB1;H3BVC9;H3BTH2	406	By MS/MS	By MS/MS	By MS/MS	By MS/MS	By MS/MS	By MS/MS
BST1		ADP-ribosyl cyclase/cyclic ADP-ribose hydrolase 2	A6NC48;Q10588;H0Y984;H0Y9Q9;H0Y8G4	0.867822	0.926467	0.781706	0.858665	31.7343	31.3338	30.7518	27.5397	29.0297	24.0389					anchored to membrane;cell part;extracellular membrane-bounded organelle;extracellular organelle;extracellular region part;extracellular vesicular exosome;extrinsic to membrane;intrinsic to membrane;membrane;membrane part;membrane-bounded organelle;membrane-bounded vesicle;organelle;plasma membrane;vesicle		7	7	7	32.4	32.4	32.4	37.482	0	198.51	8056800000	38	6	6	7	0	5	3	0.858665	A6NC48;Q10588;H0Y984;H0Y9Q9;H0Y8G4	407	By MS/MS	By MS/MS	By MS/MS		By MS/MS	By MS/MS
HCFC1		Host cell factor 1;HCF N-terminal chain 1;HCF N-terminal chain 2;HCF N-terminal chain 3;HCF N-terminal chain 4;HCF N-terminal chain 5;HCF N-terminal chain 6;HCF C-terminal chain 1;HCF C-terminal chain 2;HCF C-terminal chain 3;HCF C-terminal chain 4;HCF C-terminal chain 5;HCF C-terminal chain 6	A6NEM2;P51610	0.954569	0.942792	0.85434	0.917234	28.3104	28.7445	28.0971	27.0242	27.1	24.0045					cell body;cell part;chromatin remodeling complex;cytoplasm;cytoplasmic part;histone acetyltransferase complex;histone methyltransferase complex;intracellular membrane-bounded organelle;intracellular organelle;intracellular organelle part;intracellular part;macromolecular complex;membrane;membrane-bounded organelle;methyltransferase complex;mitochondrion;MLL1 complex;MLL5-L complex;neuronal cell b…		10	10	10	8.2	8.2	8.2	213.47	0	52.936	1264200000	27	5	6	3	2	6	2	0.917234	A6NEM2;P51610;H7C1C4	413	By MS/MS	By MS/MS	By MS/MS	By MS/MS	By MS/MS	By MS/MS
NUDT5		ADP-sugar pyrophosphatase	A6NFX8;Q9UKK9;A6NCQ0;A6NJU6	0.927042	0.868672	0.815293	0.870336	29.4169	29.767	28.8719	27.2707	25.8578	23.5391	+				cell part;cytoplasmic part;cytosol;extracellular membrane-bounded organelle;extracellular organelle;extracellular region part;extracellular vesicular exosome;intracellular;intracellular membrane-bounded organelle;intracellular organelle;intracellular part;membrane-bounded organelle;membrane-bounded vesicle;nucleus;organelle;vesicle		5	5	5	22.8	22.8	22.8	25.895	0	51.388	1863100000	15	3	4	4	0	3	1	0.870336	A6NFX8;Q9UKK9;A6NCQ0;A6NJU6;H0YEY4;C9JYY9	415	By MS/MS	By MS/MS	By MS/MS		By MS/MS	By MS/MS
WBP2		WW domain-binding protein 2	K7EIJ0;K7ENL2;A6NG10;K7EMC9;Q969T9;K7EIN1;K7ESN4	0.941026	0.901363	0.970822	0.937737	29.8133	29.54	25.8122	28.0551	26.6263	25.0591					cell part;chromatin;chromosomal part;intracellular organelle part;intracellular part;nuclear chromatin;nuclear chromosome part;nuclear part;organelle part		4	4	4	28.7	28.7	28.7	18.224	0	47.202	1056000000	15	4	3	0	3	3	2	0.937737	K7EIJ0;K7ENL2;A6NG10;K7EMC9;Q969T9;K7EIN1;K7ESN4;K7EIK1	417	By MS/MS	By MS/MS		By MS/MS	By MS/MS	By MS/MS
DYNLT3		Dynein light chain Tctex-type 3	A6NGJ0;P51808;F2Z328	0.960323	0.882808	0.930794	0.924642	28.0116	28.624	26.6549	26.9002	25.2695	24.8102					cell part;chromosomal part;condensed chromosome kinetochore;cytoplasmic dynein complex;cytoplasmic part;cytoskeletal part;dynein complex;intracellular membrane-bounded organelle;intracellular non-membrane-bounded organelle;intracellular organelle;intracellular organelle part;intracellular part;kinetochore;macromolecular complex;membrane-bounded organelle;microtubule;microtubule associated complex…		2	2	2	33.6	33.6	33.6	16.979	0	12.428	724690000	10	2	2	2	1	1	1	0.924642	A6NGJ0;P51808;F2Z328	418	By MS/MS	By MS/MS	By MS/MS	By MS/MS	By MS/MS	By matching
YIF1A		Protein YIF1A	A6NGW1;O95070;E9PIZ0;C9JST7	0.989745	0.963516	0.917755	0.957005	27.1194	29.2685	29.5165	26.8413	28.2007	27.0889					cell part;cytoplasmic part;cytoskeletal part;endoplasmic reticulum membrane;endoplasmic reticulum part;endoplasmic reticulum-Golgi intermediate compartment;Golgi apparatus;Golgi apparatus part;Golgi membrane;integral to membrane;intracellular membrane-bounded organelle;intracellular organelle;intracellular organelle part;intracellular part;intrinsic to membrane;membrane;membrane part;membrane-bou…		4	4	4	19.5	19.5	19.5	26.377	0	85.086	3701300000	10	1	3	3	1	4	3	0.957005	A6NGW1;O95070;E9PIZ0;C9JST7;E9PS11	421	By matching	By MS/MS	By MS/MS	By MS/MS	By MS/MS	By MS/MS
DOCK11		Dedicator of cytokinesis protein 11	A6NIW2;Q5JSL3;A0A0J9YW64	0.992095	0.919019	0.93971	0.950275	28.3935	28.0775	26.9016	28.169	25.8038	25.2797					cell part;cytoplasmic part;cytosol;intracellular part		13	11	10	9	8.1	7.7	238.1	0	38.875	521980000	19	6	5	4	0	8	0	0.950275	A6NIW2;Q5JSL3;A0A0J9YW64;H0Y3S1;H7BZ79;Q5JUD8	424	By MS/MS	By MS/MS	By MS/MS		By MS/MS
METTL15		Probable methyltransferase-like protein 15	A6NJ78;A0A0U1RR76	0.980864	1.08285	1.03439	1.0327	28.4014	26.2324	27.3465	27.8579	28.4056	28.2868	+					+	11	11	11	41	41	41	46.121	0	126.48	2385300000	23	1	0	0	0	9	9	1.0327	A6NJ78;A0A0U1RR76;P0C7V9;A0A0U1RRF2;B5MC64;A0A0U1RR64;A0A0U1RRD2;F8WD83	425	By MS/MS				By MS/MS	By MS/MS
CNIH4		Protein cornichon homolog 4	A6NLH6;Q9P003	0.879025	0.98491	0.937236	0.933724	30.7578	30.8361	30.594	27.0369	30.3707	28.6738					cell part;cytoplasmic part;endoplasmic reticulum;endoplasmic reticulum-Golgi intermediate compartment;integral to membrane;intracellular membrane-bounded organelle;intracellular organelle;intracellular part;intrinsic to membrane;membrane;membrane part;membrane-bounded organelle;organelle		1	1	1	14.6	14.6	14.6	15.771	0	37.775	10370000000	17	1	1	1	0	1	1	0.933724	A6NLH6;Q9P003	428	By MS/MS	By MS/MS	By MS/MS		By MS/MS	By MS/MS
2008-09-01		Septin-8	A6NMH6;Q92599;A6NFQ9;F8W8I8;A0A087X142	0.957619	0.950096	0.929318	0.945678	29.131	29.6778	28.3087	27.8964	28.1968	26.3078					cell part;cytoplasm;cytoskeleton;intracellular non-membrane-bounded organelle;intracellular organelle;intracellular part;non-membrane-bounded organelle;organelle		18	13	13	55.6	45.6	45.6	49.915	0	114.38	2493200000	34	10	8	7	5	11	10	0.945678	A6NMH6;Q92599;A6NFQ9;F8W8I8;A0A087X142;C9JV02;C9J4G8;A0A0A0MRP8	429	By MS/MS	By MS/MS	By MS/MS	By MS/MS	By MS/MS	By MS/MS
CD81		Tetraspanin;CD81 antigen	E9PJK1;E9PRJ8;H0YDL9;H0YDJ9;E9PIF1;A6NMH8;P60033	0.849114	0.941162	0.937915	0.909397	32.513	32.5167	31.3762	27.6073	30.6035	29.4282					adherens junction;anchoring junction;cell junction;cell part;cell-substrate adherens junction;cell-substrate junction;extracellular membrane-bounded organelle;extracellular organelle;extracellular region part;extracellular vesicular exosome;focal adhesion;immunological synapse;integral to membrane;integral to plasma membrane;intrinsic to membrane;intrinsic to plasma membrane;membrane;membrane par…		3	3	3	35.8	35.8	35.8	17.963	0	68.622	18206000000	27	3	3	3	0	3	3	0.909397	E9PJK1;E9PRJ8;H0YDL9;H0YDJ9;E9PIF1;A6NMH8;P60033;E9PM31;H0YEE2	430	By MS/MS	By MS/MS	By MS/MS		By MS/MS	By MS/MS
MANF		Mesencephalic astrocyte-derived neurotrophic factor	A8K878;P55145	0.994572	0.973834	0.94329	0.970565	32.7594	32.9023	32.911	32.5816	32.0414	31.0446					cell part;cytoplasmic part;endoplasmic reticulum;extracellular region part;extracellular space;intracellular membrane-bounded organelle;intracellular organelle;intracellular part;membrane-bounded organelle;nucleus;organelle;perinuclear region of cytoplasm		13	13	13	49.7	49.7	49.7	21.143	0	114.6	49302000000	71	10	12	7	5	8	8	0.970565	A8K878;P55145;H7C2D6	435	By MS/MS	By MS/MS	By MS/MS	By MS/MS	By MS/MS	By MS/MS
RPL23A		60S ribosomal protein L23a	K7ERT8;A8MUS3;H7BY10;K7EJV9;P62750	0.979723	0.964661	0.965642	0.970009	33.5808	33.5322	31.0339	32.8999	32.3472	29.9676					cell part;cytoplasm;cytoplasmic part;cytosol;cytosolic large ribosomal subunit;extracellular membrane-bounded organelle;extracellular organelle;extracellular region part;extracellular vesicular exosome;intracellular membrane-bounded organelle;intracellular non-membrane-bounded organelle;intracellular organelle;intracellular organelle part;intracellular part;large ribosomal subunit;macromolecular …		13	13	13	44	44	44	19.64	0	156.16	32871000000	71	9	10	6	9	10	7	0.970009	K7ERT8;A8MUS3;H7BY10;K7EJV9;P62750;K7EMA7	441	By MS/MS	By MS/MS	By MS/MS	By MS/MS	By MS/MS	By MS/MS
NUDT19		Nucleoside diphosphate-linked moiety X motif 19, mitochondrial	A8MXV4	0.900987	0.935132	0.999346	0.945155	29.8685	29.7663	29.8924	26.9111	27.8355	29.8728	+				cell part;cytoplasmic part;intracellular membrane-bounded organelle;intracellular organelle;intracellular part;membrane-bounded organelle;microbody;mitochondrion;organelle;peroxisome	+	13	13	13	49.3	49.3	49.3	42.233	0	249.8	9199100000	36	3	2	6	1	7	11	0.945155	A8MXV4	443	By MS/MS	By MS/MS	By MS/MS	By MS/MS	By MS/MS	By MS/MS
MYO1G		Unconventional myosin-Ig;Minor histocompatibility antigen HA-2	B0I1T2	0.904017	0.92964	0.80358	0.879079	31.8281	32.9815	30.8436	28.7731	30.6609	24.7853					axolemma;axon;axon part;basolateral plasma membrane;brush border;cell body;cell part;cell projection;cell projection membrane;cell projection part;cytoplasmic part;cytoplasmic vesicle;cytoskeletal part;endoplasmic reticulum;endosome;extracellular membrane-bounded organelle;extracellular organelle;extracellular region part;extracellular vesicular exosome;filopodium;intracellular membrane-bounded o…		41	41	41	51.3	51.3	51.3	116.44	0	323.31	12538000000	125	27	30	17	8	28	5	0.879079	B0I1T2;F8WEW9;J3KRL0;K7EIG7;J3QRN6;O94832	447	By MS/MS	By MS/MS	By MS/MS	By MS/MS	By MS/MS	By MS/MS
EIF3L		Eukaryotic translation initiation factor 3 subunit L	B0QY89;Q9Y262;B0QY90	0.901052	0.938816	0.866032	0.901967	30.0245	30.3073	28.6811	27.0536	28.453	24.8387					cell part;cytoplasmic part;eukaryotic 43S preinitiation complex;eukaryotic 48S preinitiation complex;eukaryotic translation initiation factor 3 complex;fibrillar center;intracellular organelle part;intracellular part;macromolecular complex;membrane;nuclear part;nucleolar part;nucleoplasm;organelle part;protein complex;ribonucleoprotein complex;translation preinitiation complex		14	14	14	29.2	29.2	29.2	70.901	0	138.76	2655300000	46	11	11	4	1	8	1	0.901967	B0QY89;Q9Y262;B0QY90;C9JHP4;C9K0Q7;H7C3A0;H0Y7E6	449	By MS/MS	By MS/MS	By MS/MS	By MS/MS	By MS/MS	By MS/MS
MIEF1		Mitochondrial dynamics protein MID51	B0QY95;Q9NQG6	1.02773	0.986754	1.03115	1.01521	27.0645	28.0897	26.6259	27.8151	27.7176	27.4553	+				cell part;cytoplasmic part;integral to membrane;intracellular membrane-bounded organelle;intracellular organelle;intracellular organelle part;intracellular part;intrinsic to membrane;membrane;membrane part;membrane-bounded organelle;mitochondrial membrane;mitochondrial outer membrane;mitochondrial part;mitochondrion;organelle;organelle membrane;organelle outer membrane;organelle part;outer membra…	+	9	9	9	29.9	29.9	29.9	53.331	0	71.212	1438900000	17	1	1	2	2	5	6	1.01521	B0QY95;Q9NQG6;B0QY94	450	By MS/MS	By MS/MS	By MS/MS	By MS/MS	By MS/MS	By MS/MS
MB		Myoglobin	B0QYF8;P02144;Q8WVH6;F2Z2F1	1.03795	0.927377	0.883543	0.949625	26.6525	27.6129	26.6215	27.6641	25.6076	23.5212					extracellular membrane-bounded organelle;extracellular organelle;extracellular region part;extracellular vesicular exosome;membrane-bounded organelle;membrane-bounded vesicle;organelle;vesicle		5	5	5	55.2	55.2	55.2	15.988	0	29.535	841820000	12	2	3	3	0	3	1	0.949625	B0QYF8;P02144;Q8WVH6;F2Z2F1;B0QYF7;F2Z337	451	By MS/MS	By MS/MS	By MS/MS		By MS/MS	By MS/MS
EWSR1		RNA-binding protein EWS	B0QYK0;Q01844;A0A0D9SFL3;C9JGE3;H7BY36	0.969569	0.943432	0.821901	0.911634	30.8399	31.0496	29.4881	29.9014	29.2932	24.2363					cell part;cytoplasm;intracellular membrane-bounded organelle;intracellular non-membrane-bounded organelle;intracellular organelle;intracellular organelle part;intracellular part;membrane;membrane-bounded organelle;non-membrane-bounded organelle;nuclear part;nucleolus;nucleoplasm;nucleus;organelle;organelle part;plasma membrane		8	8	8	16.2	16.2	16.2	64.929	0	204.53	5183300000	38	5	6	5	3	6	3	0.911634	B0QYK0;Q01844;A0A0D9SFL3;C9JGE3;H7BY36	452	By MS/MS	By MS/MS	By MS/MS	By MS/MS	By MS/MS	By MS/MS
UBE2I		SUMO-conjugating enzyme UBC9	H3BQQ9;B0QYN7;P63279;H3BPC4	0.895944	0.919566	0.909915	0.908475	29.873	30.4638	29.516	26.7645	28.0135	26.857					cell part;cell projection;chromosomal part;cytoplasm;dendrite;fibrillar center;intracellular membrane-bounded organelle;intracellular organelle;intracellular organelle part;intracellular part;membrane-bounded organelle;neuron projection;nuclear body;nuclear chromosome part;nuclear part;nucleolar part;nucleoplasm;nucleoplasm part;nucleus;organelle;organelle part;PML body;synapse;synaptonemal compl…		6	6	6	64.2	64.2	64.2	15.516	0	29.521	3957700000	23	5	5	6	0	3	2	0.908475	H3BQQ9;B0QYN7;P63279;H3BPC4	453	By MS/MS	By MS/MS	By MS/MS		By MS/MS	By MS/MS
TSPO		Translocator protein	B1AH87;P30536	1.01677	1.03601	1.11289	1.05522	32.8651	31.8901	29.7678	33.4162	33.0384	33.1283	+				cell part;cytoplasm;cytoplasmic part;extracellular membrane-bounded organelle;extracellular organelle;extracellular region part;extracellular vesicular exosome;integral to membrane;intracellular membrane-bounded organelle;intracellular organelle;intracellular organelle part;intracellular part;intrinsic to membrane;membrane;membrane part;membrane-bounded organelle;membrane-bounded vesicle;mitochon…	+	7	7	7	95.3	95.3	95.3	11.896	0	145.25	78002000000	33	1	1	2	3	7	5	1.05522	B1AH87;P30536	458	By MS/MS	By MS/MS	By MS/MS	By MS/MS	By MS/MS	By MS/MS
MCM5		DNA helicase;DNA replication licensing factor MCM5	B1AHB1;P33992	1.07159	1.07583	0.949783	1.0324	26.6681	26.0817	26.0876	28.5772	28.0594	24.7775					cell part;chromosomal part;intracellular membrane-bounded organelle;intracellular organelle;intracellular organelle part;intracellular part;macromolecular complex;MCM complex;membrane;membrane-bounded organelle;nuclear chromosome part;nuclear part;nucleoplasm;nucleoplasm part;nucleus;organelle;organelle part;protein complex		10	10	10	17.4	17.4	17.4	77.592	0	33.99	776800000	19	3	3	0	3	6	2	1.0324	B1AHB1;P33992;B1AHB2;B1AHA9	459	By MS/MS	By MS/MS		By MS/MS	By MS/MS	By MS/MS
NHP2L1		NHP2-like protein 1;NHP2-like protein 1, N-terminally processed	B1AHD1;P55769	0.978691	0.928272	0.91531	0.940758	29.0546	29.9485	26.2775	28.4355	27.8003	24.0521					box C/D snoRNP complex;cell part;intracellular membrane-bounded organelle;intracellular non-membrane-bounded organelle;intracellular organelle;intracellular organelle part;intracellular part;macromolecular complex;membrane-bounded organelle;non-membrane-bounded organelle;nuclear part;nucleolar part;nucleolus;nucleoplasm;nucleus;organelle;organelle part;protein complex;ribonucleoprotein complex;sm…		4	4	4	36.4	36.4	36.4	14.627	0	82.133	1783400000	14	3	2	2	2	4	2	0.940758	B1AHD1;P55769	460	By MS/MS	By MS/MS	By MS/MS	By MS/MS	By MS/MS	By MS/MS
NRD1		Nardilysin	B1AKJ5;O43847;G3V1R5;F5H7V1	1.00047	0.922693	0.87685	0.933338	27.9515	27.9137	27.1485	27.9647	25.7558	23.8051	+				cell part;cell surface;cytoplasmic part;cytosol;intracellular membrane-bounded organelle;intracellular organelle;intracellular part;membrane-bounded organelle;mitochondrion;organelle		7	7	7	6.8	6.8	6.8	139.41	0	29.498	434600000	13	5	3	3	0	0	0	0.933338	B1AKJ5;O43847;G3V1R5;F5H7V1;H0Y5G9	462	By MS/MS	By MS/MS	By MS/MS
MRPL43		39S ribosomal protein L43, mitochondrial	H0Y6Y8;B1AL05;Q8N983;H0YBU8	1.02831	0.99488	1.00301	1.00874	30.8478	31.0756	30.5052	31.7212	30.9165	30.5971	+				cell part;cytoplasmic part;intracellular non-membrane-bounded organelle;intracellular organelle;intracellular organelle part;intracellular part;macromolecular complex;membrane;mitochondrial inner membrane;mitochondrial membrane;mitochondrial part;mitochondrial ribosome;non-membrane-bounded organelle;organellar ribosome;organelle;organelle inner membrane;organelle membrane;organelle part;ribonucle…	+	9	9	9	63.9	63.9	63.9	18.657	0	89.901	19441000000	39	6	5	6	5	7	8	1.00874	H0Y6Y8;B1AL05;Q8N983;H0YBU8;M0R051	463	By MS/MS	By MS/MS	By MS/MS	By MS/MS	By MS/MS	By MS/MS
PRPS1		Ribose-phosphate pyrophosphokinase 1	B1ALA9;P60891;A0A2R8Y7H4;B7ZB02	0.878907	0.931375	0.861872	0.890718	30.3011	30.4516	28.6376	26.6318	28.3618	24.682					cell part;cytoplasmic part;cytosol;intracellular part;macromolecular complex;protein complex;ribose phosphate diphosphokinase complex		14	14	5	61.1	61.1	20.4	31.392	0	231.69	2760300000	35	7	7	4	0	9	3	0.890718	B1ALA9;P60891;A0A2R8Y7H4;B7ZB02	464	By MS/MS	By MS/MS	By MS/MS		By MS/MS	By MS/MS
ADGRL2;LPHN2		Latrophilin-2	B1ALU3;O95490;H0Y5C0;B1ALU1	0.88763	0.937897	0.933809	0.919779	30.704	30.5649	28.9743	27.2538	28.6667	27.0564					cell part;integral to membrane;intrinsic to membrane;membrane;membrane part;plasma membrane	+	14	14	14	14.5	14.5	14.5	160.51	0	98.661	3965800000	35	7	8	3	1	11	4	0.919779	B1ALU3;O95490;H0Y5C0;B1ALU1	467	By MS/MS	By MS/MS	By MS/MS	By MS/MS	By MS/MS	By MS/MS
2006-09-01		Septin-6	B1AMS2;Q14141	0.890795	0.937833	0.953844	0.927491	30.4922	30.5965	28.9718	27.1623	28.6944	27.6345					axon part;axon terminus;cell cortex part;cell division site part;cell part;cell projection part;chromosomal part;clathrin-coated vesicle;cleavage furrow;coated vesicle;condensed chromosome kinetochore;cytoplasmic membrane-bounded vesicle;cytoplasmic part;cytoplasmic vesicle;cytoskeletal part;intracellular membrane-bounded organelle;intracellular non-membrane-bounded organelle;intracellular organe…		20	11	11	56.4	40.6	40.6	49.303	0	83.203	4373700000	30	13	8	8	5	13	10	0.927491	B1AMS2;Q14141	469	By MS/MS	By MS/MS	By MS/MS	By MS/MS	By MS/MS	By MS/MS
CD58		Lymphocyte function-associated antigen 3	B1AMW1;P19256;H0YDI1	0.980705	0.962154	0.984301	0.97572	27.8532	29.2477	25.8113	27.3158	28.1408	25.4061					anchored to membrane;cell part;cell surface;extracellular membrane-bounded organelle;extracellular organelle;extracellular region part;extracellular vesicular exosome;integral to membrane;integral to plasma membrane;intrinsic to membrane;intrinsic to plasma membrane;membrane;membrane part;membrane-bounded organelle;membrane-bounded vesicle;organelle;plasma membrane;plasma membrane part;vesicle		3	3	3	11.2	11.2	11.2	27.018	0	87.424	1713300000	9	2	2	1	1	2	2	0.97572	B1AMW1;P19256;H0YDI1	471	By MS/MS	By MS/MS	By MS/MS	By MS/MS	By MS/MS	By MS/MS
GUK1		Guanylate kinase	B1ANH0;B1ANG9;Q16774;B1ANH2;B1ANH5;B1ANH6	0.900119	1.06487	0.983273	0.982755	29.6754	26.4513	30.256	26.7114	28.1672	29.7499	+				cell part;cytoplasmic part;cytosol;intracellular part	+	10	10	10	75.1	75.1	75.1	23.711	0	86.585	9170100000	23	2	2	4	2	6	7	0.982755	B1ANH0;B1ANG9;Q16774;B1ANH2;B1ANH5;B1ANH6;B1ANH3	472	By MS/MS	By MS/MS	By MS/MS	By MS/MS	By MS/MS	By MS/MS
PABPC4		Polyadenylate-binding protein;Polyadenylate-binding protein 4	B1ANR0;Q13310;H0Y5F5	0.968234	0.940021	0.92434	0.944198	33.3161	33.6484	31.7193	32.2577	31.6302	29.3194					cell part;cytoplasm;cytoplasmic part;intracellular membrane-bounded organelle;intracellular non-membrane-bounded organelle;intracellular organelle;intracellular part;macromolecular complex;membrane-bounded organelle;non-membrane-bounded organelle;nucleus;organelle;ribonucleoprotein complex;RNA granule;stress granule		27	27	15	46.7	46.7	26.7	67.97	0	323.31	28932000000	117	22	21	19	10	19	12	0.944198	B1ANR0;Q13310;H0Y5F5;H0YEU6;B1ANR1;H0YEQ8;H0Y6X6;H0YCC8;H0YER0;P0CB38	474	By MS/MS	By MS/MS	By MS/MS	By MS/MS	By MS/MS	By MS/MS
CD55		Complement decay-accelerating factor	H3BLV0;B1AP13;H7BY55;P08174;B1AP15;A0A2R8YDY3;A0A2R8YEC5	0.891712	0.838799	0.881694	0.870735	29.7542	30.5201	29.2508	26.5322	25.6002	25.7903					anchored to membrane;apical plasma membrane;cell part;cell surface;extracellular membrane-bounded organelle;extracellular organelle;extracellular region;extracellular region part;extracellular vesicular exosome;integral to membrane;integral to plasma membrane;intrinsic to membrane;intrinsic to plasma membrane;membrane;membrane part;membrane raft;membrane-bounded organelle;membrane-bounded vesicle…		6	6	6	25.5	25.5	25.5	35.695	0	29.48	2527200000	12	3	4	3	0	0	2	0.870735	H3BLV0;B1AP13;H7BY55;P08174;B1AP15;A0A2R8YDY3;A0A2R8YEC5	475	By MS/MS	By MS/MS	By MS/MS			By MS/MS
HNRNPC		Heterogeneous nuclear ribonucleoproteins C1/C2	G3V4W0;B4DY08;B2R5W2;G3V4C1;G3V576;G3V2Q1;P07910;G3V251;G3V555;G3V575;G3V2D6;G3V5X6;G3V3K6	0.950254	0.923305	0.921243	0.931601	32.0699	32.1508	30.3516	30.4745	29.685	27.9612					catalytic step 2 spliceosome;cell part;chromatin;chromosomal part;cytoplasmic part;cytosol;extracellular membrane-bounded organelle;extracellular organelle;extracellular region part;extracellular vesicular exosome;intracellular membrane-bounded organelle;intracellular organelle;intracellular organelle part;intracellular part;macromolecular complex;membrane;membrane-bounded organelle;membrane-boun…		12	12	12	42.7	42.7	42.7	28.916	0	73.895	10236000000	41	8	8	6	6	6	5	0.931601	G3V4W0;B4DY08;B2R5W2;G3V4C1;G3V576;G3V2Q1;P07910;G3V251;G3V555;G3V575;G3V2D6;G3V5X6;G3V3K6;B4DSU6;G3V5V7;A0A0G2JPF8;A0A0G2JNQ3;P0DMR1;O60812;B7ZW38;B2RXH8;G3V4M8;G3V2H6	478	By MS/MS	By MS/MS	By MS/MS	By MS/MS	By MS/MS	By MS/MS
PSME3		Proteasome activator complex subunit 3	B3KQ25;K7ESG5;P61289;K7EMD0;K7EPX6;K7EKR3;K9J957;K7ENH2	0.996493	0.903553	0.940988	0.947011	27.8805	27.9832	26.6825	27.7827	25.2843	25.1079					cell part;cytoplasm;cytoplasmic part;cytosol;intracellular membrane-bounded organelle;intracellular organelle;intracellular organelle part;intracellular part;macromolecular complex;membrane;membrane-bounded organelle;nuclear part;nucleoplasm;nucleus;organelle;organelle part;proteasome activator complex;proteasome complex;protein complex		4	4	4	23.3	23.3	23.3	22.455	0	10.977	169250000	6	3	3	1	0	0	0	0.947011	B3KQ25;K7ESG5;P61289;K7EMD0;K7EPX6;K7EKR3;K9J957;K7ENH2;A0A087WTV2	480	By MS/MS	By MS/MS	By MS/MS
USP30		Ubiquitin carboxyl-terminal hydrolase;Ubiquitin carboxyl-terminal hydrolase 30	B3KUS5;Q70CQ3	0.986288	0.96913	1.03338	0.996265	26.9713	27.8174	27.236	26.6015	26.9587	28.1451					cell part;cytoplasmic part;integral to membrane;intracellular membrane-bounded organelle;intracellular organelle;intracellular organelle part;intracellular part;intrinsic to membrane;membrane;membrane part;membrane-bounded organelle;mitochondrial membrane;mitochondrial outer membrane;mitochondrial part;mitochondrion;organelle;organelle membrane;organelle outer membrane;organelle part;outer membra…	+	9	9	9	30.9	30.9	30.9	55.108	0	94.593	1859100000	16	0	0	0	0	4	8	0.996265	B3KUS5;Q70CQ3;S4R3D1;F5H3L3;F5H8D3	482					By MS/MS	By MS/MS
HARS		Histidine--tRNA ligase, cytoplasmic	B3KWE1;P12081;B4DDD8;B4E1C5;E7ETE2	0.991254	0.974368	0.8975	0.954374	27.4242	27.2194	27.0391	27.1843	26.5217	24.2676					cell part;cytoplasm;cytoplasmic part;cytosol;intracellular membrane-bounded organelle;intracellular organelle;intracellular part;membrane-bounded organelle;mitochondrion;organelle		16	8	8	48	32	32	49.623	0	31.82	445760000	13	10	11	8	3	10	8	0.954374	B3KWE1;P12081;B4DDD8;B4E1C5;E7ETE2	483	By MS/MS	By MS/MS	By matching	By MS/MS	By MS/MS	By MS/MS
CDIPT		CDP-diacylglycerol--inositol 3-phosphatidyltransferase	B3KY94;O14735	0.896788	0.970175	0.978714	0.948559	30.495	29.8128	28.3393	27.3475	28.9236	27.736					cell part;cytoplasmic part;endoplasmic reticulum membrane;endoplasmic reticulum part;Golgi apparatus;Golgi apparatus part;Golgi membrane;integral to membrane;intracellular membrane-bounded organelle;intracellular organelle;intracellular organelle part;intracellular part;intrinsic to membrane;membrane;membrane part;membrane-bounded organelle;organelle;organelle membrane;organelle part;plasma membr…	+	6	6	6	25.3	25.3	25.3	25.946	0	58.441	3697000000	17	4	4	2	0	4	3	0.948559	B3KY94;O14735;H3BUR9	484	By MS/MS	By MS/MS	By MS/MS		By MS/MS	By MS/MS
CNN2		Calponin;Calponin-2	B4DDF4;B4DUT8;Q99439;A0A087X271;A0A087X1X5;H3BVI6	0.949532	0.926967	0.907657	0.928052	33.0267	32.701	31.2123	31.3599	30.3127	28.3301					actin cytoskeleton;actin filament bundle;actomyosin;adherens junction;anchoring junction;cell junction;cell part;cell-cell junction;cell-substrate adherens junction;cell-substrate junction;cytoplasm;cytoskeletal part;cytoskeleton;extracellular membrane-bounded organelle;extracellular organelle;extracellular region part;extracellular vesicular exosome;focal adhesion;intracellular non-membrane-boun…		11	11	11	44.3	44.3	44.3	32.616	0	203.91	17088000000	65	9	9	7	6	9	8	0.928052	B4DDF4;B4DUT8;Q99439;A0A087X271;A0A087X1X5;H3BVI6;K7ES69;H3BQH0;U3KPS3;A0A087WV51;Q15417	485	By MS/MS	By MS/MS	By MS/MS	By MS/MS	By MS/MS	By MS/MS
MSR1		Macrophage scavenger receptor types I and II	B4DDJ5;P21757	1.00289	0.85384	0.839095	0.898608	28.1711	27.4207	28.7782	28.2526	23.4129	24.1476					cell part;collagen;cytoplasmic part;cytoplasmic vesicle membrane;cytoplasmic vesicle part;cytosol;endocytic vesicle membrane;extracellular matrix part;extracellular region part;integral to membrane;integral to plasma membrane;intracellular organelle part;intracellular part;intrinsic to membrane;intrinsic to plasma membrane;low-density lipoprotein particle;macromolecular complex;membrane;membrane …		4	4	4	15.8	15.8	15.8	51.725	0	41.614	2051800000	13	2	3	3	0	1	2	0.898608	B4DDJ5;P21757	486	By MS/MS	By MS/MS	By MS/MS		By MS/MS	By MS/MS
DEK		Protein DEK	B4DFG0;P35659;D6RDA2;D6R9L5	0.945086	0.931699	0.90437	0.927052	28.9543	28.587	27.1194	27.3643	26.6345	24.526					cell part;contractile fiber;cytoplasmic part;intracellular membrane-bounded organelle;intracellular non-membrane-bounded organelle;intracellular organelle;intracellular part;membrane-bounded organelle;non-membrane-bounded organelle;nucleus;organelle		6	6	6	19.3	19.3	19.3	39.5	0	25.665	854490000	8	3	3	3	2	1	0	0.927052	B4DFG0;P35659;D6RDA2;D6R9L5;H0Y993;H0Y8X0	490	By MS/MS	By MS/MS	By MS/MS	By MS/MS	By MS/MS
COPS2		COP9 signalosome complex subunit 2	B4DIH5;P61201;H0YM03;H0YKU5	0.929424	0.903542	0.936686	0.923217	29.0514	29.5152	26.0568	27.0011	26.6682	24.407					cell part;cytoplasm;intracellular organelle part;intracellular part;macromolecular complex;nuclear part;organelle part;protein complex;signalosome		11	11	11	41.7	41.7	41.7	44.228	0	99.5	1243900000	16	5	7	3	0	3	0	0.923217	B4DIH5;P61201;H0YM03;H0YKU5;H0YMC2	492	By MS/MS	By MS/MS	By MS/MS		By MS/MS
CS		Citrate synthase;Citrate synthase, mitochondrial	B4DJV2;O75390;A0A0C4DGI3	1.00282	0.996007	0.990248	0.996357	35.7665	35.7099	35.6298	35.8673	35.5673	35.2823	+				cell part;cytoplasmic part;extracellular membrane-bounded organelle;extracellular organelle;extracellular region part;extracellular vesicular exosome;intracellular membrane-bounded organelle;intracellular organelle;intracellular organelle lumen;intracellular organelle part;intracellular part;membrane-bounded organelle;membrane-bounded vesicle;membrane-enclosed lumen;mitochondrial matrix;mitochond…	+	27	27	17	61.1	61.1	33.8	50.431	0	323.31	530420000000	312	20	21	19	8	23	23	0.996357	B4DJV2;O75390;A0A0C4DGI3;H0YIC4;F8VRI6;F8VPA1;F8VRP1;F8VX68;F8VPF9;F8W1S4;F8W4S1;F8VZK9;F8VX07;F8VTT8;F8VWQ5;F8W642;F8VR34;F8VU34	494	By MS/MS	By MS/MS	By MS/MS	By MS/MS	By MS/MS	By MS/MS
ECE1		Endothelin-converting enzyme 1	B4DKB2;P42892	1.01058	0.982748	0.879932	0.957754	27.3672	28.6351	27.728	27.6568	28.1411	24.3988					cell part;clathrin-coated vesicle;coated vesicle;cytoplasmic membrane-bounded vesicle;cytoplasmic part;cytoplasmic vesicle;early endosome;endosomal part;endosome;external side of plasma membrane;extracellular membrane-bounded organelle;extracellular organelle;extracellular region part;extracellular vesicular exosome;integral to membrane;intracellular membrane-bounded organelle;intracellular organ…		11	11	11	21.7	21.7	21.7	83.573	0	109.13	1195100000	24	0	8	7	0	4	2	0.957754	B4DKB2;P42892	496		By MS/MS	By MS/MS		By MS/MS	By MS/MS
			B4DLN1	1.01452	0.994563	1.00592	1.005	33.575	33.5454	32.979	34.0625	33.363	33.1744					cell part;cytoplasmic part;integral to membrane;intracellular membrane-bounded organelle;intracellular non-membrane-bounded organelle;intracellular organelle;intracellular organelle part;intracellular part;intrinsic to membrane;macromolecular complex;membrane;membrane part;membrane-bounded organelle;mitochondrial membrane;mitochondrial part;mitochondrion;non-membrane-bounded organelle;organelle;o…		25	25	0	59	59	0	48.099	0	323.31	112270000000	149	17	13	16	9	20	21	1.005	B4DLN1;I3L1E8	498	By MS/MS	By MS/MS	By MS/MS	By MS/MS	By MS/MS	By MS/MS
SEC61A1		Protein transport protein Sec61 subunit alpha isoform 1	B4DR61;P61619	1.00265	0.978183	0.953462	0.978098	33.1973	32.7485	31.7273	33.2853	32.034	30.2508					cell part;cytoplasmic part;cytosol;endoplasmic reticulum;endoplasmic reticulum part;integral to endoplasmic reticulum membrane;integral to membrane;integral to organelle membrane;intracellular membrane-bounded organelle;intracellular organelle;intracellular organelle part;intracellular part;intrinsic to endoplasmic reticulum membrane;intrinsic to membrane;intrinsic to organelle membrane;membrane;…		12	12	9	29.3	29.3	19.9	52.949	0	278.45	34309000000	78	10	9	4	7	12	12	0.978098	B4DR61;P61619;H7C1Q9;C9JXC6;H7C069;A6NK38;F2Z2C7;A6NIF9;C9JJV4	504	By MS/MS	By MS/MS	By MS/MS	By MS/MS	By MS/MS	By MS/MS
STK24		Serine/threonine-protein kinase 24;Serine/threonine-protein kinase 24 36 kDa subunit;Serine/threonine-protein kinase 24 12 kDa subunit	H0Y630;B4DR80;Q9Y6E0;Q5JV98	0.929085	0.887932	0.923268	0.913428	29.3723	29.4304	27.5292	27.2894	26.1322	25.4168					cell part;cytoplasm;cytoplasmic part;cytosol;extracellular membrane-bounded organelle;extracellular organelle;extracellular region part;extracellular vesicular exosome;intracellular membrane-bounded organelle;intracellular non-membrane-bounded organelle;intracellular organelle;intracellular organelle part;intracellular part;membrane;membrane-bounded organelle;membrane-bounded vesicle;non-membrane…		8	8	4	30.4	30.4	17.1	40.781	0	40.283	1185300000	18	2	5	5	1	3	1	0.913428	H0Y630;B4DR80;Q9Y6E0;Q5JV98;Q5JV99	505	By MS/MS	By MS/MS	By MS/MS	By MS/MS	By MS/MS	By MS/MS
FXR1		Fragile X mental retardation syndrome-related protein 1	E9PFF5;B4DXZ6;P51114;E7EU85	0.924457	0.92619	0.914631	0.921759	28.8226	28.8482	26.2158	26.6453	26.7189	23.9778					cell part;contractile fiber part;costamere;cytoplasm;cytoplasmic part;intracellular non-membrane-bounded organelle;intracellular organelle;intracellular organelle part;intracellular part;macromolecular complex;membrane;non-membrane-bounded organelle;nuclear part;nucleolus;organelle;organelle part;polysome;ribonucleoprotein complex		5	5	5	13.9	13.9	13.9	55.105	0	179.88	666190000	14	3	5	2	0	1	0	0.921759	E9PFF5;B4DXZ6;P51114;E7EU85;C9IZ22;C9JZE0;C9JY20;C9JAJ4	509	By MS/MS	By MS/MS	By MS/MS		By MS/MS
ILF2		Interleukin enhancer-binding factor 2	B4DY09;Q12905	0.967701	0.962624	0.945928	0.958751	30.8235	30.7684	29.6244	29.8279	29.6184	28.0226					cell part;cytoplasm;intracellular membrane-bounded organelle;intracellular non-membrane-bounded organelle;intracellular organelle;intracellular organelle part;intracellular part;macromolecular complex;membrane;membrane-bounded organelle;non-membrane-bounded organelle;nuclear part;nucleolus;nucleoplasm;nucleus;organelle;organelle part;ribonucleoprotein complex		16	16	16	67.6	67.6	67.6	38.91	0	223.41	6683700000	57	8	12	7	4	14	6	0.958751	B4DY09;Q12905;X6R6Z1;A0A0A0MRL0	510	By MS/MS	By MS/MS	By MS/MS	By MS/MS	By MS/MS	By MS/MS
TGFBR1		Receptor protein serine/threonine kinase;TGF-beta receptor type-1	B4DY26;P36897;F8W1R9	0.93742	0.947883	0.935567	0.94029	28.7293	28.2726	26.3819	26.9314	26.7991	24.682					activin receptor complex;cell;cell junction;cell part;cell surface;cell-cell junction;cytoplasmic part;endosome;extracellular membrane-bounded organelle;extracellular organelle;extracellular region part;extracellular vesicular exosome;integral to membrane;integral to plasma membrane;intracellular membrane-bounded organelle;intracellular organelle;intracellular part;intrinsic to membrane;intrinsic…		9	9	9	27	27	27	48.875	0	153.53	573580000	18	3	2	0	2	7	3	0.94029	B4DY26;P36897;F8W1R9;F8VXZ5;Q8NER5;P36896;F8VRH6;F8VVC4;H0YHS4;F8W0K6	511	By MS/MS	By MS/MS		By MS/MS	By MS/MS	By MS/MS
MAPK14		Mitogen-activated protein kinase 14	B4E0K5;Q16539;E7EX54	1.01086	0.955972	0.922866	0.963232	27.9321	27.7558	26.4524	28.2354	26.5338	24.4121					cell part;cytoplasm;cytoplasmic part;cytoskeletal part;cytosol;extracellular membrane-bounded organelle;extracellular organelle;extracellular region part;extracellular vesicular exosome;intracellular membrane-bounded organelle;intracellular organelle;intracellular organelle part;intracellular part;membrane-bounded organelle;membrane-bounded vesicle;mitochondrion;nuclear part;nucleoplasm;nucleus;o…		7	7	7	36.4	36.4	36.4	32.357	0	40.628	740190000	16	4	3	3	1	4	0	0.963232	B4E0K5;Q16539;E7EX54;B5TY33;H7C4E2	513	By MS/MS	By MS/MS	By MS/MS	By MS/MS	By MS/MS
DERL1		Derlin-1	B4E1G1;Q9BUN8;E5RGY0	0.918755	1.00039	0.937191	0.952111	30.1857	30.2026	30.1998	27.7332	30.2143	28.303					cell part;cytoplasmic part;cytoplasmic ubiquitin ligase complex;early endosome;endoplasmic reticulum;endoplasmic reticulum part;endosome;ER ubiquitin ligase complex;Hrd1p ubiquitin ligase complex;integral to endoplasmic reticulum membrane;integral to membrane;integral to organelle membrane;intracellular membrane-bounded organelle;intracellular organelle;intracellular organelle part;intracellular …		11	11	11	66.9	66.9	66.9	17.033	0	127.12	8408800000	31	5	6	4	1	7	3	0.952111	B4E1G1;Q9BUN8;E5RGY0	516	By MS/MS	By MS/MS	By MS/MS	By MS/MS	By MS/MS	By MS/MS
ATP2C1		Calcium-transporting ATPase;Calcium-transporting ATPase type 2C member 1	B4E2Q0;P98194;H0Y9V7	0.989514	0.955483	0.970495	0.971831	29.935	30.4429	29.8592	29.6212	29.0877	28.9782					cell part;cytoplasmic part;Golgi apparatus;Golgi apparatus part;Golgi membrane;integral to membrane;intracellular membrane-bounded organelle;intracellular organelle;intracellular organelle part;intracellular part;intrinsic to membrane;membrane;membrane part;membrane-bounded organelle;organelle;organelle membrane;organelle part;trans-Golgi network		21	21	18	32.8	32.8	28.4	104.71	0	323.31	7672800000	66	9	10	10	6	15	15	0.971831	B4E2Q0;P98194;H0Y9V7;H0Y9S7;H0Y8X9;D6REJ1;D6RHV9	518	By MS/MS	By MS/MS	By MS/MS	By MS/MS	By MS/MS	By MS/MS
MPV17		Protein Mpv17	B5MCF8;P39210;B5MC53;G5E9F5;E7EX18	0.994389	0.963974	1.09147	1.01661	27.6828	29.6793	26.958	27.5275	28.6101	29.4238	+				cell part;cytoplasmic part;integral to membrane;intracellular membrane-bounded organelle;intracellular organelle;intracellular organelle part;intracellular part;intrinsic to membrane;membrane;membrane part;membrane-bounded organelle;microbody;mitochondrial inner membrane;mitochondrial membrane;mitochondrial part;mitochondrion;organelle;organelle inner membrane;organelle membrane;organelle part;pe…	+	5	5	5	48	48	48	19.014	0	142.88	5680600000	17	1	2	1	1	3	4	1.01661	B5MCF8;P39210;B5MC53;G5E9F5;E7EX18;F8WEL3;B5MC10;A8MTD3;C9J473;A8MPV4;H0Y6M5	522	By MS/MS	By MS/MS	By MS/MS	By MS/MS	By MS/MS	By MS/MS
RFT1		Protein RFT1 homolog	B5MDE0;Q96AA3	1.02204	1.03918	0.993114	1.01811	27.2243	26.9365	26.4301	27.8243	27.9918	26.2481					cell part;cytoplasmic part;endoplasmic reticulum membrane;endoplasmic reticulum part;integral to membrane;intracellular organelle part;intracellular part;intrinsic to membrane;membrane;membrane part;organelle membrane;organelle part		5	5	5	9.8	9.8	9.8	55.835	0	10.769	1592200000	10	2	1	1	1	3	4	1.01811	B5MDE0;Q96AA3;C9JP01	524	By MS/MS	By MS/MS	By MS/MS	By MS/MS	By MS/MS	By MS/MS
RAN		GTP-binding nuclear protein Ran	B5MDF5;P62826;J3KQE5;F5H018;B4DV51	0.966946	0.923707	0.911074	0.933909	32.6535	33.1358	31.53	31.5742	30.6078	28.7262					cell part;centriole;cytoplasm;cytoplasmic membrane-bounded vesicle;cytoplasmic part;cytoplasmic vesicle;cytoskeletal part;cytosol;endosome;extracellular membrane-bounded organelle;extracellular organelle;extracellular region part;extracellular vesicular exosome;intracellular;intracellular membrane-bounded organelle;intracellular non-membrane-bounded organelle;intracellular organelle;intracellular…		12	12	12	48.5	48.5	48.5	26.224	0	74.659	20318000000	49	9	8	7	5	8	4	0.933909	B5MDF5;P62826;J3KQE5;F5H018;B4DV51;H0YFC6;A0A087X0W0	525	By MS/MS	By MS/MS	By MS/MS	By MS/MS	By MS/MS	By MS/MS
LDAH;C2orf43		UPF0554 protein C2orf43	B5MDU6;Q9H6V9;A0A0A0MSH6;B5MCU4	1.00091	1.00206	0.934038	0.979004	27.4086	27.3298	29.1201	27.4337	27.3861	27.1993							9	9	9	36.2	36.2	36.2	42.668	0	66.466	2855900000	25	2	2	3	1	8	7	0.979004	B5MDU6;Q9H6V9;A0A0A0MSH6;B5MCU4;B4DRG3;C9JUM0;C9JHU6;B5MCE2;D3YTH1	526	By MS/MS	By MS/MS	By MS/MS	By MS/MS	By MS/MS	By MS/MS
EIF3C;EIF3CL		Eukaryotic translation initiation factor 3 subunit C;Eukaryotic translation initiation factor 3 subunit C-like protein	Q99613;B5ME19	0.87876	0.908788	0.879977	0.889175	30.5184	30.9687	29.2127	26.8183	28.144	25.7065					cell part;cytoplasmic part;cytosol;eukaryotic 43S preinitiation complex;eukaryotic 48S preinitiation complex;eukaryotic translation initiation factor 3 complex;intracellular part;macromolecular complex;protein complex;ribonucleoprotein complex;translation preinitiation complex		14	14	14	21.7	21.7	21.7	105.34	0	155.86	3668500000	36	10	11	8	2	5	2	0.889175	Q99613;B5ME19;H3BPE3;H3BPE4;H3BTY8	527	By MS/MS	By MS/MS	By MS/MS	By MS/MS	By MS/MS	By MS/MS
	CBU_0089a		B5QS73;CP020616.1:True:81689	0.929797	1.12316	1.02439	1.02578	34.8872	26.6378	26.44	32.4381	29.9186	27.0848		Yes					5	5	5	38.1	38.1	38.1	12.486	0	228.7	18024000000	18	3	1	1	4	4	2	1.02578	B5QS73;CP020616.1:True:81689	529	By MS/MS	By MS/MS	By MS/MS	By MS/MS	By MS/MS	By MS/MS
	CBU_0095a		B5QS74;CP020616.1:False:91375	0.932977	0.924059	0.868494	0.90851	29.8357	29.4798	27.8699	27.836	27.2411	24.2049		Yes					4	4	4	43.8	43.8	43.8	15.019	0	59.682	1328600000	11	4	4	3	0	0	0	0.90851	B5QS74;CP020616.1:False:91375	530	By MS/MS	By MS/MS	By MS/MS
	CBU_0562a		B5QS99;CP020616.1:False:512849	0.944477	0.879432	0.770357	0.864755	32.7766	31.2236	30.7179	30.9568	27.459	23.6638		Yes					9	9	9	64.3	64.3	64.3	15.317	0	60.982	9028900000	31	9	5	6	3	3	0	0.864755	B5QS99;CP020616.1:False:512849	532	By MS/MS	By MS/MS	By MS/MS	By MS/MS	By MS/MS
	CBU_1224a		B5QSB9;CP020616.1:False:1144917	0.943397	0.829401	0.79372	0.855506	31.7407	31.338	31.0981	29.9441	25.9918	24.6832		Yes					2	2	2	43.1	43.1	43.1	7.2425	0	34.536	9818500000	15	2	2	1	1	1	1	0.855506	B5QSB9;CP020616.1:False:1144917	534	By MS/MS	By MS/MS	By MS/MS	By MS/MS	By MS/MS	By MS/MS
	CBU_1764a		B5QSF7;CP020616.1:True:1670037	0.869301	0.852996	0.921576	0.881291	30.0485	29.7322	27.8519	26.1212	25.3614	25.6676		Yes					5	5	5	50.8	50.8	50.8	13.505	0	42.622	1374500000	14	4	3	2	2	1	1	0.881291	B5QSF7;CP020616.1:True:1670037	535	By MS/MS	By MS/MS	By MS/MS	By MS/MS	By MS/MS	By MS/MS
	CBU_1847b		B5QSG2;CP020616.1:True:1750464	0.899529	0.921467	0.832257	0.884418	31.1255	27.9294	29.021	27.9982	25.736	24.153		Yes					6	6	6	56.7	56.7	56.7	13.481	0	48.965	2306700000	16	5	4	5	0	1	0	0.884418	B5QSG2;CP020616.1:True:1750464	536	By MS/MS	By MS/MS	By MS/MS		By MS/MS
	parB.1 CBUA0036		B5U8P9	0.892081	0.843513	0.857843	0.864479	29.7353	29.8977	28.0828	26.5263	25.2191	24.0907		Yes					14	12	12	51.1	48.2	48.2	34.67	0	49.755	1380100000	16	12	9	4	0	0	0	0.864479	B5U8P9	538	By MS/MS	By MS/MS	By MS/MS
	CBU_0677		B5U8Q0;CP020616.1:True:618326	0.820567	0.7717	0.791442	0.79457	33.042	32.5391	31.548	27.1132	25.1104	24.9684		Yes					15	15	15	59.4	59.4	59.4	38.405	0	199.84	13181000000	49	14	12	11	0	2	0	0.79457	B5U8Q0;CP020616.1:True:618326	539	By MS/MS	By MS/MS	By MS/MS		By MS/MS
	cysC CBU_0700		B5U8Q7;CP020616.1:False:624545	0.843481	0.797287	0.830928	0.823899	32.0831	31.5343	28.7037	27.0615	25.1419	23.8507		Yes					17	17	17	32.8	32.8	32.8	66.193	0	75.731	3605200000	33	15	15	4	0	1	0	0.823899	B5U8Q7;CP020616.1:False:624545	541	By MS/MS	By MS/MS	By MS/MS		By MS/MS
ACBD5		Acyl-CoA-binding domain-containing protein 5	B7Z2R7;Q5T8D3;X6RDD7	0.995514	0.982508	0.941738	0.973253	29.7798	29.5614	29.273	29.6462	29.0443	27.5675					cell part;cytoplasmic part;integral to membrane;intracellular membrane-bounded organelle;intracellular organelle;intracellular organelle part;intracellular part;intrinsic to membrane;membrane;membrane part;membrane-bounded organelle;microbody;microbody membrane;microbody part;nuclear part;nucleoplasm;nucleus;organelle;organelle membrane;organelle part;peroxisomal membrane;peroxisomal part;peroxis…		13	13	6	30.4	30.4	12.6	58.792	0	157.52	4819800000	41	7	6	6	5	7	9	0.973253	B7Z2R7;Q5T8D3;X6RDD7;A0A087X0B8	544	By MS/MS	By MS/MS	By MS/MS	By MS/MS	By MS/MS	By MS/MS
TPCN1		Two pore calcium channel protein 1	B7Z3R2;Q9ULQ1	0.970563	0.924956	0.918717	0.938079	28.0164	28.14	26.1758	27.1917	26.0283	24.0481					cell part;cytoplasmic part;endosomal part;endosome membrane;integral to membrane;intracellular organelle part;intracellular part;intrinsic to membrane;lysosomal membrane;membrane;membrane part;organelle membrane;organelle part;plasma membrane;vacuolar membrane;vacuolar part		6	6	6	9.2	9.2	9.2	87.317	0	57.802	403730000	18	4	3	2	1	4	2	0.938079	B7Z3R2;Q9ULQ1;H0YIK4	546	By MS/MS	By MS/MS	By MS/MS	By MS/MS	By MS/MS	By MS/MS
RPL31		60S ribosomal protein L31	C9JU56;B7Z4E3;B7Z4C8;P62899;B8ZZK4;H7C2W9	0.983804	0.945422	1.08457	1.0046	33.3042	33.5235	27.6049	32.7648	31.6938	29.9394					adherens junction;anchoring junction;cell junction;cell part;cell-substrate adherens junction;cell-substrate junction;cytoplasmic part;cytosol;cytosolic large ribosomal subunit;extracellular membrane-bounded organelle;extracellular organelle;extracellular region part;extracellular vesicular exosome;focal adhesion;intracellular non-membrane-bounded organelle;intracellular organelle;intracellular o…		10	10	10	43.5	43.5	43.5	13.336	0	103.38	28618000000	35	5	5	1	8	7	5	1.0046	C9JU56;B7Z4E3;B7Z4C8;P62899;B8ZZK4;H7C2W9	548	By MS/MS	By MS/MS	By MS/MS	By MS/MS	By MS/MS	By MS/MS
RTN3		Reticulon	B7Z4M1	0.935632	0.957525	0.986586	0.959914	29.7286	29.5168	26.5394	27.815	28.2631	26.1834					cell part;integral to membrane;intrinsic to membrane;membrane part		2	1	1	43.9	12.2	12.2	12.747	0	34.86	1968600000	9	2	1	1	0	1	1	0.959914	B7Z4M1	550	By MS/MS	By MS/MS	By MS/MS		By MS/MS	By MS/MS
GPR89B;GPR89A		Golgi pH regulator B;Golgi pH regulator A	P0CG08;B7ZAQ6;A0A087WW82;U3KPV2;E9PKY3	0.900148	0.938796	1.02091	0.953285	30.1243	30.0721	26.5584	27.1164	28.2315	27.1137					cell part;cytoplasmic part;cytoplasmic vesicle membrane;cytoplasmic vesicle part;Golgi apparatus part;Golgi cisterna membrane;Golgi membrane;Golgi-associated vesicle membrane;integral to membrane;intracellular organelle part;intracellular part;intrinsic to membrane;membrane;membrane part;organelle membrane;organelle part;vesicle membrane		5	5	5	17.6	17.6	17.6	52.916	0	71.316	2447300000	19	4	2	1	0	4	3	0.953285	P0CG08;B7ZAQ6;A0A087WW82;U3KPV2;E9PKY3;A0A087WW78	555	By MS/MS	By MS/MS	By MS/MS		By MS/MS	By MS/MS
SCARB1		Scavenger receptor class B member 1	B7ZKQ9;Q8WTV0;F5H4X0	0.868039	0.930352	0.921513	0.906635	30.8389	31.0014	30.3032	26.7693	28.8422	27.9248					caveola;cell part;cell projection membrane;cell projection part;cell surface;cytoplasmic part;cytoplasmic vesicle membrane;cytoplasmic vesicle part;endocytic vesicle membrane;extracellular membrane-bounded organelle;extracellular organelle;extracellular region part;extracellular vesicular exosome;integral to membrane;integral to plasma membrane;intracellular organelle part;intracellular part;intr…		12	12	12	28.9	28.9	28.9	53.847	0	94.543	7179600000	42	8	9	8	2	8	6	0.906635	B7ZKQ9;Q8WTV0;F5H4X0;F5H5E8	557	By MS/MS	By MS/MS	By MS/MS	By MS/MS	By MS/MS	By MS/MS
RCSD1		CapZ-interacting protein	B7ZKW8;Q6JBY9	0.961671	0.94754	0.881692	0.930301	28.5487	29.0395	28.0099	27.4545	27.5161	24.6961					actin filament;cell part;cytoskeletal part;intracellular organelle part;intracellular part;macromolecular complex;organelle part;protein complex		11	11	11	46.1	46.1	46.1	41.261	0	134.18	986850000	29	8	5	3	4	4	1	0.930301	B7ZKW8;Q6JBY9;F6T4W9	558	By MS/MS	By MS/MS	By MS/MS	By MS/MS	By MS/MS	By matching
MTHFD1L		Monofunctional C1-tetrahydrofolate synthase, mitochondrial	B7ZM99;A0A087WVM4;Q6UB35	0.998862	0.99647	0.98295	0.99276	32.3534	32.5914	32.6158	32.3165	32.4763	32.0597	+				cell part;cytoplasmic part;intracellular membrane-bounded organelle;intracellular organelle;intracellular part;membrane;membrane-bounded organelle;mitochondrion;organelle	+	50	50	48	65.3	65.3	64.1	105.89	0	323.31	58639000000	169	21	21	28	12	34	35	0.99276	B7ZM99;A0A087WVM4;Q6UB35;H0Y327;Q5JYA8;Q5JYA3;Q4VXM0;Q4VXV2;Q4VXM1	561	By MS/MS	By MS/MS	By MS/MS	By MS/MS	By MS/MS	By MS/MS
GLS			B8ZZA8;B8ZZC5	0.975521	0.972385	0.979719	0.975875	29.7798	30.2692	30.2188	29.0508	29.4333	29.6059	+				cell part;cytoplasmic part;intracellular membrane-bounded organelle;intracellular organelle;intracellular organelle lumen;intracellular organelle part;intracellular part;membrane-bounded organelle;membrane-enclosed lumen;mitochondrial matrix;mitochondrial part;mitochondrion;organelle;organelle lumen;organelle part	+	7	3	3	69.2	20.7	20.7	18.634	0	166.82	9966000000	24	4	5	5	3	7	7	0.975875	B8ZZA8;B8ZZC5;A0A087X004;Q9UI32	568	By MS/MS	By MS/MS	By MS/MS	By MS/MS	By MS/MS	By MS/MS
COQ10B		Coenzyme Q-binding protein COQ10 homolog B, mitochondrial	B8ZZV9;Q9H8M1;B8ZZX2	0.968008	0.982118	0.996078	0.982068	27.7258	28.2475	28.0797	26.8388	27.7423	27.9696	+				cell part;cytoplasmic part;intracellular organelle part;intracellular part;membrane;mitochondrial inner membrane;mitochondrial membrane;mitochondrial part;organelle inner membrane;organelle membrane;organelle part	+	7	7	7	40.5	40.5	40.5	24.344	0	132.47	1822800000	16	1	0	0	1	5	7	0.982068	B8ZZV9;Q9H8M1;B8ZZX2;H0YHF1;Q96MF6	574	By MS/MS			By MS/MS	By MS/MS	By MS/MS
SRI		Sorcin	C9J0K6;P30626;B4DHQ6	0.927352	0.909565	0.848955	0.895291	30.3545	29.5615	28.5223	28.1493	26.8881	24.2141					axon part;axon terminus;cell part;cell projection part;contractile fiber part;cytoplasm;cytoplasmic part;cytosol;dendritic spine neck;endoplasmic reticulum;endoplasmic reticulum membrane;endoplasmic reticulum part;extracellular membrane-bounded organelle;extracellular organelle;extracellular region part;extracellular vesicular exosome;intracellular membrane-bounded organelle;intracellular organel…		6	6	6	53.5	53.5	53.5	17.605	0	34.767	1974500000	12	3	3	4	0	2	1	0.895291	C9J0K6;P30626;B4DHQ6	586	By MS/MS	By MS/MS	By MS/MS		By MS/MS	By MS/MS
PPP1R7		Protein phosphatase 1 regulatory subunit 7	C9JD73;C9J177;H7C003;Q15435;B5MBZ8	1.00075	0.919261	0.871364	0.930458	27.7189	28.4008	27.268	27.7396	26.1078	23.7604					cell part;chromosome;cytoplasm;extracellular membrane-bounded organelle;extracellular organelle;extracellular region part;extracellular vesicular exosome;intracellular membrane-bounded organelle;intracellular non-membrane-bounded organelle;intracellular organelle;intracellular part;membrane-bounded organelle;membrane-bounded vesicle;non-membrane-bounded organelle;nucleus;organelle;vesicle		3	3	3	17	17	17	32.39	0	20.684	640700000	5	2	2	3	0	0	0	0.930458	C9JD73;C9J177;H7C003;Q15435;B5MBZ8	587	By MS/MS	By MS/MS	By MS/MS
IMMT			C9J406;H7C463	1.03449	1.08195	1.02733	1.04792	29.5715	27.4481	30.0217	30.5913	29.6974	30.8422	+				cell part;cytoplasmic part;integral to membrane;intracellular membrane-bounded organelle;intracellular organelle;intracellular organelle part;intracellular part;intrinsic to membrane;membrane;membrane part;membrane-bounded organelle;mitochondrial inner membrane;mitochondrial membrane;mitochondrial part;mitochondrion;organelle;organelle inner membrane;organelle membrane;organelle part	+	55	4	1	79.8	10	2	73.253	0	101.39	16138000000	28	43	40	32	26	41	42	1.04792	C9J406;H7C463	590	By MS/MS	By MS/MS	By MS/MS	By MS/MS	By MS/MS	By MS/MS
RPL37A		60S ribosomal protein L37a	C9J4Z3;P61513;M0R0A1;Q6P4E4;E9PEL3;M0R2L6	0.964	0.930448	0.908565	0.934338	32.2655	32.8353	31.4809	31.1039	30.5515	28.6024					adherens junction;anchoring junction;cell junction;cell part;cell-substrate adherens junction;cell-substrate junction;cytoplasmic part;cytosol;cytosolic large ribosomal subunit;extracellular membrane-bounded organelle;extracellular organelle;extracellular region part;extracellular vesicular exosome;focal adhesion;intracellular membrane-bounded organelle;intracellular non-membrane-bounded organell…		4	4	4	57.4	57.4	57.4	7.624	0	73.388	18191000000	22	3	3	3	2	2	2	0.934338	C9J4Z3;P61513;M0R0A1;Q6P4E4;E9PEL3;M0R2L6;G5E9R3;A6NKH3	592	By MS/MS	By MS/MS	By MS/MS	By MS/MS	By MS/MS	By MS/MS
PLSCR1		Phospholipid scramblase 1	C9J7K9;O15162;C9J9P4;C9J0H3;H7C5I5;C9JE06	0.950809	0.911254	0.950396	0.937486	30.8251	30.8205	27.5619	29.3088	28.0853	26.1947					cell part;cytoplasmic part;cytosol;extracellular matrix;extracellular membrane-bounded organelle;extracellular organelle;extracellular region part;extracellular vesicular exosome;Golgi apparatus;integral to membrane;integral to plasma membrane;intracellular membrane-bounded organelle;intracellular non-membrane-bounded organelle;intracellular organelle;intracellular organelle part;intracellular pa…		6	6	6	25.4	25.4	25.4	34.217	0	80.973	2980500000	19	5	4	2	4	4	2	0.937486	C9J7K9;O15162;C9J9P4;C9J0H3;H7C5I5;C9JE06	599	By MS/MS	By MS/MS	By MS/MS	By MS/MS	By MS/MS	By MS/MS
COX17		Cytochrome c oxidase copper chaperone	C9J8T6;Q14061;H7C4E5	1.0875	1.04267	0.865822	0.998664	27.5078	26.4612	27.3019	29.9148	27.5902	23.6385	+				cell part;cytoplasm;cytoplasmic part;intracellular membrane-bounded organelle;intracellular organelle;intracellular organelle part;intracellular part;membrane-bounded organelle;membrane-enclosed lumen;mitochondrial intermembrane space;mitochondrial part;mitochondrion;organelle;organelle envelope lumen;organelle part	+	3	3	3	42.9	42.9	42.9	10.853	0	33.384	5939300000	9	0	1	1	2	3	1	0.998664	C9J8T6;Q14061;H7C4E5	601		By MS/MS	By MS/MS	By MS/MS	By MS/MS	By MS/MS
UBE2F;UBE2F-SCLY		NEDD8-conjugating enzyme UBE2F	F8WDQ9;F8WD80;H3BSR4;C9J9P8;Q969M7;H3BUI7;F8WB39;C9JFD2;C9JSK8	0.975545	0.945511	0.888269	0.936442	27.2992	27.6763	27.9438	26.6316	26.1683	24.8216					cell part;cytoplasm;intracellular part		3	3	3	40.6	40.6	40.6	11.401	0	12.617	127280000	6	2	3	0	0	1	0	0.936442	F8WDQ9;F8WD80;H3BSR4;C9J9P8;Q969M7;H3BUI7;F8WB39;C9JFD2;C9JSK8;F8WCT3	603	By MS/MS	By MS/MS			By MS/MS
FXN		Frataxin, mitochondrial;Frataxin intermediate form;Frataxin(56-210);Frataxin(78-210);Frataxin mature form	C9JAX1;Q16595;H7C585	1.01102	1.06313	1.02943	1.03453	27.2458	26.7943	27.9855	27.5461	28.4859	28.8091	+				cell part;cytoplasmic part;cytosol;intracellular membrane-bounded organelle;intracellular organelle;intracellular organelle lumen;intracellular organelle part;intracellular part;membrane-bounded organelle;membrane-enclosed lumen;mitochondrial matrix;mitochondrial part;mitochondrion;organelle;organelle lumen;organelle part	+	6	6	6	55.6	55.6	55.6	14.91	0	79.2	3238800000	15	0	1	0	1	6	5	1.03453	C9JAX1;Q16595;H7C585;A0A2R8Y5A1;A0A2R8Y4G3;A0A2R8Y577	607		By MS/MS		By MS/MS	By MS/MS	By MS/MS
SIDT2		SID1 transmembrane family member 2	F5H8L4;C9JBG5;Q8NBJ9;E9PMC3;G3V172	0.91854	0.896444	0.964936	0.92664	29.3464	29.498	26.0032	26.9558	26.4433	25.0914					cell part;cytoplasmic part;integral to membrane;intracellular organelle part;intracellular part;intrinsic to membrane;lysosomal membrane;membrane;membrane part;organelle membrane;organelle part;vacuolar membrane;vacuolar part		2	2	2	5.2	5.2	5.2	94.065	0.00019759	5.0766	502500000	3	2	2	0	0	1	0	0.92664	F5H8L4;C9JBG5;Q8NBJ9;E9PMC3;G3V172	608	By MS/MS	By MS/MS			By MS/MS
MRPS33		28S ribosomal protein S33, mitochondrial	C9JBY7;Q9Y291	1.07503	1.12762	1.03689	1.07985	27.5259	26.0835	27.6693	29.5911	29.4124	28.6902	+				cell part;cytoplasmic part;intracellular organelle part;intracellular part;macromolecular complex;membrane;mitochondrial inner membrane;mitochondrial membrane;mitochondrial part;mitochondrial small ribosomal subunit;organellar small ribosomal subunit;organelle inner membrane;organelle membrane;organelle part;ribonucleoprotein complex;small ribosomal subunit	+	5	5	5	60.4	60.4	60.4	11.456	0	77.332	4555700000	20	1	2	2	3	5	4	1.07985	C9JBY7;Q9Y291	609	By MS/MS	By MS/MS	By MS/MS	By MS/MS	By MS/MS	By MS/MS
LTBP1		Latent-transforming growth factor beta-binding protein 1	C9JD84;E7EV71;Q14766	0.955569	0.965356	0.957794	0.959573	28.3228	27.0141	26.2882	27.0644	26.0783	25.1787					extracellular matrix;extracellular matrix part;extracellular region;extracellular region part;fibril;macromolecular complex;microfibril;protein complex;proteinaceous extracellular matrix		10	10	10	11.9	11.9	11.9	147.01	0	109.65	873460000	22	1	3	5	0	4	4	0.959573	C9JD84;E7EV71;Q14766;C9JDW2;H7C4L5;H7C2H7;H7BZ76	612	By matching	By MS/MS	By MS/MS		By MS/MS	By MS/MS
RPS4Y1		40S ribosomal protein S4, Y isoform 1	C9JEH7;P22090	0.957562	0.96344	0.904738	0.941913	28.3591	28.8886	28.5022	27.1556	27.8324	25.7871					cell part;cytoplasmic part;cytosol;cytosolic small ribosomal subunit;intracellular membrane-bounded organelle;intracellular non-membrane-bounded organelle;intracellular organelle;intracellular organelle part;intracellular part;macromolecular complex;membrane;membrane-bounded organelle;non-membrane-bounded organelle;nucleus;organelle;organelle part;polysome;ribonucleoprotein complex;ribosome;small…		13	6	3	48.5	27.1	17.6	29.383	0	45.61	1976200000	20	11	11	6	7	10	9	0.941913	C9JEH7;P22090	615	By MS/MS	By MS/MS	By MS/MS	By MS/MS	By MS/MS	By matching
CYCS		Cytochrome c	C9JFR7;P99999	0.997248	0.979001	0.974772	0.983674	32.8914	32.5632	33.1524	32.8009	31.8794	32.316	+				cell part;cytoplasmic part;cytosol;intracellular membrane-bounded organelle;intracellular organelle;intracellular organelle part;intracellular part;macromolecular complex;membrane;membrane part;membrane-bounded organelle;membrane-enclosed lumen;mitochondrial inner membrane;mitochondrial intermembrane space;mitochondrial membrane;mitochondrial part;mitochondrion;nucleus;organelle;organelle envelop…	+	8	8	8	60.4	60.4	60.4	11.333	0	104.57	70495000000	74	7	8	7	3	6	7	0.983674	C9JFR7;P99999;CON__P62894	620	By MS/MS	By MS/MS	By MS/MS	By MS/MS	By MS/MS	By MS/MS
APEH		Acylamino-acid-releasing enzyme	C9JIF9;P13798;H7C393;H7C1U0	0.931259	0.890052	0.858676	0.893329	29.6344	29.8203	29.7256	27.5973	26.5416	25.5246					cell part;cytoplasm;extracellular membrane-bounded organelle;extracellular organelle;extracellular region part;extracellular vesicular exosome;intracellular organelle part;intracellular part;membrane;membrane-bounded organelle;membrane-bounded vesicle;nuclear membrane;nuclear part;organelle;organelle membrane;organelle part;vesicle		14	14	14	32.6	32.6	32.6	81.673	0	94.603	3099700000	34	9	10	8	2	2	1	0.893329	C9JIF9;P13798;H7C393;H7C1U0;C9JLK2;F8WEH5	625	By MS/MS	By MS/MS	By MS/MS	By MS/MS	By MS/MS	By matching
PPM1B		Protein phosphatase 1B	C9JIR6;O75688;B8ZZF0	0.947541	0.855896	0.950801	0.918079	29.4229	29.2121	25.2611	27.8794	25.0025	24.0183					cell part;cytoplasmic part;cytosol;intracellular part;membrane		8	8	5	21.2	21.2	14.8	41.83	0	94.007	790780000	21	5	3	3	4	1	0	0.918079	C9JIR6;O75688;B8ZZF0	627	By MS/MS	By MS/MS	By MS/MS	By MS/MS	By MS/MS
MRPS34		28S ribosomal protein S34, mitochondrial	C9JJ19;P82930	1.02282	1.01035	1.01949	1.01755	30.4067	30.5024	30.302	31.1006	30.8181	30.8925	+				cell part;cytoplasmic part;intracellular membrane-bounded organelle;intracellular non-membrane-bounded organelle;intracellular organelle;intracellular organelle part;intracellular part;macromolecular complex;membrane;membrane-bounded organelle;mitochondrial inner membrane;mitochondrial membrane;mitochondrial part;mitochondrion;non-membrane-bounded organelle;organelle;organelle inner membrane;orga…	+	15	15	15	70.2	70.2	70.2	26.332	0	319.05	21297000000	71	8	8	5	5	11	14	1.01755	C9JJ19;P82930	629	By MS/MS	By MS/MS	By MS/MS	By MS/MS	By MS/MS	By MS/MS
RANBP1		Ran-specific GTPase-activating protein	C9JJ34;F6WQW2;P43487;C9JXG8;C9JGV6;C9JDM3	0.928049	0.887727	0.813028	0.876268	30.8389	30.6068	30.4586	28.62	27.1705	24.7637					cell part;centrosome;cytoplasm;cytoplasmic part;cytoskeletal part;envelope;intracellular membrane-bounded organelle;intracellular non-membrane-bounded organelle;intracellular organelle;intracellular organelle part;intracellular part;membrane-bounded organelle;microtubule organizing center;non-membrane-bounded organelle;nuclear envelope;nuclear part;nucleus;organelle;organelle envelope;organelle p…		4	4	4	40.5	40.5	40.5	18.762	0	23.327	5767800000	13	4	3	4	0	1	3	0.876268	C9JJ34;F6WQW2;P43487;C9JXG8;C9JGV6;C9JDM3;C9JIC6	630	By MS/MS	By MS/MS	By MS/MS		By MS/MS	By MS/MS
STARD3NL		MLN64 N-terminal domain homolog	C9JPX5;C9JKL2;O95772;C9JJ39;C9J3F5	0.929055	0.942481	0.886557	0.919364	29.349	26.1248	27.8575	27.2668	24.6221	24.6973					cell part;cytoplasmic part;endosomal part;endosome membrane;integral to membrane;intracellular membrane-bounded organelle;intracellular organelle;intracellular organelle part;intracellular part;intrinsic to membrane;late endosome membrane;lysosomal membrane;membrane;membrane part;membrane-bounded organelle;organelle;organelle membrane;organelle part;vacuolar membrane;vacuolar part		3	3	3	22.3	22.3	22.3	23.505	0	41.389	905660000	5	3	1	2	0	0	0	0.919364	C9JPX5;C9JKL2;O95772;C9JJ39;C9J3F5	632	By MS/MS	By MS/MS	By MS/MS
ABHD14A-ACY1;ACY1		Aminoacylase-1	C9JMV9;A0A1B0GU86;A0A1B0GW23;Q03154;A0A1B0GVA5	0.997555	0.91593	0.897612	0.937032	26.9966	27.891	27.7933	26.9306	25.5462	24.9476					cell part;cytoplasm;cytoplasmic part;cytosol;extracellular membrane-bounded organelle;extracellular organelle;extracellular region part;extracellular vesicular exosome;integral to membrane;intracellular part;intrinsic to membrane;membrane part;membrane-bounded organelle;membrane-bounded vesicle;organelle;vesicle		4	4	4	12.8	12.8	12.8	56.435	0	10.265	803660000	5	2	3	3	0	0	0	0.937032	C9JMV9;A0A1B0GU86;A0A1B0GW23;Q03154;A0A1B0GVA5;A0A1B0GUT4;C9IYJ8;F2Z3Q0;A0A1B0GWD9;F8WC59;C9JYZ0;A0A1B0GV31;Q9BUJ0	637	By matching	By MS/MS	By MS/MS
RPL24		60S ribosomal protein L24	C9JXB8;C9JNW5;P83731	0.96903	0.948168	0.929506	0.948901	33.3401	33.4553	32.1285	32.3076	31.7212	29.8636					cell part;cytoplasmic part;cytosol;cytosolic large ribosomal subunit;extracellular membrane-bounded organelle;extracellular organelle;extracellular region part;extracellular vesicular exosome;intracellular non-membrane-bounded organelle;intracellular organelle;intracellular organelle part;intracellular part;large ribosomal subunit;macromolecular complex;membrane;membrane-bounded organelle;membran…		8	8	8	43	43	43	14.369	0	121.09	33641000000	39	7	6	6	3	6	5	0.948901	C9JXB8;C9JNW5;P83731	638	By MS/MS	By MS/MS	By MS/MS	By MS/MS	By MS/MS	By MS/MS
PPIH		Peptidyl-prolyl cis-trans isomerase;Peptidyl-prolyl cis-trans isomerase H	C9JQD4;O43447;H0YEL5	0.952399	0.975624	0.883944	0.937322	28.066	27.6598	27.201	26.7301	26.9856	24.0441					cell part;cytoplasm;intracellular organelle part;intracellular part;macromolecular complex;nuclear body;nuclear part;nuclear speck;nucleoplasm part;organelle part;ribonucleoprotein complex;small nuclear ribonucleoprotein complex;spliceosomal complex;U4/U6 snRNP;U4/U6 x U5 tri-snRNP complex		8	8	8	70.8	70.8	70.8	15.8	0	29.363	377520000	15	3	5	2	1	4	1	0.937322	C9JQD4;O43447;H0YEL5;A6NM32	639	By MS/MS	By MS/MS	By MS/MS	By MS/MS	By MS/MS	By MS/MS
CHCHD3		MICOS complex subunit MIC19	C9JRZ6;Q9NX63;F8WAR4;A0A286YEX5	1.03159	0.987571	1.00434	1.00783	33.4523	33.6743	33.0778	34.5091	33.2558	33.2213	+				cell part;cytoplasm;cytoplasmic part;extracellular membrane-bounded organelle;extracellular organelle;extracellular region part;extracellular vesicular exosome;intracellular membrane-bounded organelle;intracellular organelle;intracellular organelle part;intracellular part;membrane;membrane-bounded organelle;membrane-bounded vesicle;mitochondrial inner membrane;mitochondrial membrane;mitochondrial…	+	14	14	14	44.4	44.4	44.4	26.753	0	323.31	116880000000	107	10	10	11	8	9	11	1.00783	C9JRZ6;Q9NX63;F8WAR4;A0A286YEX5	641	By MS/MS	By MS/MS	By MS/MS	By MS/MS	By MS/MS	By MS/MS
SYPL1		Synaptophysin-like protein 1	C9JYN0;Q16563	0.977392	0.932044	0.884026	0.931154	28.7362	28.514	27.9728	28.0865	26.5763	24.7286					cell part;clathrin-coated vesicle;coated vesicle;cytoplasmic membrane-bounded vesicle;cytoplasmic part;cytoplasmic vesicle;cytoplasmic vesicle membrane;cytoplasmic vesicle part;extracellular membrane-bounded organelle;extracellular organelle;extracellular region part;extracellular vesicular exosome;integral to membrane;integral to organelle membrane;integral to plasma membrane;integral to synapti…		4	4	4	14.7	14.7	14.7	24.784	0	9.5636	1169700000	11	1	1	2	0	3	0	0.931154	C9JYN0;Q16563;H7C4J8	643	By MS/MS	By MS/MS	By MS/MS		By MS/MS
CTNND1		Catenin delta-1	C9JZR2;O60716	0.875257	0.942876	0.819898	0.879344	29.8514	30.2113	29.0258	26.1276	28.4855	23.7982					adherens junction;anchoring junction;cell junction;cell part;cell projection;cell projection part;cell-cell adherens junction;cell-cell junction;cytoplasm;cytoplasmic part;cytosol;dendritic spine;extracellular membrane-bounded organelle;extracellular organelle;extracellular region part;extracellular vesicular exosome;growth cone;intracellular membrane-bounded organelle;intracellular organelle;int…		19	19	19	27.9	27.9	27.9	104.85	0	228.83	2869700000	44	11	11	7	2	12	3	0.879344	C9JZR2;O60716;E9PKY0;E9PRE2;H0YC95	645	By MS/MS	By MS/MS	By MS/MS	By MS/MS	By MS/MS	By MS/MS
	miaA CBU_1082		Q820W3;CP020616.1:False:1000223	0.924896	0.867272	0.893422	0.895197	29.7316	29.1829	26.8692	27.4986	25.3095	24.0056		Yes					7	7	7	33.4	33.4	33.4	35.955	0	51.31	802460000	16	6	5	3	0	0	0	0.895197	Q820W3;CP020616.1:False:1000223	701	By MS/MS	By MS/MS	By MS/MS
	mutL CBU_1083		Q83CM9;CP020616.1:False:1001954	0.85261	0.87221	0.822419	0.84908	32.1937	31.6763	30.0396	27.4486	27.6284	24.7052		Yes					19	19	19	45.1	45.1	45.1	64.585	0	280.45	5951000000	50	18	16	9	1	3	1	0.84908	Q83CM9;CP020616.1:False:1001954	702	By MS/MS	By MS/MS	By MS/MS	By MS/MS	By MS/MS	By MS/MS
	CBU_1084		CP020616.1:False:1004117;Q83CM8	0.869487	0.855809	0.846145	0.857147	31.3939	30.9798	30.0293	27.2966	26.5128	25.4091		Yes					22	22	22	45.1	45.1	45.1	80.296	0	264.06	4533400000	50	20	15	14	0	3	0	0.857147	CP020616.1:False:1004117;Q83CM8	703	By MS/MS	By MS/MS	By MS/MS		By MS/MS
	CBU_1085		Q83CM7;CP020616.1:False:1005321	0.818156	0.856903	0.850529	0.841863	32.6414	31.6384	28.2549	26.7058	27.1111	24.0317		Yes					12	12	12	35.8	35.8	35.8	46.075	0	150.98	4245200000	39	12	10	3	2	5	0	0.841863	Q83CM7;CP020616.1:False:1005321	704	By MS/MS	By MS/MS	By MS/MS	By MS/MS	By MS/MS
	nnr CBU_1088		Q83CM5;CP020616.1:False:1008427	0.894049	0.798738	0.779501	0.824096	33.4555	32.6308	31.0098	29.9109	26.0634	24.1722		Yes					20	20	20	51.6	51.6	51.6	51.699	0	253.5	12151000000	65	20	15	14	4	2	0	0.824096	Q83CM5;CP020616.1:False:1008427	706	By MS/MS	By MS/MS	By MS/MS	By MS/MS	By MS/MS
	vacB rnr CBU_1091		Q83CM3;CP020616.1:False:1012369	0.834755	0.807678	0.749566	0.797333	34.5387	33.7644	32.4147	28.8314	27.2708	24.297		Yes					44	44	44	62.6	62.6	62.6	86.708	0	323.31	28159000000	166	42	38	31	7	13	1	0.797333	Q83CM3;CP020616.1:False:1012369	707	By MS/MS	By MS/MS	By MS/MS	By MS/MS	By MS/MS	By matching
	CBU_1093		Q83CM1;CP020616.1:False:1015772	0.822685	0.898291	0.809255	0.84341	31.5513	30.5992	30.5853	25.9568	27.4869	24.7513		Yes					21	21	21	25.5	25.5	25.5	112.34	0	323.31	5888100000	54	20	15	9	1	2	1	0.84341	Q83CM1;CP020616.1:False:1015772	708	By MS/MS	By MS/MS	By MS/MS	By MS/MS	By MS/MS	By matching
	CBU_1094		Q83CM0;CP020616.1:False:1016884	0.890506	0.891563	0.843137	0.875069	33.6274	32.2766	31.1217	29.9454	28.7766	26.2398		Yes					16	16	16	56.1	56.1	56.1	41.062	0	179.61	13505000000	54	16	13	7	4	8	4	0.875069	Q83CM0;CP020616.1:False:1016884	709	By MS/MS	By MS/MS	By MS/MS	By MS/MS	By MS/MS	By MS/MS
	CBU_1098		Q83CL6;CP020616.1:False:1020953	0.848351	0.812024	0.786096	0.81549	32.6689	31.982	30.3236	27.7147	25.9702	23.8373		Yes					14	14	14	57.3	57.3	57.3	31.611	0	216.98	7132700000	37	11	11	9	1	2	0	0.81549	Q83CL6;CP020616.1:False:1020953	710	By MS/MS	By MS/MS	By MS/MS	By MS/MS	By MS/MS
	lepB-1 CBU_1099		Q83CL5;CP020616.1:False:1021859	0.913367	0.901242	0.813403	0.876004	33.2302	32.282	30.7078	30.3514	29.0939	24.9778		Yes					19	19	17	60.6	60.6	57.5	30.107	0	136.21	11113000000	55	14	12	10	7	10	2	0.876004	Q83CL5;CP020616.1:False:1021859	711	By MS/MS	By MS/MS	By MS/MS	By MS/MS	By MS/MS	By MS/MS
	CBU_1100		Q83CL4;CP020616.1:False:1022297	0.828017	0.89766	0.854455	0.860044	32.4798	31.5365	30.1586	26.8938	28.3091	25.7691		Yes					4	4	4	38.7	38.7	38.7	15.394	0	100.98	6699500000	19	4	4	4	1	3	1	0.860044	Q83CL4;CP020616.1:False:1022297	712	By MS/MS	By MS/MS	By MS/MS	By MS/MS	By MS/MS	By MS/MS
	CBU_1103		Q83CL1;CP020616.1:False:1025004	0.894136	0.841566	0.814698	0.850133	31.0092	30.6024	29.3343	27.7264	25.7539	23.8986		Yes					14	14	14	52.1	52.1	52.1	47.996	0	265.95	3166000000	35	12	13	6	0	0	0	0.850133	Q83CL1;CP020616.1:False:1025004	713	By MS/MS	By MS/MS	By MS/MS
	CBU_0110		Q83F41;CP020616.1:False:103134	0.936831	0.863104	0.835791	0.878575	29.5903	28.8012	29.6787	27.7211	24.8585	24.8051		Yes					6	6	6	41.6	41.6	41.6	18.294	0	61.684	2733600000	19	6	4	2	1	1	1	0.878575	Q83F41;CP020616.1:False:103134	714	By MS/MS	By MS/MS	By MS/MS	By MS/MS	By MS/MS	By MS/MS
	CBU_1111		Q83CK4;CP020616.1:False:1032126	0.839473	0.835903	0.827924	0.834433	32.9324	31.8837	30.9069	27.6459	26.6516	25.5885		Yes					15	15	15	45	45	45	45.309	0	95.314	9476600000	56	14	12	11	3	3	1	0.834433	Q83CK4;CP020616.1:False:1032126	715	By MS/MS	By MS/MS	By MS/MS	By MS/MS	By MS/MS	By MS/MS
	ald CBU_1116		Q83CJ9;CP020616.1:False:1035348	0.821696	0.784229	0.780749	0.795558	33.1834	32.2834	31.7296	27.2667	25.3176	24.7728		Yes					19	19	19	86.2	86.2	86.2	39.471	0	140.3	14285000000	54	18	16	14	1	2	0	0.795558	Q83CJ9;CP020616.1:False:1035348	716	By MS/MS	By MS/MS	By MS/MS	By MS/MS	By MS/MS
	etfB CBU_1118		Q83CJ7;CP020616.1:False:1037055	0.868346	0.842122	0.763669	0.824713	31.3186	30.6566	30.5299	27.1954	25.8166	23.3148		Yes					10	10	10	46.8	46.8	46.8	27.459	0	136.36	5603500000	26	6	7	7	1	2	0	0.824713	Q83CJ7;CP020616.1:False:1037055	717	By MS/MS	By MS/MS	By MS/MS	By MS/MS	By MS/MS
	CBU_1119		Q83CJ6;CP020616.1:False:1037873	0.873812	0.820923	0.794648	0.829794	32.9084	31.121	31.0832	28.7557	25.5479	24.7002		Yes					12	12	12	56	56	56	30.757	0	68.633	9428700000	34	11	7	7	3	2	0	0.829794	Q83CJ6;CP020616.1:False:1037873	718	By MS/MS	By MS/MS	By MS/MS	By MS/MS	By MS/MS
	trmJ CBU_1131		Q83CI4;CP020616.1:False:1048447	0.873892	0.839848	0.868247	0.860662	31.1865	30.2916	29.316	27.2536	25.4404	25.4536		Yes					8	8	8	52.1	52.1	52.1	26.802	0	95.312	2984700000	20	7	6	5	1	0	0	0.860662	Q83CI4;CP020616.1:False:1048447	720	By MS/MS	By MS/MS	By MS/MS	By MS/MS
	CBU_1136		Q83CH9;CP020616.1:False:1053746	0.802135	0.89068	0.88826	0.860359	33.1366	30.4057	28.8349	26.58	27.0818	25.6129		Yes					36	36	36	57	57	57	117.74	0	301.91	4659000000	70	36	20	8	1	5	0	0.860359	Q83CH9;CP020616.1:False:1053746	721	By MS/MS	By MS/MS	By MS/MS	By MS/MS	By MS/MS
	enhB.2 CBU_1137		Q83CH8;CP020616.1:False:1054297	0.93885	0.893095	0.874422	0.902122	30.6692	28.8512	28.4506	28.7938	25.7668	24.8778		Yes					9	9	9	71.2	71.2	71.2	20.909	0	61.383	1911200000	22	8	4	5	4	1	0	0.902122	Q83CH8;CP020616.1:False:1054297	722	By MS/MS	By MS/MS	By MS/MS	By MS/MS	By MS/MS
	secF CBU_1141		Q83CH4;CP020616.1:False:1057969	0.892771	0.845981	0.86227	0.867007	30.7483	30.0842	29.0446	27.4512	25.4506	25.0443		Yes					6	6	6	20.4	20.4	20.4	33.589	0	45.43	3696900000	11	4	4	3	1	1	0	0.867007	Q83CH4;CP020616.1:False:1057969	724	By MS/MS	By MS/MS	By matching	By MS/MS	By MS/MS
	secD CBU_1142		Q83CH3;CP020616.1:False:1059834	0.870513	0.856895	0.81271	0.846706	34.5779	33.6072	31.6954	30.1005	28.7978	25.7592		Yes					22	22	22	50.3	50.3	50.3	67.759	0	323.31	22936000000	97	22	20	16	4	8	2	0.846706	Q83CH3;CP020616.1:False:1059834	725	By MS/MS	By MS/MS	By MS/MS	By MS/MS	By MS/MS	By MS/MS
	yajC CBU_1143		Q83CH2;CP020616.1:False:1060242	0.788024	0.899283	0.883837	0.857048	34.0333	33.2634	31.5689	26.819	29.9133	27.9018		Yes					4	4	4	36.2	36.2	36.2	12.525	0	90.124	20944000000	37	4	4	3	0	3	2	0.857048	Q83CH2;CP020616.1:False:1060242	726	By MS/MS	By MS/MS	By MS/MS		By MS/MS	By MS/MS
			CP020616.1:False:1060713	0.905344	0.888215	0.895855	0.896471	34.428	33.3003	31.2378	31.1691	29.5778	27.9846							7	7	7	46.4	46.4	46.4	17.382	0	222.1	21232000000	44	7	6	4	2	4	5	0.896471	CP020616.1:False:1060713	727	By MS/MS	By MS/MS	By MS/MS	By MS/MS	By MS/MS	By MS/MS
	CBU_1151		Q83CG6;CP020616.1:False:1070452	0.850874	0.849011	0.818148	0.839344	31.3132	30.0641	29.1965	26.6436	25.5248	23.8871		Yes					8	8	8	42.4	42.4	42.4	27.937	0	57.208	2791600000	20	7	6	3	1	1	0	0.839344	Q83CG6;CP020616.1:False:1070452	728	By MS/MS	By MS/MS	By MS/MS	By MS/MS	By MS/MS
	serS CBU_1188		P39919;CP020616.1:False:1106391	0.798519	0.843661	0.779698	0.807293	32.5199	31.6444	31.0781	25.9678	26.6971	24.2315		Yes					24	24	24	76.1	76.1	76.1	48.134	0	305.61	9587200000	72	18	19	15	2	4	0	0.807293	P39919;CP020616.1:False:1106391	729	By MS/MS	By MS/MS	By MS/MS	By MS/MS	By MS/MS
	lolA CBU_1190		P39917;CP020616.1:False:1108339	0.917204	0.895927	0.795781	0.869637	33.2741	32.1094	30.5685	30.5191	28.7677	24.3258		Yes					11	11	11	63.5	63.5	63.5	23.8	0	152.83	10421000000	54	11	11	8	3	6	1	0.869637	P39917;CP020616.1:False:1108339	730	By MS/MS	By MS/MS	By MS/MS	By MS/MS	By MS/MS	By matching
	ftsK spoIIIE CBU_1191		P39920;CP020616.1:False:1110735	0.779845	0.834207	0.828228	0.814093	33.4358	32.272	30.4702	26.0747	26.9215	25.2363		Yes					24	24	24	42.7	42.7	42.7	85.249	0	153.79	9620500000	71	23	15	13	2	7	2	0.814093	P39920;CP020616.1:False:1110735	731	By MS/MS	By MS/MS	By MS/MS	By MS/MS	By MS/MS	By MS/MS
	clpA CBU_1196		Q83CD0;CP020616.1:False:1115896	0.855074	0.811118	0.898239	0.85481	31.0802	30.1696	26.6558	26.5759	24.4711	23.9433		Yes					17	17	17	33.5	33.5	33.5	84.366	0	88.684	1114300000	26	16	8	0	1	1	0	0.85481	Q83CD0;CP020616.1:False:1115896	732	By MS/MS	By MS/MS		By MS/MS	By MS/MS
	icd CBU_1200		Q9ZH99;CP020616.1:False:1118231	0.80741	0.849576	0.729944	0.795643	35.5356	34.1821	33.7658	28.6918	29.0403	24.6471		Yes					25	25	24	59	59	57.4	46.635	0	245.07	61113000000	93	24	22	20	2	11	2	0.795643	Q9ZH99;CP020616.1:False:1118231	733	By MS/MS	By MS/MS	By MS/MS	By MS/MS	By MS/MS	By MS/MS
			CP020616.1:False:1125629	1.01151	1.05476	1.04405	1.03677	27.3419	26.588	26.2783	27.6565	28.0439	27.4358							2	2	2	13.5	13.5	13.5	16.541	0.0076201	2.1625	1506300000	2	0	0	1	0	2	2	1.03677	CP020616.1:False:1125629	735			By MS/MS		By MS/MS	By matching
	purC CBU_1220		Q83CA8;CP020616.1:False:1140614	0.822544	0.797783	0.792072	0.804133	32.6668	31.76	31.2077	26.8699	25.3376	24.7188		Yes					13	13	13	65.4	65.4	65.4	27.478	0	323.31	10011000000	55	12	11	7	2	2	0	0.804133	Q83CA8;CP020616.1:False:1140614	736	By MS/MS	By MS/MS	By MS/MS	By MS/MS	By MS/MS
	CBU_1221		Q83CA7;CP020616.1:False:1141219	0.805623	0.911862	0.802231	0.839905	34.1155	33.3883	31.988	27.4842	30.4455	25.6617		Yes					13	13	13	60.9	60.9	60.9	21.828	0	157.28	23778000000	65	10	10	8	2	6	2	0.839905	Q83CA7;CP020616.1:False:1141219	737	By MS/MS	By MS/MS	By MS/MS	By MS/MS	By MS/MS	By MS/MS
	kdgK CBU_1223		Q83CA5;CP020616.1:False:1143322	0.842815	0.844659	0.824352	0.837276	32.0656	31.3504	30.4528	27.0254	26.4804	25.1038		Yes					13	13	13	52.8	52.8	52.8	34.459	0	255.61	6370100000	32	12	11	10	1	0	0	0.837276	Q83CA5;CP020616.1:False:1143322	738	By MS/MS	By MS/MS	By MS/MS	By MS/MS
	CBU_1226		Q83CA2;CP020616.1:False:1150750	0.849846	0.85798	0.780974	0.8296	35.6449	34.6677	33.1944	30.2927	29.7442	25.924		Yes					90	90	90	60.1	60.1	60.1	186.6	0	323.31	54184000000	271	79	66	52	11	26	8	0.8296	Q83CA2;CP020616.1:False:1150750	740	By MS/MS	By MS/MS	By MS/MS	By MS/MS	By MS/MS	By MS/MS
	mdh CBU_1241		Q83C87;CP020616.1:False:1167239	0.891021	0.854401	0.743011	0.829478	35.0616	33.9986	33.1004	31.2406	29.0484	24.594		Yes					18	18	18	72	72	72	35.469	0	320.03	43256000000	78	15	14	11	7	10	4	0.829478	Q83C87;CP020616.1:False:1167239	742	By MS/MS	By MS/MS	By MS/MS	By MS/MS	By MS/MS	By MS/MS
	CBU_1247		Q83C81;CP020616.1:False:1173899	0.964134	0.885705	0.929049	0.926296	29.1016	28.7402	26.9496	28.0579	25.4554	25.0375		Yes					5	5	5	42.2	42.2	42.2	23.727	0	49.92	1113400000	13	3	2	4	1	0	0	0.926296	Q83C81;CP020616.1:False:1173899	743	By MS/MS	By MS/MS	By MS/MS	By MS/MS
	hisS CBU_1248		Q83C80;CP020616.1:False:1175154	0.886367	0.801797	0.792455	0.826873	32.7499	31.8843	30.22	29.0285	25.5647	23.948		Yes					17	17	17	44.4	44.4	44.4	47.809	0	205.99	7236600000	50	16	14	12	2	2	1	0.826873	Q83C80;CP020616.1:False:1175154	744	By MS/MS	By MS/MS	By MS/MS	By MS/MS	By MS/MS	By MS/MS
	CBU_1249		Q83C79;CP020616.1:False:1175939	0.906674	0.901997	0.890063	0.899578	33.7253	32.6862	31.1722	30.5778	29.4829	27.7452		Yes					8	8	8	49.3	49.3	49.3	23	0	163.59	16190000000	46	8	7	7	3	6	3	0.899578	Q83C79;CP020616.1:False:1175939	745	By MS/MS	By MS/MS	By MS/MS	By MS/MS	By MS/MS	By MS/MS
	rlmN CBU_1252		Q83C77;CP020616.1:False:1178007	0.905768	0.87512	0.811719	0.864202	30.0246	29.188	28.5764	27.1953	25.543	23.196		Yes					9	9	9	35.4	35.4	35.4	41.733	0	120.61	1593600000	16	8	4	5	0	0	0	0.864202	Q83C77;CP020616.1:False:1178007	746	By MS/MS	By MS/MS	By MS/MS
	ndk CBU_1258		Q83C71;CP020616.1:False:1182544	0.906497	0.88778	0.780759	0.858345	33.308	32.6038	32.3484	30.1936	28.945	25.2563		Yes					10	10	10	84	84	84	15.854	0	100.94	22806000000	53	8	6	6	6	7	1	0.858345	Q83C71;CP020616.1:False:1182544	747	By MS/MS	By MS/MS	By MS/MS	By MS/MS	By MS/MS	By MS/MS
	CBU_1268		Q83C61;CP020616.1:False:1193111	0.966512	0.88593	0.792223	0.881555	34.0774	33.276	32.1066	32.9363	29.4802	25.4356		Yes					26	26	26	75.6	75.6	75.6	40.571	0	323.31	26979000000	100	21	18	17	5	10	2	0.881555	Q83C61;CP020616.1:False:1193111	748	By MS/MS	By MS/MS	By MS/MS	By MS/MS	By MS/MS	By MS/MS
	CBU_1269		Q83C60;CP020616.1:False:1193606	0.929584	0.931203	0.800445	0.887077	32.7329	31.5245	30.7162	30.4279	29.3558	24.5866		Yes					8	8	8	66.3	66.3	66.3	18.627	0	97.577	9867200000	32	8	6	5	2	4	1	0.887077	Q83C60;CP020616.1:False:1193606	749	By MS/MS	By MS/MS	By MS/MS	By MS/MS	By MS/MS	By MS/MS
	CBU_1274		Q83C57;CP020616.1:False:1198931	0.884845	0.840641	0.85785	0.861112	31.3761	30.3882	29.4022	27.763	25.5456	25.2227		Yes					3	3	3	16.2	16.2	16.2	18.122	0	49.077	3318300000	8	3	3	3	0	1	0	0.861112	Q83C57;CP020616.1:False:1198931	750	By MS/MS	By MS/MS	By MS/MS		By MS/MS
	rspA CBU_1275		Q83C56;CP020616.1:False:1200163	0.859462	0.892213	0.823281	0.858319	34.9265	34.1851	33.2709	30.018	30.5004	27.3913		Yes					29	29	29	84.8	84.8	84.8	45.43	0	323.31	47946000000	154	23	22	21	8	19	5	0.858319	Q83C56;CP020616.1:False:1200163	751	By MS/MS	By MS/MS	By MS/MS	By MS/MS	By MS/MS	By MS/MS
	CBU_1276		Q83C55;CP020616.1:False:1200982	0.797683	0.87629	0.800311	0.824762	33.7082	32.9511	31.6497	26.8885	28.8747	25.3296		Yes					17	17	17	84	84	84	29.148	0	229.44	16818000000	52	15	14	9	1	5	0	0.824762	Q83C55;CP020616.1:False:1200982	752	By MS/MS	By MS/MS	By MS/MS	By MS/MS	By MS/MS
	greA CBU_1280		Q83C51;CP020616.1:False:1203795	0.839662	0.816485	0.915626	0.857258	32.6901	32.1245	26.703	27.4486	26.2291	24.45		Yes					5	5	5	29.5	29.5	29.5	19.203	0	59.544	4968800000	16	5	5	1	0	1	0	0.857258	Q83C51;CP020616.1:False:1203795	753	By MS/MS	By MS/MS	By MS/MS		By MS/MS
	carB CBU_1281		Q83C50;CP020616.1:False:1207491	0.837193	0.8267	0.820155	0.828016	33.1248	32.3032	31.1385	27.7318	26.705	25.5384		Yes					39	39	39	52.5	52.5	52.5	118.54	0	323.31	11131000000	81	31	24	21	2	4	0	0.828016	Q83C50;CP020616.1:False:1207491	754	By MS/MS	By MS/MS	By MS/MS	By MS/MS	By MS/MS
	carA CBU_1282		Q83C49;CP020616.1:False:1208796	0.905577	0.83633	0.839354	0.86042	31.163	30.6518	28.9969	28.2205	25.635	24.3387		Yes					13	13	13	39.1	39.1	39.1	43.791	0	81.968	2763700000	35	12	7	6	1	1	1	0.86042	Q83C49;CP020616.1:False:1208796	755	By MS/MS	By MS/MS	By MS/MS	By MS/MS	By MS/MS	By MS/MS
	dnaJ CBU_1289		P42381;CP020616.1:False:1217747	0.873613	0.933444	0.88597	0.897676	32.859	30.4235	30.3019	28.7061	28.3986	26.8466		Yes					18	18	18	48.1	48.1	48.1	40.856	0	236.31	7639800000	64	16	13	7	2	5	3	0.897676	P42381;CP020616.1:False:1217747	756	By MS/MS	By MS/MS	By MS/MS	By MS/MS	By MS/MS	By MS/MS
	grpE CBU_1293		Q83C41;CP020616.1:False:1222751	0.860725	0.888655	0.723228	0.824202	32.9329	32.2286	32.3536	28.3462	28.6401	23.3991		Yes					6	6	6	58.3	58.3	58.3	22.952	0	114.21	19360000000	52	5	4	6	0	3	0	0.824202	Q83C41;CP020616.1:False:1222751	757	By MS/MS	By MS/MS	By MS/MS		By MS/MS
	CBU_1319		CP020616.1:False:1241530;Q83C17	0.90178	0.807044	0.854478	0.854434	30.8648	30.5544	29.8874	27.8333	24.6588	25.5381		Yes					5	5	5	36.6	36.6	36.6	20.509	0	53.33	4583600000	14	5	4	3	0	2	0	0.854434	CP020616.1:False:1241530;Q83C17	759	By MS/MS	By MS/MS	By MS/MS		By MS/MS
	ihfA himA CBU_1320		Q83C16;CP020616.1:False:1241675	0.90823	0.900086	0.87193	0.893415	34.299	33.4199	32.069	31.1513	30.0808	27.9619		Yes					8	8	8	57.3	57.3	57.3	11.617	0	167	26626000000	42	8	8	8	2	5	5	0.893415	Q83C16;CP020616.1:False:1241675	760	By MS/MS	By MS/MS	By MS/MS	By MS/MS	By MS/MS	By MS/MS
	pheT CBU_1321		Q83C15;CP020616.1:False:1244070	0.812628	0.846575	0.697596	0.7856	34.1467	33.0858	32.2181	27.7486	28.0096	22.4752		Yes					41	41	41	72	72	72	88.481	0	323.31	23012000000	123	39	29	29	1	10	2	0.7856	Q83C15;CP020616.1:False:1244070	761	By MS/MS	By MS/MS	By MS/MS	By MS/MS	By MS/MS	By MS/MS
	rplT CBU_1323		Q83C13;CP020616.1:False:1245510	0.924526	0.865855	0.899669	0.896683	31.1613	30.7666	25.9972	28.8094	26.6395	23.3888		Yes					2	2	2	14.3	14.3	14.3	13.443	0.0014834	3.2922	3604200000	10	2	2	1	2	1	1	0.896683	Q83C13;CP020616.1:False:1245510	762	By MS/MS	By MS/MS	By MS/MS	By MS/MS	By MS/MS	By MS/MS
	rpmI CBU_1324		Q83C12;CP020616.1:False:1246341	0.90551	0.890988	0.883224	0.893241	30.9824	28.8656	27.3281	28.0549	25.719	24.1368		Yes					3	3	3	29.7	29.7	29.7	7.3927	0	20.763	1043900000	13	3	3	0	2	1	1	0.893241	Q83C12;CP020616.1:False:1246341	763	By MS/MS	By MS/MS		By MS/MS	By MS/MS	By MS/MS
	infC CBU_1325		Q83C11;CP020616.1:False:1246843	0.892171	0.884401	0.840959	0.87251	34.0043	32.6332	31.5164	30.3376	28.8608	26.504		Yes					12	12	12	58.9	58.9	58.9	21.39	0	205.43	17460000000	63	11	10	7	2	5	4	0.87251	Q83C11;CP020616.1:False:1246843	764	By MS/MS	By MS/MS	By MS/MS	By MS/MS	By MS/MS	By MS/MS
	dnaE CBU_1337		Q83C00;CP020616.1:False:1260396	0.811638	0.829571	0.770719	0.803976	32.1038	31.3338	30.9968	26.0566	25.9936	23.8898		Yes					47	47	47	57	57	57	128.48	0	323.31	8012900000	88	41	33	20	1	2	0	0.803976	Q83C00;CP020616.1:False:1260396	765	By MS/MS	By MS/MS	By MS/MS	By MS/MS	By MS/MS
	ddl CBU_1338		Q83BZ9;CP020616.1:False:1261507	0.782954	0.796737	0.802469	0.794053	34.4486	33.5855	30.7404	26.9717	26.7588	24.6682		Yes					18	18	18	68	68	68	41.218	0	199.65	16296000000	62	16	16	16	0	3	0	0.794053	Q83BZ9;CP020616.1:False:1261507	766	By MS/MS	By MS/MS	By MS/MS		By MS/MS
	guaA CBU_1341		Q83BZ6;CP020616.1:False:1264161	0.819798	0.790543	0.793801	0.801381	33.2604	32.4549	31.6315	27.2668	25.657	25.1091		Yes					23	23	22	47.1	47.1	47.1	58.681	0	283.05	13950000000	72	22	18	17	1	2	0	0.801381	Q83BZ6;CP020616.1:False:1264161	768	By MS/MS	By MS/MS	By MS/MS	By MS/MS	By MS/MS
	guaB CBU_1342		Q83BZ5;CP020616.1:False:1265658	0.886754	0.87823	0.858531	0.874505	34.2938	33.0931	31.6112	30.4102	29.0634	27.1392		Yes					34	34	34	78.7	78.7	78.7	52.772	0	323.31	20754000000	129	31	27	13	8	11	6	0.874505	Q83BZ5;CP020616.1:False:1265658	769	By MS/MS	By MS/MS	By MS/MS	By MS/MS	By MS/MS	By MS/MS
	CBU_0139		Q83F14;CP020616.1:False:126830	0.882576	0.844417	0.846451	0.857814	31.729	29.9527	30.2636	28.0032	25.2926	25.6166		Yes					8	8	8	76.7	76.7	76.7	23.595	0	58.749	4788800000	16	8	4	5	0	0	0	0.857814	Q83F14;CP020616.1:False:126830	770	By MS/MS	By MS/MS	By MS/MS
	CBU_1347		Q83BZ0;CP020616.1:False:1271600	0.883841	0.867286	0.971979	0.907702	29.9677	28.94	25.7614	26.4866	25.0992	25.0396		Yes					6	6	6	7.8	7.8	7.8	51.645	0	63.784	670340000	9	6	5	1	0	0	0	0.907702	Q83BZ0;CP020616.1:False:1271600	771	By MS/MS	By MS/MS	By MS/MS
	glmM CBU_1350		Q83BY7;CP020616.1:False:1275219	0.880449	0.834422	0.795871	0.836914	33.4803	32.5009	30.8234	29.4777	27.1195	24.5315		Yes					19	19	19	48	48	48	48.158	0	212.17	11384000000	51	16	14	10	3	3	1	0.836914	Q83BY7;CP020616.1:False:1275219	772	By MS/MS	By MS/MS	By MS/MS	By MS/MS	By MS/MS	By matching
	folP CBU_1351		Q83BY6;CP020616.1:False:1276219	0.874261	0.858016	0.81688	0.849719	31.6201	30.7935	30.327	27.6442	26.4213	24.7735		Yes					15	15	15	70.4	70.4	70.4	33.18	0	175.32	5204900000	42	12	11	11	1	0	0	0.849719	Q83BY6;CP020616.1:False:1276219	773	By MS/MS	By MS/MS	By MS/MS	By MS/MS
	ftsH CBU_1352		Q83BY5;CP020616.1:False:1278325	0.875134	0.889178	0.842133	0.868815	35.659	34.9304	33.5723	31.2064	31.0593	28.2723		Yes					36	36	36	62.8	62.8	62.8	71.61	0	323.31	67744000000	176	31	29	23	9	19	11	0.868815	Q83BY5;CP020616.1:False:1278325	774	By MS/MS	By MS/MS	By MS/MS	By MS/MS	By MS/MS	By MS/MS
	rlmE ftsJ rrmJ CBU_1353		Q83BY4;CP020616.1:False:1278866	1.01794	0.92658	0.950933	0.965152	27.8052	27.0542	26.61	28.3041	25.0679	25.3043		Yes					4	4	4	28.8	28.8	28.8	23.861	0	16.274	225680000	9	3	2	3	0	0	0	0.965152	Q83BY4;CP020616.1:False:1278866	775	By MS/MS	By MS/MS	By MS/MS
	iscU.2 CBU_1356		Q83BY1;CP020616.1:False:1280246	0.95	0.85238	0.916112	0.906164	28.7739	28.9576	27.0628	27.3352	24.6829	24.7925		Yes					4	4	4	34.8	34.8	34.8	17.412	0	31.644	696250000	7	4	2	2	0	0	0	0.906164	Q83BY1;CP020616.1:False:1280246	777	By MS/MS	By MS/MS	By MS/MS
	csdB CBU_1357		Q83BY0;CP020616.1:False:1281477	0.856224	0.785463	0.836677	0.826121	31.8033	31.2609	30.5844	27.2307	24.5543	25.5893		Yes					17	17	17	65.7	65.7	65.7	44.861	0	219.8	6565700000	54	16	15	9	2	0	0	0.826121	Q83BY0;CP020616.1:False:1281477	778	By MS/MS	By MS/MS	By MS/MS	By MS/MS
	sufD CBU_1358		Q83BX9;CP020616.1:False:1282741	0.856453	0.884759	0.814667	0.85196	30.9333	29.8731	28.9601	26.4929	26.4305	23.5929		Yes					14	14	14	48.1	48.1	48.1	48.008	0	99.513	2322200000	27	12	8	5	0	0	0	0.85196	Q83BX9;CP020616.1:False:1282741	779	By MS/MS	By MS/MS	By MS/MS
	sufC CBU_1359		Q83BX8;CP020616.1:False:1283460	0.838013	0.797088	0.795207	0.810103	32.7918	31.8216	30.748	27.48	25.3646	24.451		Yes					14	14	14	80.7	80.7	80.7	27.097	0	264.32	8490000000	58	13	10	13	1	1	0	0.810103	Q83BX8;CP020616.1:False:1283460	780	By MS/MS	By MS/MS	By MS/MS	By MS/MS	By MS/MS
	sufB CBU_1360		Q83BX7;CP020616.1:False:1284965	0.860891	0.810715	0.818988	0.830198	31.8622	31.2537	29.9138	27.4299	25.3378	24.4991		Yes					16	16	16	45.2	45.2	45.2	54.115	0	241.09	4729100000	38	16	12	10	1	0	0	0.830198	Q83BX7;CP020616.1:False:1284965	781	By MS/MS	By MS/MS	By MS/MS	By MS/MS
	CBU_1361		Q83BX6;CP020616.1:False:1285380	0.957017	0.905697	0.927564	0.930093	28.3864	27.6411	27.4559	27.1662	25.0345	25.4671		Yes					3	3	3	28.8	28.8	28.8	16.738	0	40.347	663770000	12	3	3	2	0	0	0	0.930093	Q83BX6;CP020616.1:False:1285380	782	By MS/MS	By MS/MS	By MS/MS
	CBU_1371		Q83BW6;CP020616.1:False:1295287	0.9044	0.865129	0.884417	0.884649	29.7743	28.6847	27.5488	26.9278	24.816	24.3646		Yes					6	6	6	58.8	58.8	58.8	24.632	0	62.269	937210000	15	5	4	3	0	0	0	0.884649	Q83BW6;CP020616.1:False:1295287	784	By MS/MS	By MS/MS	By MS/MS
			CP020616.1:False:12975	0.949077	1.01279	0.860618	0.940829	29.3092	26.0594	28.7538	27.8167	26.3928	24.746							3	3	3	18.2	18.2	18.2	16.804	0	43.322	1459500000	7	3	1	3	0	0	0	0.940829	CP020616.1:False:12975	786	By MS/MS	By MS/MS	By MS/MS
	relA CBU_1375		Q83BW2;CP020616.1:False:1300076	0.937049	0.843635	0.891354	0.890679	29.9282	29.7147	26.8922	28.0442	25.0684	23.9705		Yes					9	9	9	17.9	17.9	17.9	81.456	0	48.956	617440000	17	9	5	0	0	0	0	0.890679	Q83BW2;CP020616.1:False:1300076	787	By MS/MS	By MS/MS
	CBU_1380		Q83BV7;CP020616.1:False:1305893	0.925608	0.898322	0.842384	0.888772	32.51	30.9496	29.9713	30.0916	27.8028	25.2473		Yes					7	7	7	29.5	29.5	29.5	31.2	0	79.775	6313100000	22	7	6	4	2	4	1	0.888772	Q83BV7;CP020616.1:False:1305893	788	By MS/MS	By MS/MS	By MS/MS	By MS/MS	By MS/MS	By matching
	uppS CBU_1382		Q83BV5;CP020616.1:False:1307616	0.905351	0.845617	0.779651	0.843539	31.067	30.1433	29.7164	28.1266	25.4897	23.1684		Yes					9	9	9	54.4	54.4	54.4	27.629	0	138.48	3438200000	24	7	7	7	1	1	0	0.843539	Q83BV5;CP020616.1:False:1307616	789	By MS/MS	By MS/MS	By MS/MS	By MS/MS	By MS/MS
	pyrH CBU_1384		Q83BV3;CP020616.1:False:1308973	0.875625	0.851246	0.81786	0.848243	33.1506	32.1268	31.247	29.0275	27.3478	25.5557		Yes					15	15	15	70.8	70.8	70.8	26.361	0	254.32	11819000000	53	14	12	7	3	5	1	0.848243	Q83BV3;CP020616.1:False:1308973	790	By MS/MS	By MS/MS	By MS/MS	By MS/MS	By MS/MS	By MS/MS
	rpsB CBU_1386		Q9X5U8;CP020616.1:False:1310925	0.869565	0.88139	0.839707	0.863554	35.428	34.8179	33.487	30.8069	30.6881	28.1193		Yes					23	23	23	63.6	63.6	63.6	35.317	0	323.31	61392000000	146	23	21	18	6	12	8	0.863554	Q9X5U8;CP020616.1:False:1310925	791	By MS/MS	By MS/MS	By MS/MS	By MS/MS	By MS/MS	By MS/MS
	sucD CBU_1396		P53591;CP020616.1:False:1322773	0.83728	0.830508	0.756471	0.808086	34.6684	33.8807	32.541	29.0272	28.1382	24.6163		Yes					13	11	11	60.9	56.8	56.8	30.667	0	197.47	31372000000	68	13	13	9	5	7	4	0.808086	P53591;CP020616.1:False:1322773	792	By MS/MS	By MS/MS	By MS/MS	By MS/MS	By MS/MS	By MS/MS
	sucA CBU_1399		P51056;CP020616.1:False:1328178	0.857111	0.885421	0.842946	0.861826	34.9936	34.2994	33.2691	29.9934	30.3694	28.0441		Yes					49	49	49	60.5	60.5	60.5	106.72	0	323.31	49329000000	171	44	40	33	8	21	8	0.861826	P51056;CP020616.1:False:1328178	793	By MS/MS	By MS/MS	By MS/MS	By MS/MS	By MS/MS	By MS/MS
	sdhB CBU_1400		CP020616.1:False:1328858;P51053	0.871623	0.896339	0.8019	0.856621	34.3571	33.3079	32.8599	29.9465	29.8551	26.3504		Yes					21	21	21	83.6	83.6	83.6	27.92	0	323.31	33253000000	103	20	17	17	6	12	5	0.856621	CP020616.1:False:1328858;P51053	794	By MS/MS	By MS/MS	By MS/MS	By MS/MS	By MS/MS	By MS/MS
	sdhA CBU_1401		P51054;CP020616.1:False:1330628	0.901547	0.89641	0.855403	0.884453	35.1746	34.1764	32.9814	31.7116	30.6361	28.2124		Yes					33	33	33	61	61	61	65.438	0	323.31	46804000000	163	29	25	19	9	14	12	0.884453	P51054;CP020616.1:False:1330628	795	By MS/MS	By MS/MS	By MS/MS	By MS/MS	By MS/MS	By MS/MS
	CBU_1414		Q83BT8;CP020616.1:False:1338693	0.859535	0.934298	0.967282	0.920372	30.1689	27.8417	25.837	25.9312	26.0125	24.9917		Yes					8	8	8	45.2	45.2	45.2	29.046	0	110.81	612200000	15	8	2	2	1	2	0	0.920372	Q83BT8;CP020616.1:False:1338693	799	By MS/MS	By MS/MS	By MS/MS	By MS/MS	By MS/MS
	thiL CBU_1415		Q83BT7;CP020616.1:False:1339795	0.862228	0.819659	0.830439	0.837442	31.9506	31.4125	29.263	27.5487	25.7475	24.3011		Yes					10	10	10	45.3	45.3	45.3	37.244	0	47.739	3978200000	23	9	6	5	1	0	0	0.837442	Q83BT7;CP020616.1:False:1339795	800	By MS/MS	By MS/MS	By MS/MS	By MS/MS
	nusB CBU_1417		Q83BT5;CP020616.1:False:1341238	0.916816	0.96798	0.829947	0.904914	29.7772	25.7491	29.4999	27.3002	24.9246	24.4834		Yes					7	7	7	52.9	52.9	52.9	15.873	0	98.928	2568000000	16	5	3	6	0	0	0	0.904914	Q83BT5;CP020616.1:False:1341238	801	By MS/MS	By MS/MS	By MS/MS
	radA CBU_1422		Q83BT0;CP020616.1:False:1345540	0.83	0.869002	0.847544	0.848849	31.8764	30.6948	30.4795	26.4574	26.6738	25.8327		Yes					16	16	16	58.1	58.1	58.1	48.778	0	323.31	6413100000	50	14	11	10	1	5	3	0.848849	Q83BT0;CP020616.1:False:1345540	802	By MS/MS	By MS/MS	By MS/MS	By MS/MS	By MS/MS	By MS/MS
	hemB CBU_1424		CP020616.1:False:1346932;Q83BS8	0.842044	0.859015	0.765647	0.822235	32.9603	32.4078	31.8361	27.7541	27.8388	24.3752		Yes					20	20	20	68	68	68	39.822	0	265.62	15048000000	63	18	15	14	1	4	1	0.822235	CP020616.1:False:1346932;Q83BS8	803	By MS/MS	By MS/MS	By MS/MS	By MS/MS	By MS/MS	By MS/MS
	CBU_1425		Q83BS7;CP020616.1:False:1347348	0.914348	0.893666	0.895395	0.901136	36.7331	35.9283	33.641	33.5868	32.1079	30.1219		Yes	CBU1425	Yes			9	9	9	42	42	42	15.94	0	323.31	112480000000	83	8	7	5	7	7	5	0.901136	Q83BS7;CP020616.1:False:1347348	804	By MS/MS	By MS/MS	By MS/MS	By MS/MS	By MS/MS	By MS/MS
	infB CBU_1432		Q83BS1;CP020616.1:False:1358685	0.856155	0.912547	0.789558	0.852753	35.3213	33.5972	32.4777	30.2405	30.659	25.643		Yes					40	40	40	64.1	64.1	64.1	88.485	0	323.31	36545000000	147	36	33	23	7	15	4	0.852753	Q83BS1;CP020616.1:False:1358685	807	By MS/MS	By MS/MS	By MS/MS	By MS/MS	By MS/MS	By MS/MS
	nusA CBU_1433		Q83BS0;CP020616.1:False:1360142	0.840489	0.853945	0.776197	0.823544	35.2716	34.447	33.3512	29.6454	29.4159	25.8871		Yes					32	32	32	69.6	69.6	69.6	56.274	0	323.31	51592000000	143	31	28	21	9	12	4	0.823544	Q83BS0;CP020616.1:False:1360142	808	By MS/MS	By MS/MS	By MS/MS	By MS/MS	By MS/MS	By MS/MS
	nuoI CBU_1440		Q83BR3;CP020616.1:False:1367416	0.881163	0.853095	0.840673	0.85831	31.0489	30.5096	30.1734	27.3592	26.0276	25.3659		Yes					7	7	7	49.7	49.7	49.7	18.997	0	42.645	4471300000	28	6	7	5	0	2	1	0.85831	Q83BR3;CP020616.1:False:1367416	811	By MS/MS	By MS/MS	By MS/MS		By MS/MS	By MS/MS
	nuoF CBU_1443		Q83BR0;CP020616.1:False:1372174	0.831101	0.833978	0.900147	0.855075	32.3808	31.9397	30.4545	26.9117	26.637	27.4135		Yes					18	17	17	64	61.6	61.6	46.486	0	210.83	8230500000	48	16	14	9	3	4	3	0.855075	Q83BR0;CP020616.1:False:1372174	812	By MS/MS	By MS/MS	By MS/MS	By MS/MS	By MS/MS	By MS/MS
	nuoD CBU_1445		Q83BQ8;CP020616.1:False:1373962	0.825893	0.839759	0.782992	0.816215	33.1587	31.397	31.2553	27.3855	26.3659	24.4727		Yes					26	26	26	66.2	66.2	66.2	48.119	0	323.31	10814000000	83	25	17	13	5	6	2	0.816215	Q83BQ8;CP020616.1:False:1373962	813	By MS/MS	By MS/MS	By MS/MS	By MS/MS	By MS/MS	By MS/MS
	nuoC CBU_1446		Q83BQ7;CP020616.1:False:1374608	0.854314	0.890563	0.7812	0.842026	31.5489	30.9726	29.8943	26.9527	27.583	23.3534		Yes					8	8	8	52	52	52	26.308	0	100.72	4651000000	26	7	7	6	1	5	1	0.842026	Q83BQ7;CP020616.1:False:1374608	814	By MS/MS	By MS/MS	By MS/MS	By MS/MS	By MS/MS	By MS/MS
	tpiA CBU_1450		Q83BQ3;CP020616.1:False:1376887	0.939765	0.857139	0.88355	0.893485	29.8304	29.6601	27.4992	28.0336	25.4228	24.297		Yes					7	7	7	45.5	45.5	45.5	28.172	0	40.578	1088600000	14	6	5	3	0	0	0	0.893485	Q83BQ3;CP020616.1:False:1376887	817	By MS/MS	By MS/MS	By MS/MS
	CBU_1451		Q83BQ2;CP020616.1:False:1379221	0.850285	0.766806	0.769214	0.795435	33.5333	33.0063	31.6344	28.5129	25.3094	24.3336		Yes					21	21	21	55.9	55.9	55.9	58.755	0	323.31	15759000000	85	21	18	15	1	3	3	0.795435	Q83BQ2;CP020616.1:False:1379221	818	By MS/MS	By MS/MS	By MS/MS	By MS/MS	By MS/MS	By MS/MS
	queF CBU_0151		Q83F02;CP020616.1:False:137943	0.840831	0.819228	0.844951	0.835003	31.8009	31.1612	29.7348	26.7392	25.5282	25.1244		Yes					11	11	11	48.2	48.2	48.2	32.018	0	119	4317700000	30	10	10	6	1	1	0	0.835003	Q83F02;CP020616.1:False:137943	819	By MS/MS	By MS/MS	By MS/MS	By MS/MS	By MS/MS
	coaE CBU_0152		Q83F01;CP020616.1:False:138584	0.920749	0.932637	0.812984	0.88879	30.4174	27.8102	28.7423	28.0068	25.9368	23.367		Yes					7	7	7	72.4	72.4	72.4	22.388	0	61.734	1694700000	14	5	5	3	0	0	0	0.88879	Q83F01;CP020616.1:False:138584	820	By MS/MS	By MS/MS	By MS/MS
	CBU_1468		Q83BN5;CP020616.1:False:1398777	0.932603	0.905071	0.865564	0.901079	30.4504	28.2937	28.3599	28.3982	25.6078	24.5473		Yes					21	21	21	26.5	26.5	26.5	128.57	0	142.81	1441600000	30	20	4	5	0	0	0	0.901079	Q83BN5;CP020616.1:False:1398777	821	By MS/MS	By MS/MS	By MS/MS
	mreC CBU_1470		Q83BN3;CP020616.1:False:1400143	0.859373	0.870217	0.82677	0.85212	32.3752	30.4515	30.2652	27.8224	26.4994	25.0223		Yes					12	12	12	58.6	58.6	58.6	32.137	0	130.14	5681400000	41	10	8	7	2	3	1	0.85212	Q83BN3;CP020616.1:False:1400143	822	By MS/MS	By MS/MS	By MS/MS	By MS/MS	By MS/MS	By MS/MS
	oxyR CBU_1476		Q83BM7;CP020616.1:False:1406105	0.892437	0.86032	0.899613	0.884123	29.1103	29.1956	27.1082	25.9791	25.1175	24.3869		Yes					8	8	8	29.3	29.3	29.3	34.625	0	65.32	394080000	14	8	3	1	0	0	0	0.884123	Q83BM7;CP020616.1:False:1406105	823	By MS/MS	By MS/MS	By MS/MS
	CBU_1482		Q820W1;CP020616.1:False:1409868	0.888022	0.900309	0.883165	0.890499	34.8401	33.5693	32.4939	30.9388	30.2227	28.6975		Yes					16	16	16	68.7	68.7	68.7	28.387	0	323.31	34754000000	75	13	13	14	4	11	7	0.890499	Q820W1;CP020616.1:False:1409868	824	By MS/MS	By MS/MS	By MS/MS	By MS/MS	By MS/MS	By MS/MS
	cysS CBU_1487		Q83BL7;CP020616.1:False:1414997	0.893813	0.816139	0.805716	0.838556	31.704	31.1287	30.4992	28.3374	25.4053	24.5737		Yes					21	21	21	51.1	51.1	51.1	53.039	0	178.16	5896600000	57	16	13	12	2	1	0	0.838556	Q83BL7;CP020616.1:False:1414997	826	By MS/MS	By MS/MS	By MS/MS	By MS/MS	By MS/MS
	gltX2 gltX-2 CBU_1488		Q83BL6;CP020616.1:False:1416355	0.824796	0.811417	0.80519	0.813801	34.5594	33.6942	31.7173	28.5045	27.3401	25.5384		Yes					32	32	32	69.5	69.5	69.5	52.762	0	323.31	22200000000	94	26	24	20	2	8	0	0.813801	Q83BL6;CP020616.1:False:1416355	827	By MS/MS	By MS/MS	By MS/MS	By MS/MS	By MS/MS
	pdxJ CBU_1494		Q83BL1;CP020616.1:False:1422395	0.842672	0.821588	0.863486	0.842582	31.9638	31.0409	29.9995	26.935	25.5028	25.9042		Yes					6	6	6	37.1	37.1	37.1	26.012	0	160.32	4837600000	11	6	5	5	0	0	0	0.842582	Q83BL1;CP020616.1:False:1422395	828	By MS/MS	By MS/MS	By MS/MS
	rnc CBU_1503		P51837;CP020616.1:False:1428608	0.911098	0.878908	0.860749	0.883585	30.6678	29.847	28.8593	27.9414	26.2327	24.8406		Yes					5	5	5	28.8	28.8	28.8	26.199	0	30.647	2184200000	10	5	5	4	1	0	0	0.883585	P51837;CP020616.1:False:1428608	829	By MS/MS	By MS/MS	By MS/MS	By MS/MS
	lepB-2 CBU_1504		Q83BK4;CP020616.1:False:1429408	0.887368	0.825008	0.840871	0.851082	31.1146	30.5359	29.5152	27.6101	25.1923	24.8185		Yes					14	12	12	46.1	46.1	46.1	29.675	0	91.728	3347300000	35	12	10	4	5	2	1	0.851082	Q83BK4;CP020616.1:False:1429408	830	By MS/MS	By MS/MS	By MS/MS	By MS/MS	By MS/MS	By matching
	lepA CBU_1505		Q83BK3;CP020616.1:False:1431180	0.877201	0.860316	0.821989	0.853169	31.8796	30.3649	29.5559	27.9648	26.1234	24.2946		Yes					17	17	17	37.7	37.7	37.7	66.48	0	125.19	3952900000	36	16	8	9	2	4	0	0.853169	Q83BK3;CP020616.1:False:1431180	831	By MS/MS	By MS/MS	By MS/MS	By MS/MS	By MS/MS
	CBU_1507		Q83BK1;CP020616.1:False:1434004	0.894731	0.961831	0.929519	0.928694	29.913	28.6077	27.3414	26.7641	27.5158	25.4144		Yes					9	9	9	17.5	17.5	17.5	79.379	0	42.326	912030000	11	8	5	3	0	0	0	0.928694	Q83BK1;CP020616.1:False:1434004	833	By MS/MS	By MS/MS	By MS/MS
	CBU_1508		Q83BK0;CP020616.1:False:1435742	0.958523	0.909569	0.908878	0.925657	29.4046	28.9944	28.2227	28.185	26.3725	25.651		Yes					14	14	14	27.6	27.6	27.6	62.782	0	81.737	1228800000	19	9	7	6	0	0	0	0.925657	Q83BK0;CP020616.1:False:1435742	834	By MS/MS	By MS/MS	By MS/MS
	tilS CBU_1509		Q83BJ9;CP020616.1:False:1437169	0.934939	0.855127	0.914562	0.901543	29.735	29.2454	28.1723	27.8004	25.0085	25.7653		Yes					9	9	9	28.7	28.7	28.7	51.34	0	77.712	1289500000	16	8	7	3	0	0	0	0.901543	Q83BJ9;CP020616.1:False:1437169	835	By MS/MS	By MS/MS	By MS/MS
	gpsA CBU_1518		Q83BJ0;CP020616.1:False:1443698	0.80968	0.795208	0.775098	0.793329	32.3921	31.6272	30.917	26.2273	25.1502	23.9637		Yes					13	13	13	58.1	58.1	58.1	36.067	0	323.31	8212300000	47	11	9	10	0	3	0	0.793329	Q83BJ0;CP020616.1:False:1443698	837	By MS/MS	By MS/MS	By MS/MS		By MS/MS
	secB CBU_1519		Q83BI9;CP020616.1:False:1444210	0.872652	0.863766	0.79327	0.843229	35.4993	34.6438	33.281	30.9785	29.9242	26.4008		Yes					11	11	11	79.5	79.5	79.5	18.376	0	226.19	55026000000	91	11	9	7	3	8	4	0.843229	Q83BI9;CP020616.1:False:1444210	838	By MS/MS	By MS/MS	By MS/MS	By MS/MS	By MS/MS	By MS/MS
	CBU_1521		Q83BI7;CP020616.1:False:1444907	0.908353	0.899547	0.83668	0.881527	33.5311	32.53	31.1255	30.458	29.2623	26.0421		Yes					9	9	9	56.9	56.9	56.9	16.201	0	70.666	14119000000	36	8	6	5	3	4	2	0.881527	Q83BI7;CP020616.1:False:1444907	839	By MS/MS	By MS/MS	By MS/MS	By MS/MS	By MS/MS	By MS/MS
	CBU_1529		Q83BH9;CP020616.1:False:1453079	0.89622	0.856665	0.844202	0.865696	30.4195	29.4566	29.184	27.2626	25.2345	24.6372		Yes					13	13	13	33.5	33.5	33.5	71.109	0	94.79	2290900000	27	12	7	6	0	0	0	0.865696	Q83BH9;CP020616.1:False:1453079	840	By MS/MS	By MS/MS	By MS/MS
	thyA CBU_1547		Q83BG2;CP020616.1:False:1469183	0.885028	0.839281	0.812787	0.845699	31.5925	30.6509	30.8989	27.9603	25.7247	25.1142		Yes					8	8	8	51.5	51.5	51.5	30.438	0	109.67	6858100000	28	8	8	5	0	1	0	0.845699	Q83BG2;CP020616.1:False:1469183	842	By MS/MS	By MS/MS	By MS/MS		By MS/MS
	ptsP CBU_1550		Q83BF9;CP020616.1:False:1472564	0.856845	0.843278	0.776577	0.825567	31.9756	30.9672	30.6944	27.3982	26.1139	23.8365		Yes					19	19	19	41.3	41.3	41.3	84.928	0	323.31	6718700000	46	18	15	13	0	0	0	0.825567	Q83BF9;CP020616.1:False:1472564	844	By MS/MS	By MS/MS	By MS/MS
	CBU_1577		Q83BD4;CP020616.1:False:1500437	0.926728	0.86798	0.919669	0.904792	29.8403	29.7415	26.9323	27.6538	25.815	24.7688		Yes					7	7	7	33.1	33.1	33.1	35.234	0	46.089	936300000	15	6	6	2	0	0	0	0.904792	Q83BD4;CP020616.1:False:1500437	846	By MS/MS	By MS/MS	By MS/MS
	CBU_1589		Q83BC2;CP020616.1:False:1509685	1.0087	1.00782	0.908263	0.974926	29.8225	27.885	27.2551	30.0819	28.1031	24.7548		Yes					2	2	2	10.8	10.8	10.8	11.072	0	30.27	1410600000	7	2	1	0	2	2	1	0.974926	Q83BC2;CP020616.1:False:1509685	850	By MS/MS	By MS/MS		By MS/MS	By MS/MS	By matching
	icmB CBU_1622		Q83B91;CP020616.1:False:1536293	0.810832	0.873365	0.825555	0.836584	33.591	32.0332	31.5346	27.2367	27.9767	26.0335		Yes					33	33	33	42.2	42.2	42.2	112.44	0	323.31	14340000000	91	29	23	15	2	9	2	0.836584	Q83B91;CP020616.1:False:1536293	852	By MS/MS	By MS/MS	By MS/MS	By MS/MS	By MS/MS	By MS/MS
	icmJ CBU_1623		Q83B90;CP020616.1:False:1537013	1.00009	0.903031	0.860287	0.921137	27.4692	29.7785	27.4682	27.4717	26.8909	23.6305		Yes					7	7	7	43.9	43.9	43.9	23.84	0	123.79	1131800000	20	6	2	3	0	1	0	0.921137	Q83B90;CP020616.1:False:1537013	853	By MS/MS	By MS/MS	By MS/MS		By MS/MS
	icmG CBU_1626		Q83B87;CP020616.1:False:1538844	0.880307	0.903994	0.833422	0.872574	33.1031	31.0872	29.7221	29.1409	28.1026	24.771		Yes					9	9	9	57.8	57.8	57.8	26.56	0	193.54	6663100000	50	9	5	6	3	3	2	0.872574	Q83B87;CP020616.1:False:1538844	854	By MS/MS	By MS/MS	By MS/MS	By MS/MS	By MS/MS	By MS/MS
	icmE CBU_1627		Q83B86;CP020616.1:False:1541975	0.928788	0.905583	0.909675	0.914682	33.9742	33.033	31.1297	31.5548	29.9141	28.3179		Yes					31	31	31	44.6	44.6	44.6	106.52	0	323.31	19320000000	96	22	19	14	13	10	3	0.914682	Q83B86;CP020616.1:False:1541975	855	By MS/MS	By MS/MS	By MS/MS	By MS/MS	By MS/MS	By MS/MS
	icmK CBU_1628		Q83B85;CP020616.1:False:1543041	0.84495	0.902716	0.827855	0.858507	32.5068	31.451	30.7875	27.4666	28.3913	25.4876		Yes					10	10	10	39.6	39.6	39.6	37.43	0	254.04	8396900000	45	10	9	7	2	6	3	0.858507	Q83B85;CP020616.1:False:1543041	856	By MS/MS	By MS/MS	By MS/MS	By MS/MS	By MS/MS	By MS/MS
	icmL.1 CBU_1629		Q83B84;CP020616.1:False:1543738	0.854481	0.87476	0.830929	0.85339	32.5833	31.3976	30.2622	27.8418	27.4653	25.1458		Yes					11	11	11	56.4	56.4	56.4	24.963	0	235.79	6695900000	47	10	8	8	1	3	1	0.85339	Q83B84;CP020616.1:False:1543738	857	By MS/MS	By MS/MS	By MS/MS	By MS/MS	By MS/MS	By MS/MS
	icmN CBU_1631		Q83B82;CP020616.1:False:1544957	0.864388	0.823451	0.849458	0.845765	31.8012	31.2879	29.0308	27.4886	25.764	24.6604		Yes					6	6	6	34	34	34	23.915	0	102.43	3482400000	13	5	3	4	0	0	0	0.845765	Q83B82;CP020616.1:False:1544957	858	By MS/MS	By MS/MS	By MS/MS
	icmO CBU_1632		Q83B81;CP020616.1:False:1547405	0.842904	0.875249	0.832412	0.850188	32.9146	30.6815	30.0807	27.7439	26.854	25.0395		Yes					24	24	24	43.3	43.3	43.3	89.288	0	200.18	6223600000	58	17	17	13	0	2	1	0.850188	Q83B81;CP020616.1:False:1547405	859	By MS/MS	By MS/MS	By MS/MS		By MS/MS	By MS/MS
	icmP CBU_1633		Q83B80;CP020616.1:False:1548481	0.932864	0.890887	0.81925	0.881	30.1209	28.811	28.9607	28.0987	25.6673	23.726		Yes					13	13	13	47.5	47.5	47.5	44.374	0	117.4	1884100000	27	11	9	7	0	1	1	0.881	Q83B80;CP020616.1:False:1548481	860	By MS/MS	By MS/MS	By MS/MS		By MS/MS	By MS/MS
	CBU_1638		Q83B75;CP020616.1:False:1552470	0.928632	0.928441	0.870867	0.909313	29.4512	28.5824	27.5514	27.3493	26.5371	23.9936		Yes					9	9	9	27.7	27.7	27.7	47.026	0	53.171	461510000	18	7	6	1	0	0	0	0.909313	Q83B75;CP020616.1:False:1552470	861	By MS/MS	By MS/MS	By MS/MS
	dotaA CBU_1648		Q83B67;CP020616.1:False:1562966	0.819908	0.903462	0.778043	0.833804	32.791	31.9389	31.0493	26.8856	28.8556	24.1577		Yes					11	11	11	19.5	19.5	19.5	86.866	0	215.92	10540000000	44	10	11	10	2	6	3	0.833804	Q83B67;CP020616.1:False:1562966	862	By MS/MS	By MS/MS	By MS/MS	By MS/MS	By MS/MS	By MS/MS
	icmV CBU_1649		Q83B66;CP020616.1:False:1563445	0.900357	0.83978	0.846039	0.862059	31.7715	31.0292	29.3903	28.6057	26.0577	24.8653		Yes					9	9	9	40.2	40.2	40.2	19.065	0	53.585	3727200000	25	8	8	4	2	1	0	0.862059	Q83B66;CP020616.1:False:1563445	863	By MS/MS	By MS/MS	By MS/MS	By MS/MS	By MS/MS
	CBU_1657		Q83B58;CP020616.1:False:1569149	0.978245	0.934502	0.884281	0.932343	28.7947	29.1862	27.3305	28.1683	27.2746	24.1679		Yes					4	4	4	25.6	25.6	25.6	29.563	0	153.6	807880000	16	3	3	2	0	0	0	0.932343	Q83B58;CP020616.1:False:1569149	864	By MS/MS	By MS/MS	By MS/MS
	CBU_1658		Q83B57;CP020616.1:False:1570266	0.976825	1.01074	0.932177	0.973247	28.9842	26.1701	26.8804	28.3125	26.4511	25.0573		Yes					5	5	5	16.9	16.9	16.9	41.809	0	19.267	502130000	11	4	4	3	0	0	0	0.973247	Q83B57;CP020616.1:False:1570266	865	By MS/MS	By MS/MS	By MS/MS
	rfaF CBU_1661		Q83B54;CP020616.1:False:1573525	0.865756	0.845136	0.822851	0.844581	30.9324	30.4765	30.1249	26.7799	25.7568	24.7883		Yes					14	14	14	56	56	56	37.814	0	89.445	4261700000	35	11	12	8	0	2	0	0.844581	Q83B54;CP020616.1:False:1573525	866	By MS/MS	By MS/MS	By MS/MS		By MS/MS
	rpoS CBU_1669		Q9KI19;CP020616.1:False:1579443	0.923994	0.886128	0.878902	0.896341	30.1942	29.3293	26.3243	27.8993	25.9895	23.1365		Yes					12	11	11	44.3	41.5	41.5	40.47	0	49.546	929530000	20	9	6	5	1	3	1	0.896341	Q9KI19;CP020616.1:False:1579443	868	By MS/MS	By MS/MS	By MS/MS	By MS/MS	By MS/MS	By matching
	CBU_1670		H7C7D9;CP020616.1:False:1580188	0.871785	0.859475	0.853705	0.861655	31.0894	29.6283	28.1946	27.1033	25.4648	24.0698		Yes					6	6	6	40	40	40	25.296	0	72.121	1926100000	13	6	4	2	0	0	0	0.861655	H7C7D9;CP020616.1:False:1580188	869	By MS/MS	By MS/MS	By MS/MS
	surE CBU_1671		Q9KI21;CP020616.1:False:1580957	0.847293	0.839087	0.843045	0.843142	31.6744	30.4326	29.6982	26.8375	25.5356	25.0369		Yes					10	10	10	57.4	57.4	57.4	28.066	0	99.371	3842900000	39	9	9	7	1	1	0	0.843142	Q9KI21;CP020616.1:False:1580957	870	By MS/MS	By MS/MS	By MS/MS	By MS/MS	By MS/MS
	kdsA CBU_1675		Q83B43;CP020616.1:False:1583581	0.808911	0.868598	0.806242	0.827917	33.0862	32.3248	30.9245	26.7638	28.0772	24.9326		Yes					13	13	13	60.4	60.4	60.4	30.507	0	149.54	10386000000	42	12	10	9	0	4	0	0.827917	Q83B43;CP020616.1:False:1583581	871	By MS/MS	By MS/MS	By MS/MS		By MS/MS
	dcd CBU_1688		Q83B31;CP020616.1:False:1597106	0.827138	0.793764	0.781761	0.800888	32.569	31.9884	29.8816	26.939	25.3913	23.3603		Yes					8	8	8	53.7	53.7	53.7	21.135	0	104.17	6074300000	25	8	8	5	1	0	0	0.800888	Q83B31;CP020616.1:False:1597106	874	By MS/MS	By MS/MS	By MS/MS	By MS/MS
	apbC CBU_1689		Q83B30;CP020616.1:False:1598005	0.90874	0.910877	0.836391	0.885336	30.0022	28.473	29.4816	27.2642	25.9354	24.6581		Yes					6	6	6	41.5	41.5	41.5	32.537	0	43.99	2899000000	14	6	4	3	0	1	0	0.885336	Q83B30;CP020616.1:False:1598005	875	By MS/MS	By MS/MS	By MS/MS		By MS/MS
	CBU_1691		Q83B28;CP020616.1:False:1598747	0.905571	0.863388	0.853702	0.87422	30.278	29.6125	28.5058	27.4188	25.5671	24.3355		Yes					4	4	4	40.7	40.7	40.7	12.2	0	54.436	1754400000	13	2	2	2	2	2	0	0.87422	Q83B28;CP020616.1:False:1598747	876	By MS/MS	By MS/MS	By MS/MS	By MS/MS	By MS/MS
	CBU_1698		Q83B21;CP020616.1:False:1605240	0.931244	0.900222	0.85981	0.897092	29.1917	28.2624	28.404	27.1846	25.4424	24.4221		Yes					10	10	10	28.2	28.2	28.2	47.361	0	48.344	1274600000	18	10	5	5	0	1	0	0.897092	Q83B21;CP020616.1:False:1605240	877	By MS/MS	By MS/MS	By MS/MS		By MS/MS
	CBU_0178		Q83EY0;CP020616.1:False:161186	0.936413	0.804079	0.834378	0.85829	31.7527	31.5891	29.8519	29.7337	25.4002	24.9078		Yes					11	11	11	58.3	58.3	58.3	28.581	0	131.9	5313800000	44	9	10	7	2	3	2	0.85829	Q83EY0;CP020616.1:False:161186	879	By MS/MS	By MS/MS	By MS/MS	By MS/MS	By MS/MS	By MS/MS
	CBU_1705		Q83B15;CP020616.1:False:1612272	0.87099	0.906731	1.06165	0.946458	35.8067	33.433	27.0842	31.1873	30.3147	28.7541		Yes					4	4	4	27.1	27.1	27.1	14.589	0	94.921	27199000000	27	3	3	2	2	3	2	0.946458	Q83B15;CP020616.1:False:1612272	880	By MS/MS	By MS/MS	By MS/MS	By MS/MS	By MS/MS	By MS/MS
	CBU_1706		Q83B14;CP020616.1:False:1612923	0.852914	0.876056	0.777373	0.835448	37.3583	35.7998	34.7155	31.8634	31.3627	26.9869		Yes					16	16	16	87.5	87.5	87.5	21.85	0	323.31	153590000000	119	15	11	10	6	10	4	0.835448	Q83B14;CP020616.1:False:1612923	881	By MS/MS	By MS/MS	By MS/MS	By MS/MS	By MS/MS	By MS/MS
	gcvPB CBU_1713		Q83B09;CP020616.1:False:1617093	0.826441	0.790115	0.743529	0.786695	33.6568	32.9111	31.9243	27.8154	26.0035	23.7366		Yes					25	25	25	76	76	76	54.618	0	265.33	18008000000	81	22	21	20	1	4	0	0.786695	Q83B09;CP020616.1:False:1617093	882	By MS/MS	By MS/MS	By MS/MS	By MS/MS	By MS/MS
	gcvT CBU_1716		Q83B06;CP020616.1:False:1620085	0.833193	0.806262	0.772947	0.804134	32.9812	32.2095	31.51	27.4797	25.9693	24.3556		Yes					12	12	12	55.9	55.9	55.9	40.294	0	323.31	12352000000	45	10	11	11	0	2	0	0.804134	Q83B06;CP020616.1:False:1620085	883	By MS/MS	By MS/MS	By MS/MS		By MS/MS
	anmK CBU_0179		Q83EX9;CP020616.1:False:162315	0.885894	0.870502	0.835649	0.864015	30.6265	29.7213	29.6035	27.1318	25.8725	24.7382		Yes					15	15	15	67.7	67.7	67.7	40.678	0	281.04	2953300000	36	14	15	9	0	0	0	0.864015	Q83EX9;CP020616.1:False:162315	884	By MS/MS	By MS/MS	By MS/MS
	groL groEL htpB mopA CBU_1718		P19421;CP020616.1:False:1623220	0.907395	0.893874	0.882803	0.894691	39.9969	39.0318	37.4023	36.293	34.8895	33.0188		Yes					49	49	49	86.4	86.4	86.4	58.283	0	323.31	1158200000000	616	48	44	35	16	29	27	0.894691	P19421;CP020616.1:False:1623220	885	By MS/MS	By MS/MS	By MS/MS	By MS/MS	By MS/MS	By MS/MS
	arcB CBU_1727		Q83AZ8;CP020616.1:False:1636657	0.870948	0.849225	0.868701	0.862958	31.4132	30.4684	28.7573	27.3592	25.8745	24.9815		Yes					12	12	12	42.6	42.6	42.6	37.931	0	125.97	2555400000	28	11	8	4	0	0	0	0.862958	Q83AZ8;CP020616.1:False:1636657	886	By MS/MS	By MS/MS	By MS/MS
	CBU_0180		Q83EX8;CP020616.1:False:163689	0.892597	0.867846	0.893747	0.88473	31.9425	31.4258	28.6771	28.5118	27.2727	25.6301		Yes					11	11	11	36.5	36.5	36.5	51.921	0	63.478	4109600000	29	10	7	6	1	1	1	0.88473	Q83EX8;CP020616.1:False:163689	887	By MS/MS	By MS/MS	By MS/MS	By MS/MS	By MS/MS	By MS/MS
	hemF CBU_1729		Q83AZ6;CP020616.1:False:1638258	0.946397	0.96195	0.819165	0.90917	28.4499	27.7004	28.05	26.9249	26.6464	22.9776		Yes					11	9	9	40	36.1	36.1	36.452	0	90.798	919720000	12	10	5	7	0	2	2	0.90917	Q83AZ6;CP020616.1:False:1638258	888	By MS/MS	By MS/MS	By MS/MS		By matching	By matching
	CBU_1730		Q83AZ5;CP020616.1:False:1639118	0.830756	0.875357	0.805912	0.837342	32.3885	31.6275	30.7849	26.9069	27.6854	24.8099		Yes					14	14	14	70.5	70.5	70.5	29.253	0	253.94	7759300000	45	14	13	9	2	1	0	0.837342	Q83AZ5;CP020616.1:False:1639118	889	By MS/MS	By MS/MS	By MS/MS	By MS/MS	By MS/MS
	CBU_1734		Q83AZ2;CP020616.1:False:1644629	0.933062	0.88644	0.854998	0.8915	30.4436	28.9503	27.8937	28.4058	25.6627	23.8491		Yes					12	12	12	61.6	61.6	61.6	26.832	0	93.637	1386700000	22	11	7	4	0	1	0	0.8915	Q83AZ2;CP020616.1:False:1644629	890	By MS/MS	By MS/MS	By MS/MS		By MS/MS
	CBU_1735		Q83AZ1;CP020616.1:False:1645696	0.825011	0.769956	0.816117	0.803695	33.5625	32.9092	31.3741	27.6894	25.3386	25.605		Yes					14	14	14	68.2	68.2	68.2	41.253	0	170.61	14274000000	52	14	13	12	0	2	0	0.803695	Q83AZ1;CP020616.1:False:1645696	891	By MS/MS	By MS/MS	By MS/MS		By MS/MS
	rsmI CBU_1739		Q820W0;CP020616.1:False:1648721	0.917448	0.91111	0.858117	0.895559	29.7683	28.0606	28.8647	27.3108	25.5663	24.7693		Yes					7	7	7	39.3	39.3	39.3	31.852	0	113.5	1681900000	15	6	5	4	0	1	0	0.895559	Q820W0;CP020616.1:False:1648721	892	By MS/MS	By MS/MS	By MS/MS		By MS/MS
	sspA CBU_1747		Q83AY0;CP020616.1:False:1654039	0.808475	0.852905	0.756114	0.805831	33.2845	32.514	31.8834	26.9097	27.7313	24.1075		Yes					11	11	11	73.7	73.7	73.7	24.415	0	207.7	16297000000	44	11	9	9	0	4	0	0.805831	Q83AY0;CP020616.1:False:1654039	895	By MS/MS	By MS/MS	By MS/MS		By MS/MS
	rpsI CBU_1748		Q83AX9;CP020616.1:False:1654477	0.838322	0.891395	0.890501	0.873406	33.4266	32.583	31.2234	28.0223	29.0443	27.8045		Yes					6	6	6	55.4	55.4	55.4	15.304	0	253.72	14461000000	31	5	5	4	1	3	2	0.873406	Q83AX9;CP020616.1:False:1654477	896	By MS/MS	By MS/MS	By MS/MS	By MS/MS	By MS/MS	By MS/MS
	rplM CBU_1749		Q83AX8;CP020616.1:False:1654918	0.957883	0.915214	0.897787	0.923628	33.0062	32.3972	30.7973	31.6161	29.6503	27.6494		Yes					7	7	7	56.3	56.3	56.3	15.811	0	39.55	13650000000	30	5	6	6	2	4	2	0.923628	Q83AX8;CP020616.1:False:1654918	897	By MS/MS	By MS/MS	By MS/MS	By MS/MS	By MS/MS	By MS/MS
	CBU_1761		Q83AW7;CP020616.1:False:1667033	0.875988	0.863321	0.841251	0.860187	31.2793	29.6934	28.8048	27.4003	25.6349	24.2321		Yes					21	21	21	45.1	45.1	45.1	74.505	0	160.5	2313300000	39	18	10	8	0	1	0	0.860187	Q83AW7;CP020616.1:False:1667033	898	By MS/MS	By MS/MS	By MS/MS		By MS/MS
	feoB CBU_1766		Q83AW2;CP020616.1:False:1673229	0.868104	0.879977	0.808474	0.852185	35.9617	34.8596	32.8937	31.2185	30.6757	26.5937		Yes					36	36	36	46.3	46.3	46.3	89.986	0	323.31	56078000000	164	36	34	22	11	20	6	0.852185	Q83AW2;CP020616.1:False:1673229	901	By MS/MS	By MS/MS	By MS/MS	By MS/MS	By MS/MS	By MS/MS
	feoA CBU_1767		Q83AW1;CP020616.1:False:1673499	0.937301	0.866736	0.881206	0.895081	29.3493	28.5513	26.6805	27.5091	24.7464	23.511		Yes					3	3	3	40.4	40.4	40.4	10.188	0	17.215	984480000	11	3	3	3	0	0	0	0.895081	Q83AW1;CP020616.1:False:1673499	902	By MS/MS	By MS/MS	By MS/MS
	CBU_1769		Q83AV9;CP020616.1:False:1674705	1.01703	0.944858	0.927597	0.963163	27.6856	27.1425	26.3671	28.1571	25.6458	24.458		Yes	CBU1769	Yes			5	5	5	42.9	42.9	42.9	22.765	0	52.017	379140000	8	4	2	2	0	0	0	0.963163	Q83AV9;CP020616.1:False:1674705	903	By MS/MS	By MS/MS	By MS/MS
	CBU_1770		Q83AV8;CP020616.1:False:1676134	0.874837	0.898437	0.786921	0.853398	33.4871	32.1096	32.2307	29.2957	28.8484	25.3631		Yes					19	19	19	49.1	49.1	49.1	48.991	0	279.98	19678000000	65	17	15	17	2	6	1	0.853398	Q83AV8;CP020616.1:False:1676134	904	By MS/MS	By MS/MS	By MS/MS	By MS/MS	By MS/MS	By MS/MS
	engB CBU_1772		Q83AV6;CP020616.1:False:1678832	0.834013	0.789747	0.792342	0.805367	33.4758	32.8732	31.7927	27.9193	25.9615	25.1907		Yes					11	11	11	72.2	72.2	72.2	23.073	0	167.62	16252000000	41	11	10	11	0	0	0	0.805367	Q83AV6;CP020616.1:False:1678832	906	By MS/MS	By MS/MS	By MS/MS
	fbaA CBU_1778		Q83AV0;CP020616.1:False:1681935	0.884456	0.866143	0.820066	0.856889	35.7985	35.0535	32.9625	31.6622	30.3614	27.0314		Yes					19	19	19	67.8	67.8	67.8	39.532	0	323.31	57189000000	104	18	17	10	7	9	5	0.856889	Q83AV0;CP020616.1:False:1681935	907	By MS/MS	By MS/MS	By MS/MS	By MS/MS	By MS/MS	By MS/MS
	pyk CBU_1781		Q83AU7;CP020616.1:False:1685219	0.820208	0.844938	0.708193	0.791113	34.1424	33.3543	32.3325	28.0039	28.1823	22.8977		Yes					24	24	24	57.6	57.6	57.6	53.081	0	323.31	24808000000	81	23	17	14	2	4	0	0.791113	Q83AU7;CP020616.1:False:1685219	908	By MS/MS	By MS/MS	By MS/MS	By MS/MS	By MS/MS
	pgk CBU_1782		CP020616.1:False:1686420;Q83AU6	0.768367	0.759583	0.81279	0.780247	33.8945	33.1587	31.6057	26.0434	25.1868	25.6888		Yes					19	19	19	61.2	61.2	61.2	44.505	0	218.18	16768000000	72	18	18	13	2	2	0	0.780247	CP020616.1:False:1686420;Q83AU6	909	By MS/MS	By MS/MS	By MS/MS	By MS/MS	By MS/MS
	tkt CBU_1784		Q83AU4;CP020616.1:False:1689559	0.834823	0.882755	0.744926	0.820834	34.4725	32.4553	32.6578	28.7785	28.65	24.3276		Yes					25	25	25	57.6	57.6	57.6	74.445	0	323.31	27671000000	101	24	21	21	2	7	0	0.820834	Q83AU4;CP020616.1:False:1689559	910	By MS/MS	By MS/MS	By MS/MS	By MS/MS	By MS/MS
	CBU_1789		Q83AU0;CP020616.1:False:1695999	0.824509	0.800881	0.758693	0.794694	33.6412	32.6293	31.264	27.7375	26.1322	23.7198		Yes	CBU1789	Yes			16	16	16	62.2	62.2	62.2	32.014	0	162.65	13270000000	55	16	14	10	1	4	0	0.794694	Q83AU0;CP020616.1:False:1695999	912	By MS/MS	By MS/MS	By MS/MS	By MS/MS	By MS/MS
	polI CBU_1795		Q83AT5;CP020616.1:False:1702946	0.840294	0.808148	0.799917	0.81612	32.6453	31.9061	31.0135	27.4316	25.7849	24.8082		Yes					44	44	44	65.1	65.1	65.1	101.83	0	323.31	9145800000	89	43	28	22	0	4	1	0.81612	Q83AT5;CP020616.1:False:1702946	913	By MS/MS	By MS/MS	By MS/MS		By MS/MS	By MS/MS
	CBU_1808		Q83AS2;CP020616.1:False:1713387	0.960868	0.890296	0.907906	0.91969	28.4987	27.6527	27.9902	27.3835	24.6191	25.4125		Yes					5	5	5	15.6	15.6	15.6	44.347	0	21.141	810190000	7	5	0	2	0	0	0	0.91969	Q83AS2;CP020616.1:False:1713387	914	By MS/MS		By MS/MS
	CBU_1809		Q83AS1;CP020616.1:False:1714045	0.96028	0.868453	0.874957	0.90123	29.3928	28.5657	26.8756	28.2253	24.8079	23.515		Yes					5	5	5	32.1	32.1	32.1	24.495	0	27.179	687910000	11	4	3	2	0	1	2	0.90123	Q83AS1;CP020616.1:False:1714045	915	By MS/MS	By MS/MS	By MS/MS		By MS/MS	By MS/MS
	macA CBU_1810		Q83AS0;CP020616.1:False:1715237	0.865819	0.847587	0.812242	0.841883	31.9892	31.0452	29.6518	27.6969	26.3135	24.0845		Yes					12	12	12	46.8	46.8	46.8	42.772	0	108.52	4378700000	34	11	8	7	1	1	0	0.841883	Q83AS0;CP020616.1:False:1715237	916	By MS/MS	By MS/MS	By MS/MS	By MS/MS	By MS/MS
	CBU_1811		Q83AR9;CP020616.1:False:1716751	0.958659	0.920964	0.876162	0.918595	28.4021	27.7478	26.4514	27.2279	25.5548	23.1757		Yes					6	6	6	18.1	18.1	18.1	55.699	0	61.41	328900000	9	6	2	1	0	0	0	0.918595	Q83AR9;CP020616.1:False:1716751	917	By MS/MS	By MS/MS	By MS/MS
	priA CBU_1815		Q83AR5;CP020616.1:False:1720934	0.966047	0.893102	0.9251	0.928083	28.0678	27.2488	26.1633	27.1148	24.3359	24.2037		Yes					7	7	7	19	19	19	74.883	0	23.299	426460000	6	5	5	2	0	0	0	0.928083	Q83AR5;CP020616.1:False:1720934	918	By MS/MS	By MS/MS	By MS/MS
	CBU_1820		Q83AR0;CP020616.1:False:1725953	0.898228	0.90039	0.89182	0.896813	30.1762	29.7816	28.8153	27.1051	26.815	25.6981		Yes					6	6	6	43.1	43.1	43.1	20.049	0	37.663	1962400000	20	6	6	4	0	0	0	0.896813	Q83AR0;CP020616.1:False:1725953	919	By MS/MS	By MS/MS	By MS/MS
	sodC CBU_1822		Q83AQ8;CP020616.1:False:1727144	0.911319	0.893467	0.844363	0.88305	34.52	33.0966	31.9673	31.4587	29.5708	26.992		Yes					7	7	7	56.1	56.1	56.1	20.857	0	254.57	24922000000	60	5	5	5	3	6	3	0.88305	Q83AQ8;CP020616.1:False:1727144	921	By MS/MS	By MS/MS	By MS/MS	By MS/MS	By MS/MS	By MS/MS
	psd CBU_1826		Q83AQ4;CP020616.1:False:1729758	0.900946	0.907633	0.855038	0.887872	30.8176	29.4022	29.212	27.765	26.6864	24.9774		Yes					9	9	9	39.4	39.4	39.4	31.941	0	68.489	2601400000	24	8	7	5	0	3	2	0.887872	Q83AQ4;CP020616.1:False:1729758	922	By MS/MS	By MS/MS	By MS/MS		By MS/MS	By MS/MS
	CBU_1835		Q83AP6;CP020616.1:False:1739428	0.815617	0.877825	0.810591	0.834677	34.2492	33.407	32.2943	27.9342	29.3255	26.1775		Yes					29	29	29	76	76	76	52.21	0	323.31	26069000000	110	26	25	22	4	8	6	0.834677	Q83AP6;CP020616.1:False:1739428	924	By MS/MS	By MS/MS	By MS/MS	By MS/MS	By MS/MS	By MS/MS
	CBU_1837		Q83AP4;CP020616.1:False:1741749	0.862772	0.802724	0.806934	0.824144	33.0013	32.5906	31.4173	28.4726	26.1613	25.3517		Yes					15	15	15	48.3	48.3	48.3	39.387	0	210.17	12596000000	43	14	14	10	1	3	0	0.824144	Q83AP4;CP020616.1:False:1741749	925	By MS/MS	By MS/MS	By MS/MS	By MS/MS	By MS/MS
	rfbC CBU_1838		Q83AP3;CP020616.1:False:1742306	0.875161	0.817462	0.790926	0.82785	31.9159	31.4697	29.8776	27.9316	25.7253	23.6309		Yes					11	11	11	58.2	58.2	58.2	21.897	0	90.007	4878700000	35	10	9	6	1	0	0	0.82785	Q83AP3;CP020616.1:False:1742306	926	By MS/MS	By MS/MS	By MS/MS	By MS/MS
	CBU_1847		Q83AN5;CP020616.1:False:1748911	0.914471	0.870508	0.843644	0.876208	30.1794	28.705	29.2292	27.5982	24.9879	24.659		Yes					3	3	3	53.1	53.1	53.1	8.9423	0	131.3	2167600000	9	3	3	3	0	0	0	0.876208	Q83AN5;CP020616.1:False:1748911	927	By MS/MS	By MS/MS	By MS/MS
	CBU_1856		Q83AM7;CP020616.1:False:1758060	0.872406	0.835261	0.870915	0.859527	31.3841	30.7543	28.9653	27.3797	25.6878	25.2264		Yes					12	11	11	32.5	30.1	30.1	42.084	0	129.16	2850000000	26	11	8	7	1	1	0	0.859527	Q83AM7;CP020616.1:False:1758060	928	By MS/MS	By MS/MS	By MS/MS	By matching	By matching
	CBU_1865		Q83AL8;CP020616.1:False:1768245	0.895141	0.839757	0.884369	0.873089	30.4686	29.5645	28.598	27.2737	24.827	25.2912		Yes					6	6	6	28.3	28.3	28.3	20.994	0	64.23	2277300000	18	5	3	3	0	2	2	0.873089	Q83AL8;CP020616.1:False:1768245	930	By MS/MS	By MS/MS	By MS/MS		By MS/MS	By MS/MS
	parC CBU_1866		Q83AL7;CP020616.1:False:1770506	0.770925	0.852859	0.84497	0.822918	34.7265	33.7689	32.2575	26.7715	28.8001	27.2567		Yes					40	40	40	60	60	60	84.371	0	323.31	28935000000	135	38	38	21	2	10	7	0.822918	Q83AL7;CP020616.1:False:1770506	931	By MS/MS	By MS/MS	By MS/MS	By MS/MS	By MS/MS	By MS/MS
	rpe CBU_1872		Q83AL2;CP020616.1:False:1773912	0.858645	0.830674	0.780545	0.823288	31.6149	31.1137	30.6258	27.146	25.8453	23.9048		Yes					14	14	14	81.8	81.8	81.8	25.214	0	67.711	6177300000	31	13	8	9	1	0	0	0.823288	Q83AL2;CP020616.1:False:1773912	933	By MS/MS	By MS/MS	By MS/MS	By MS/MS
	ponA CBU_1887		Q83AJ8;CP020616.1:False:1786541	0.856947	0.8368	0.786669	0.826805	32.1211	30.8178	30.3209	27.5261	25.7884	23.8525		Yes					29	29	29	46.9	46.9	46.9	88.293	0	206.7	5787500000	69	27	18	11	2	5	0	0.826805	Q83AJ8;CP020616.1:False:1786541	937	By MS/MS	By MS/MS	By MS/MS	By MS/MS	By MS/MS
	CBU_1901		Q83AI5;CP020616.1:False:1797068	0.889497	0.839521	0.745317	0.824778	34.107	33.0371	31.7011	30.338	27.7353	23.6273		Yes					18	18	18	53	53	53	48.184	0	189.29	19493000000	61	16	15	12	8	6	0	0.824778	Q83AI5;CP020616.1:False:1797068	938	By MS/MS	By MS/MS	By MS/MS	By MS/MS	By MS/MS
	CBU_1902		Q83AI4;CP020616.1:False:1798336	0.856855	0.873096	0.789762	0.839904	34.6251	33.3017	32.2744	29.6687	29.0756	25.4891		Yes					28	28	28	75.2	75.2	75.2	51.957	0	323.31	26670000000	104	26	19	20	5	7	1	0.839904	Q83AI4;CP020616.1:False:1798336	939	By MS/MS	By MS/MS	By MS/MS	By MS/MS	By MS/MS	By MS/MS
	CBU_1907		Q83AH9;CP020616.1:False:1802268	0.968716	0.951054	0.914062	0.944611	27.6842	27.2607	27.6488	26.8181	25.9264	25.2728		Yes					6	6	6	25.2	25.2	25.2	27.552	0	30.421	356160000	12	4	3	3	0	0	0	0.944611	Q83AH9;CP020616.1:False:1802268	940	By MS/MS	By MS/MS	By MS/MS
	uspA2 uspA CBU_1916		P45680;CP020616.1:False:1809488	0.866038	0.893312	0.854244	0.871198	35.1064	34.2319	32.0276	30.4035	30.5798	27.3594		Yes					8	8	8	84.2	84.2	84.2	15.779	0	167.18	35091000000	60	7	7	6	2	8	4	0.871198	P45680;CP020616.1:False:1809488	941	By MS/MS	By MS/MS	By MS/MS	By MS/MS	By MS/MS	By MS/MS
	CBU_1954		Q83AE7;CP020616.1:False:1845142	0.87209	0.859696	0.873811	0.868533	31.4239	30.3656	28.9227	27.4045	26.1052	25.273		Yes					9	9	9	40.3	40.3	40.3	33.347	0	26.269	2668300000	14	8	4	7	1	0	0	0.868533	Q83AE7;CP020616.1:False:1845142	944	By MS/MS	By MS/MS	By MS/MS	By MS/MS
	prfA CBU_1965		P47849;CP020616.1:False:1855371	0.893267	0.861785	0.869591	0.874881	30.9242	30.5093	28.0344	27.6236	26.2925	24.3785		Yes					12	12	12	47.4	47.4	47.4	40.762	0	71.455	1871800000	19	10	5	4	0	0	0	0.874881	P47849;CP020616.1:False:1855371	946	By MS/MS	By MS/MS	By MS/MS
	dksA CBU_1969		Q83AD5;CP020616.1:False:1858709	0.963196	0.877011	0.794252	0.878153	32.5233	31.719	30.5307	31.3263	27.8179	24.249		Yes					8	8	8	58.5	58.5	58.5	16.928	0	105.02	8922500000	35	7	6	6	2	3	0	0.878153	Q83AD5;CP020616.1:False:1858709	947	By MS/MS	By MS/MS	By MS/MS	By MS/MS	By MS/MS
	CBU_0197		Q83EW1;CP020616.1:False:185890	0.876625	0.890317	0.850862	0.872602	30.8966	29.977	29.1807	27.0847	26.689	24.8287		Yes					16	16	16	24.8	24.8	24.8	101.93	0	233.84	2564300000	39	13	10	7	3	0	0	0.872602	Q83EW1;CP020616.1:False:185890	948	By MS/MS	By MS/MS	By MS/MS	By MS/MS
	dapF CBU_1970		Q83AD4;CP020616.1:False:1859738	0.841319	0.822172	0.81421	0.8259	32.8758	32.1148	30.8839	27.659	26.4039	25.146		Yes					14	14	14	67	67	67	30.071	0	188.03	9366200000	40	11	9	8	2	2	0	0.8259	Q83AD4;CP020616.1:False:1859738	949	By MS/MS	By MS/MS	By MS/MS	By MS/MS	By MS/MS
	CBU_1976		Q83AC8;CP020616.1:False:1861857	0.949948	0.930871	0.856314	0.912378	29.985	28.8034	29.2621	28.4842	26.8123	25.0576		Yes					9	9	9	57.5	57.5	57.5	24.3	0	58.758	2175400000	14	8	4	4	0	0	0	0.912378	Q83AC8;CP020616.1:False:1861857	950	By MS/MS	By MS/MS	By MS/MS
	CBU_1977		Q83AC7;CP020616.1:False:1862945	0.918663	0.876807	0.896191	0.89722	30.1415	29.1107	28.0166	27.6899	25.5245	25.1082		Yes					10	10	10	40	40	40	43.158	0	96.463	1266100000	23	9	6	5	0	0	0	0.89722	Q83AC7;CP020616.1:False:1862945	951	By MS/MS	By MS/MS	By MS/MS
	CBU_0198		Q83EW0;CP020616.1:False:187584	0.937911	0.862577	0.941483	0.913991	30.5028	29.5998	26.9974	28.6089	25.5321	25.4176		Yes					12	12	12	28.7	28.7	28.7	65.496	0	67.942	1084100000	17	12	7	3	0	0	0	0.913991	Q83EW0;CP020616.1:False:187584	953	By MS/MS	By MS/MS	By MS/MS
	CBU_1996		Q83AA9;CP020616.1:False:1876820	0.882424	0.83143	0.798013	0.837289	31.3714	30.5112	30.2001	27.6828	25.368	24.1		Yes					9	9	9	68.5	68.5	68.5	20.199	0	203.01	4658600000	37	8	9	7	0	1	0	0.837289	Q83AA9;CP020616.1:False:1876820	954	By MS/MS	By MS/MS	By MS/MS		By MS/MS
	fmt CBU_1997		Q83AA8;CP020616.1:False:1877771	0.8806	0.859711	0.784917	0.841743	31.1243	30.2764	29.9991	27.4081	26.0289	23.5468		Yes					13	13	13	58.9	58.9	58.9	34.287	0	84.709	4363900000	28	12	11	6	0	0	0	0.841743	Q83AA8;CP020616.1:False:1877771	955	By MS/MS	By MS/MS	By MS/MS
	CBU_2004		Q83AA1;CP020616.1:False:1884708	0.900179	0.920811	0.878983	0.899991	30.2354	29.2884	28.8237	27.2173	26.969	25.3356		Yes					12	12	12	44.2	44.2	44.2	39.606	0	48.742	2569200000	15	9	7	7	1	2	1	0.899991	Q83AA1;CP020616.1:False:1884708	956	By MS/MS	By MS/MS	By MS/MS	By MS/MS	By MS/MS	By matching
	CBU_0201		Q83EV7;CP020616.1:False:190075	0.968455	0.92065	0.897526	0.928877	28.9934	28.9867	25.378	28.0788	26.6866	22.7774		Yes	CBU0201	Yes			2	2	2	21.4	21.4	21.4	14.718	0	56.706	1042700000	5	2	2	1	0	0	0	0.928877	Q83EV7;CP020616.1:False:190075	958	By MS/MS	By MS/MS	By MS/MS
	CBU_2029		Q83A79;CP020616.1:False:1910689	0.887085	0.890471	0.833643	0.870399	35.3981	34.5359	33.2395	31.4011	30.7532	27.7098		Yes					8	8	8	48.1	48.1	48.1	24.41	0	75.282	54343000000	50	8	8	5	4	6	4	0.870399	Q83A79;CP020616.1:False:1910689	962	By MS/MS	By MS/MS	By MS/MS	By MS/MS	By MS/MS	By MS/MS
	trpS CBU_2049		Q83A61;CP020616.1:False:1930366	0.842233	0.817	0.802716	0.82065	31.7868	31.0152	30.1093	26.7719	25.3394	24.1692		Yes					13	13	13	55.6	55.6	55.6	40.661	0	131.46	4935600000	33	13	8	7	1	0	0	0.82065	Q83A61;CP020616.1:False:1930366	963	By MS/MS	By MS/MS	By MS/MS	By MS/MS
	tdk CBU_2069		Q83A42;CP020616.1:False:1947975	0.858636	0.836263	0.827678	0.840859	30.7997	30.4827	29.2722	26.4458	25.4916	24.228		Yes					5	5	5	41.3	41.3	41.3	22.038	0	124.6	2803100000	15	5	3	4	0	0	0	0.840859	Q83A42;CP020616.1:False:1947975	964	By MS/MS	By MS/MS	By MS/MS
	CBU_2070		Q83A41;CP020616.1:False:1948417	0.911653	0.889473	0.925276	0.908801	32.2813	31.4243	26.6026	29.4293	27.9511	24.6148		Yes					6	6	6	41.9	41.9	41.9	15.611	0	32.313	3433600000	19	3	3	1	6	5	0	0.908801	Q83A41;CP020616.1:False:1948417	965	By MS/MS	By MS/MS	By matching	By MS/MS	By MS/MS
	proC CBU_2090		Q83A21;CP020616.1:False:1964893	0.868719	0.815942	0.813256	0.832639	33.1817	31.3895	30.7173	28.8256	25.612	24.981		Yes					13	13	13	57.7	57.7	57.7	29.608	0	213.18	8719100000	37	13	8	9	2	3	0	0.832639	Q83A21;CP020616.1:False:1964893	967	By MS/MS	By MS/MS	By MS/MS	By MS/MS	By MS/MS
	CBU_2091		Q83A20;CP020616.1:False:1965645	0.848464	0.888592	0.78943	0.842162	31.6095	30.5819	29.533	26.8195	27.1748	23.3142		Yes					9	9	9	40.8	40.8	40.8	25.645	0	138.76	3571700000	26	9	8	7	0	0	0	0.842162	Q83A20;CP020616.1:False:1965645	968	By MS/MS	By MS/MS	By MS/MS
	pckA CBU_2092		Q83A19;CP020616.1:False:1967134	0.844384	0.857603	0.785836	0.829275	35.5434	34.9243	33.4793	30.0123	29.9512	26.3093		Yes					31	31	31	72.5	72.5	72.5	56.807	0	323.31	60698000000	161	27	30	24	4	12	0	0.829275	Q83A19;CP020616.1:False:1967134	969	By MS/MS	By MS/MS	By MS/MS	By MS/MS	By MS/MS
	CBU_0215		Q83EU4;CP020616.1:False:200338	0.814837	0.879318	0.786175	0.826776	35.0953	33.1469	33.0564	28.5969	29.1467	25.9881		Yes					26	26	26	47	47	47	60.16	0	323.31	39231000000	124	26	18	15	4	10	2	0.826776	Q83EU4;CP020616.1:False:200338	970	By MS/MS	By MS/MS	By MS/MS	By MS/MS	By MS/MS	By MS/MS
	CBU_0023		Q83FB7;CP020616.1:False:22347	0.839855	0.821481	0.818536	0.826624	32.4881	31.322	30.0846	27.2853	25.7304	24.6253		Yes					7	7	7	52.4	52.4	52.4	19.286	0	215.23	5737600000	20	7	6	3	0	1	0	0.826624	Q83FB7;CP020616.1:False:22347	971	By MS/MS	By MS/MS	By MS/MS		By MS/MS
	csrA1 csrA-1 CBU_0024		Q83FB6;CP020616.1:False:22666	0.843743	0.807776	1.04423	0.898582	33.0201	32.5041	23.5354	27.8605	26.256	24.5764		Yes					4	4	4	63.2	63.2	63.2	7.6868	0	48.96	5143800000	21	4	4	3	1	1	1	0.898582	Q83FB6;CP020616.1:False:22666	972	By MS/MS	By MS/MS	By MS/MS	By MS/MS	By MS/MS	By MS/MS
	rpiA CBU_0026		Q83FB4;CP020616.1:False:23708	0.890338	0.88347	0.900212	0.89134	30.5301	29.4817	28.6844	27.1821	26.0462	25.822		Yes					5	5	5	36.4	36.4	36.4	23.848	0	277.02	1854900000	18	5	5	4	1	0	0	0.89134	Q83FB4;CP020616.1:False:23708	973	By MS/MS	By MS/MS	By MS/MS	By MS/MS
	ssb CBU_0271		Q83EP4;CP020616.1:False:242871	0.740622	0.907761	0.862452	0.836945	36.0979	35.3338	33.9779	26.7349	32.0746	29.3043		Yes					9	9	9	56.3	56.3	56.3	17.437	0	260.32	93073000000	70	9	8	8	1	6	7	0.836945	Q83EP4;CP020616.1:False:242871	974	By MS/MS	By MS/MS	By MS/MS	By MS/MS	By MS/MS	By MS/MS
	CBU_0272		Q83EP3;CP020616.1:False:244372	0.889088	0.859936	0.83247	0.860498	33.4142	32.1363	30.2393	29.7081	27.6352	25.1733		Yes					10	10	10	18.1	18.1	18.1	50.773	0	58.146	8995100000	25	10	8	6	2	1	2	0.860498	Q83EP3;CP020616.1:False:244372	975	By MS/MS	By MS/MS	By MS/MS	By MS/MS	By MS/MS	By MS/MS
	rpmG CBU_0290		Q83EM5;CP020616.1:False:258509	0.883401	0.871344	0.876448	0.877064	30.5338	30.2417	27.6508	26.9736	26.351	24.2345		Yes					2	2	2	30	30	30	8.0363	0	7.4347	1257800000	11	2	2	1	1	1	1	0.877064	Q83EM5;CP020616.1:False:258509	976	By MS/MS	By MS/MS	By matching	By MS/MS	By MS/MS	By MS/MS
	rpmB CBU_0291		Q83EM4;CP020616.1:False:258795	0.926108	0.902906	0.765682	0.864899	32.5915	31.2817	30.4556	30.1833	28.2445	23.3193		Yes					8	8	8	48.1	48.1	48.1	9.2438	0	25.527	8022600000	27	6	4	7	3	3	2	0.864899	Q83EM4;CP020616.1:False:258795	977	By MS/MS	By MS/MS	By MS/MS	By MS/MS	By MS/MS	By MS/MS
	pyrE CBU_0296		Q45918;CP020616.1:False:263934	0.799167	0.889953	0.794871	0.827997	32.7746	31.7788	30.7745	26.1924	28.2816	24.4617		Yes					10	10	10	55.5	55.5	55.5	23.465	0	117.64	8919100000	37	9	7	7	1	5	0	0.827997	Q45918;CP020616.1:False:263934	978	By MS/MS	By MS/MS	By MS/MS	By MS/MS	By MS/MS
	murI CBU_0298		Q83EM0;CP020616.1:False:265854	0.892114	0.876352	0.981833	0.916766	30.0866	28.6556	26.1329	26.8406	25.1124	25.6582		Yes					5	5	5	37.1	37.1	37.1	30.301	0	59.841	475450000	9	4	4	0	0	0	0	0.916766	Q83EM0;CP020616.1:False:265854	979	By MS/MS	By MS/MS
	rph CBU_0299		Q83EL9;CP020616.1:False:266525	0.869713	0.806847	0.788226	0.821595	31.8097	31.4029	30.5535	27.6653	25.3374	24.083		Yes					10	10	10	48.1	48.1	48.1	25.97	0	233.31	6333800000	27	10	8	7	0	3	0	0.821595	Q83EL9;CP020616.1:False:266525	980	By MS/MS	By MS/MS	By MS/MS		By MS/MS
	CBU_0029		Q83FB2;CP020616.1:False:27134	1.00661	0.977464	0.93723	0.973769	27.7806	27.2442	26.5319	27.9643	26.6302	24.8665		Yes					3	3	3	24.1	24.1	24.1	26.721	0	19.148	269590000	6	3	3	1	0	0	0	0.973769	Q83FB2;CP020616.1:False:27134	981	By MS/MS	By MS/MS	By MS/MS
	folD CBU_0312		Q83EK7;CP020616.1:False:278764	0.863896	0.87372	0.789671	0.842429	30.7359	30.4124	29.7175	26.5526	26.5719	23.467		Yes					7	7	7	49.8	49.8	49.8	30.819	0	93.309	3446100000	16	7	5	3	1	1	0	0.842429	Q83EK7;CP020616.1:False:278764	983	By MS/MS	By MS/MS	By MS/MS	By MS/MS	By MS/MS
	CBU_0313		Q83EK6;CP020616.1:False:280898	0.928316	0.874533	0.902517	0.901789	29.6305	28.9366	27.4475	27.5065	25.306	24.7718		Yes					9	9	9	27.9	27.9	27.9	57.384	0	42.885	909330000	14	8	2	2	1	0	0	0.901789	Q83EK6;CP020616.1:False:280898	984	By MS/MS	By MS/MS	By MS/MS	By MS/MS
	CBU_0030		Q820X7;CP020616.1:False:28290	0.883371	0.852222	0.853583	0.863059	30.2515	30.3573	28.159	26.7233	25.8712	24.036		Yes					8	8	8	26.1	26.1	26.1	43.394	0	84.095	1683900000	20	6	6	2	0	1	1	0.863059	Q820X7;CP020616.1:False:28290	985	By MS/MS	By MS/MS	By MS/MS		By MS/MS	By MS/MS
	CBU_0031		Q83FB1;CP020616.1:False:29315	0.804774	0.793217	0.761121	0.78637	32.8109	32.0166	31.2053	26.4053	25.3961	23.751		Yes					10	10	10	52.2	52.2	52.2	33.851	0	207.97	10353000000	40	10	10	10	0	3	0	0.78637	Q83FB1;CP020616.1:False:29315	989	By MS/MS	By MS/MS	By MS/MS		By MS/MS
	purD CBU_0326		Q83EJ4;CP020616.1:False:293268	0.849791	0.823204	0.712331	0.795109	35.2267	34.1571	32.9199	29.9353	28.1183	23.4499		Yes					24	24	24	62.9	62.9	62.9	47.63	0	323.31	41499000000	90	22	19	15	9	11	0	0.795109	Q83EJ4;CP020616.1:False:293268	990	By MS/MS	By MS/MS	By MS/MS	By MS/MS	By MS/MS
	purH CBU_0336		Q83EI4;CP020616.1:False:304061	0.865528	0.838327	0.828268	0.844041	31.7173	30.8838	30.2037	27.4522	25.8907	25.0168		Yes					12	12	12	40.8	40.8	40.8	57.595	0	202.15	5001300000	28	12	11	9	0	0	0	0.844041	Q83EI4;CP020616.1:False:304061	991	By MS/MS	By MS/MS	By MS/MS
	fis CBU_0337		Q83EI3;CP020616.1:False:304371	0.849482	0.907679	0.888589	0.881917	33.2647	32.6641	32.8275	28.2578	29.6485	29.1701		Yes					3	3	3	34	34	34	11.593	0	85.956	30761000000	20	3	2	3	1	3	2	0.881917	Q83EI3;CP020616.1:False:304371	992	By MS/MS	By MS/MS	By MS/MS	By MS/MS	By MS/MS	By MS/MS
	pfkA CBU_0341		Q83EH9;CP020616.1:False:310172	0.910093	0.822918	0.875691	0.869567	31.3836	30.8746	29.7483	28.562	25.4073	26.0503		Yes					11	11	11	33.4	33.4	33.4	35.012	0	142.37	3979800000	24	8	8	7	3	2	0	0.869567	Q83EH9;CP020616.1:False:310172	994	By MS/MS	By MS/MS	By MS/MS	By MS/MS	By MS/MS
	CBU_0347		Q83EH4;CP020616.1:False:316376	0.894985	0.926246	0.883459	0.901563	30.2202	28.8422	28.1047	27.0466	26.715	24.8294		Yes					3	3	3	6.7	6.7	6.7	51.162	0	95.091	1458800000	18	3	3	3	0	2	0	0.901563	Q83EH4;CP020616.1:False:316376	996	By MS/MS	By MS/MS	By MS/MS		By MS/MS
	gph CBU_0349		Q83EH2;CP020616.1:False:317130	0.887896	0.835035	0.938248	0.88706	30.065	28.5446	26.5706	26.6946	23.8358	24.9298		Yes					5	5	5	29.5	29.5	29.5	25.14	0	28.277	608830000	11	4	4	3	0	0	0	0.88706	Q83EH2;CP020616.1:False:317130	997	By MS/MS	By MS/MS	By MS/MS
	CBU_0351		Q83EH1;CP020616.1:False:318170	0.931701	0.98541	0.883449	0.93352	28.5093	26.7104	28.9126	26.5621	26.3206	25.5428		Yes					5	5	5	62.4	62.4	62.4	13.409	0	68.418	1504400000	10	3	3	3	0	0	0	0.93352	Q83EH1;CP020616.1:False:318170	998	By MS/MS	By MS/MS	By MS/MS
	CBU_0353		Q83EG9;CP020616.1:False:320226	0.87627	0.896679	0.86561	0.879519	33.7356	32.1906	30.737	29.5615	28.8646	26.6062		Yes					16	16	16	54.4	54.4	54.4	38.361	0	323.31	11903000000	63	15	11	9	4	7	2	0.879519	Q83EG9;CP020616.1:False:320226	1000	By MS/MS	By MS/MS	By MS/MS	By MS/MS	By MS/MS	By MS/MS
	CBU_0035		Q83FA7;CP020616.1:False:32204	0.818544	0.758526	0.767247	0.781439	33.2778	32.5814	31.7379	27.2394	24.7138	24.3508		Yes					14	14	14	67.7	67.7	67.7	44.691	0	323.31	14887000000	58	14	13	13	0	1	0	0.781439	Q83FA7;CP020616.1:False:32204	1001	By MS/MS	By MS/MS	By MS/MS		By MS/MS
	phoR CBU_0366		Q83EF7;CP020616.1:False:331663	0.864454	0.88257	0.84333	0.863451	30.9013	29.9851	29.2064	26.7128	26.464	24.6307		Yes					13	13	13	58.7	58.7	58.7	28.927	0	91.651	2622100000	29	12	10	4	0	1	0	0.863451	Q83EF7;CP020616.1:False:331663	1003	By MS/MS	By MS/MS	By MS/MS		By MS/MS
	phoB CBU_0367		Q83EF6;CP020616.1:False:332363	0.891536	0.875795	0.792145	0.853159	30.3498	29.2017	29.5527	27.058	25.5747	23.41		Yes					8	8	8	44.8	44.8	44.8	28.839	0	74.821	2734000000	20	8	6	4	0	1	0	0.853159	Q83EF6;CP020616.1:False:332363	1004	By MS/MS	By MS/MS	By MS/MS		By MS/MS
	fabA CBU_0037		Q820X5;CP020616.1:False:33274	0.908016	0.827865	0.830684	0.855522	30.7011	30.2638	29.2475	27.8771	25.0543	24.2955		Yes					8	8	8	61	61	61	23.049	0	75.155	2659500000	19	8	4	4	0	0	0	0.855522	Q820X5;CP020616.1:False:33274	1005	By MS/MS	By MS/MS	By MS/MS
	CBU_0370		Q83EF3;CP020616.1:False:334000	0.833531	0.845995	0.884732	0.854753	31.8062	30.7258	27.5927	26.5114	25.9939	24.4122		Yes					3	3	3	56	56	56	7.3654	0	59.002	2639100000	10	2	2	2	1	2	0	0.854753	Q83EF3;CP020616.1:False:334000	1006	By MS/MS	By MS/MS	By matching	By MS/MS	By MS/MS
	ispB CBU_0382		Q83EE2;CP020616.1:False:344084	0.951316	0.897271	0.888177	0.912254	29.866	28.648	28.3835	28.412	25.705	25.2096		Yes					9	9	9	50.9	50.9	50.9	37.234	0	49.866	1356900000	20	7	6	5	0	0	0	0.912254	Q83EE2;CP020616.1:False:344084	1008	By MS/MS	By MS/MS	By MS/MS
	CBU_0418		Q83EA8;CP020616.1:False:372621	0.936761	0.940352	0.938191	0.938435	29.6689	28.5676	26.7706	27.7926	26.8636	25.116		Yes					9	9	9	51.2	51.2	51.2	31.697	0	41.543	547040000	14	8	5	2	0	0	0	0.938435	Q83EA8;CP020616.1:False:372621	1010	By MS/MS	By MS/MS	By MS/MS
	panC CBU_0423		Q83EA3;CP020616.1:False:376457	0.885498	0.85019	0.825989	0.853892	31.3134	31.1291	30.1305	27.728	26.4657	24.8875		Yes					13	13	13	66.1	66.1	66.1	29.478	0	118.99	5068000000	38	12	10	11	0	0	0	0.853892	Q83EA3;CP020616.1:False:376457	1012	By MS/MS	By MS/MS	By MS/MS
	panB CBU_0424		Q83EA2;CP020616.1:False:377265	0.958947	0.890881	0.82694	0.892256	29.7696	29.5824	28.6768	28.5475	26.3544	23.7139		Yes					5	5	5	21.1	21.1	21.1	28.996	0	10.655	2548400000	12	4	3	4	0	0	0	0.892256	Q83EA2;CP020616.1:False:377265	1013	By MS/MS	By MS/MS	By MS/MS
	rpsP CBU_0445		Q83E83;CP020616.1:False:392836	0.919253	0.897177	0.863247	0.893226	33.6084	32.8344	31.921	30.8946	29.4582	27.5558		Yes					8	8	8	38.7	38.7	38.7	15.56	0	111.61	20665000000	36	6	6	7	5	4	3	0.893226	Q83E83;CP020616.1:False:392836	1016	By MS/MS	By MS/MS	By MS/MS	By MS/MS	By MS/MS	By MS/MS
	xseB CBU_0468		Q83E63;CP020616.1:False:411488	0.962286	0.909692	0.896958	0.922979	28.7928	29.1002	29.4014	27.7069	26.4722	26.3719		Yes					5	5	5	82.9	82.9	82.9	9.2262	0	112.55	2806000000	17	3	3	4	1	2	2	0.922979	Q83E63;CP020616.1:False:411488	1017	By MS/MS	By MS/MS	By MS/MS	By MS/MS	By MS/MS	By MS/MS
	CBU_0470		Q83E61;CP020616.1:False:412413	0.94543	1.00957	0.921452	0.958817	28.8807	27.1319	27.9263	27.3046	27.3915	25.7327		Yes					4	4	4	40.8	40.8	40.8	23.997	0	191.28	867370000	7	4	2	2	0	0	0	0.958817	Q83E61;CP020616.1:False:412413	1019	By MS/MS	By MS/MS	By MS/MS
	hemH CBU_0042		Q83FA4;CP020616.1:False:41383	0.919106	0.864629	0.878531	0.887422	29.0765	28.1417	27.8828	26.7244	24.3321	24.496		Yes					9	9	9	40.7	40.7	40.7	40.554	0	105.67	1089700000	22	7	7	3	0	1	0	0.887422	Q83FA4;CP020616.1:False:41383	1020	By MS/MS	By MS/MS	By MS/MS		By MS/MS
	argR CBU_0480		Q83E51;CP020616.1:False:421167	0.894128	0.908727	0.903245	0.902034	29.6983	28.3426	26.7065	26.5541	25.7557	24.1225		Yes					4	4	4	32.1	32.1	32.1	17.779	0	9.7322	708230000	9	4	3	1	0	0	0	0.902034	Q83E51;CP020616.1:False:421167	1021	By MS/MS	By MS/MS	By MS/MS
	rne CBU_0486		Q83E45;CP020616.1:False:427788	0.819267	0.875821	0.827016	0.840702	34.935	33.9665	33.0098	28.6211	29.7486	27.2997		Yes					41	41	41	61.5	61.5	61.5	80.397	0	323.31	42898000000	168	37	33	29	5	14	10	0.840702	Q83E45;CP020616.1:False:427788	1022	By MS/MS	By MS/MS	By MS/MS	By MS/MS	By MS/MS	By MS/MS
	CBU_0489		Q83E43;CP020616.1:False:430914	0.890201	0.84349	0.866317	0.866669	29.9632	30.0416	27.9956	26.6732	25.3398	24.2531		Yes					4	4	4	20.3	20.3	20.3	39.96	0	41.395	1418100000	6	4	3	2	0	0	0	0.866669	Q83E43;CP020616.1:False:430914	1023	By MS/MS	By MS/MS	By matching
	CBU_0045		CP020616.1:False:43534;Q83FA1	0.955413	0.933325	0.921567	0.936768	33.9743	33.0681	31.7725	32.4595	30.8633	29.2805		Yes					14	14	14	60.3	60.3	60.3	21.418	0	231.37	27673000000	72	11	12	6	5	9	7	0.936768	CP020616.1:False:43534;Q83FA1	1025	By MS/MS	By MS/MS	By MS/MS	By MS/MS	By MS/MS	By MS/MS
			CP020616.1:False:455888	0.935036	0.915821	0.890053	0.913636	29.0156	28.104	26.8626	27.1306	25.7382	23.9091							2	2	2	26.1	26.1	26.1	12.725	0	23.565	386060000	7	2	2	1	0	0	0	0.913636	CP020616.1:False:455888	1028	By MS/MS	By MS/MS	By MS/MS
	aspB CBU_0517		Q83E19;CP020616.1:False:459999	0.77096	0.842883	0.786163	0.800002	34.713	32.5629	32.8102	26.7623	27.4467	25.7942		Yes					17	17	17	53	53	53	46.419	0	285.3	30533000000	73	16	15	14	1	5	0	0.800002	Q83E19;CP020616.1:False:459999	1029	By MS/MS	By MS/MS	By MS/MS	By MS/MS	By MS/MS
	leuA CBU_0520		Q83E16;CP020616.1:False:463656	0.888137	0.876462	0.847774	0.870791	30.1524	29.1862	28.7787	26.7794	25.5806	24.3979		Yes					10	10	10	59.9	59.9	59.9	32.344	0	203.61	1780700000	24	10	8	4	0	0	0	0.870791	Q83E16;CP020616.1:False:463656	1030	By MS/MS	By MS/MS	By MS/MS
	mtaD CBU_0521		Q83E15;CP020616.1:False:465070	0.796105	0.735493	0.748488	0.760028	34.0768	33.6761	32.2764	27.1287	24.7685	24.1585		Yes					18	18	18	63.4	63.4	63.4	53.282	0	184.28	25152000000	62	15	13	12	1	2	0	0.760028	Q83E15;CP020616.1:False:465070	1031	By MS/MS	By MS/MS	By MS/MS	By MS/MS	By MS/MS
	CBU_0048		Q83FA0;CP020616.1:False:46642	0.890192	0.885204	0.899941	0.891779	30.4657	29.0697	28.0538	27.1203	25.7326	25.2468		Yes					8	8	8	40.4	40.4	40.4	37.475	0	54.736	1376800000	17	8	5	2	0	1	0	0.891779	Q83FA0;CP020616.1:False:46642	1032	By MS/MS	By MS/MS	By MS/MS		By MS/MS
	CBU_0051		Q83F97;CP020616.1:False:49377	0.901602	0.951362	0.827953	0.893639	30.3031	30.109	30.1059	27.3213	28.6446	24.9263		Yes					10	10	10	59.3	59.3	59.3	23.021	0	180.73	4628200000	28	7	8	5	1	3	1	0.893639	Q83F97;CP020616.1:False:49377	1034	By MS/MS	By MS/MS	By MS/MS	By MS/MS	By MS/MS	By MS/MS
	CBU_0548		Q83DZ0;CP020616.1:False:498032	0.859297	0.884754	0.818361	0.854137	31.7663	30.5644	30.0558	27.2967	27.042	24.5965		Yes					15	15	15	56.3	56.3	56.3	38.726	0	95.597	4734900000	39	12	11	6	2	2	0	0.854137	Q83DZ0;CP020616.1:False:498032	1036	By MS/MS	By MS/MS	By MS/MS	By MS/MS	By MS/MS
	pbpA CBU_0550		Q83DY8;CP020616.1:False:501183	0.878098	0.868371	0.898521	0.881663	31.188	29.9672	29.4427	27.3862	26.0226	26.4549		Yes					15	15	15	39.3	39.3	39.3	70.012	0	86.148	3022200000	29	15	10	7	1	0	0	0.881663	Q83DY8;CP020616.1:False:501183	1038	By MS/MS	By MS/MS	By MS/MS	By MS/MS
	holA CBU_0557		Q83DY3;CP020616.1:False:505643	0.905138	0.888628	0.805972	0.866579	30.1285	29.3296	29.1326	27.2704	26.0631	23.48		Yes					12	12	12	52.5	52.5	52.5	38.441	0	128.04	2138400000	23	11	9	8	0	0	0	0.866579	Q83DY3;CP020616.1:False:505643	1042	By MS/MS	By MS/MS	By MS/MS
	lptE CBU_0558		Q83DY2;CP020616.1:False:506257	0.910626	0.854136	0.809738	0.858167	30.5497	29.6774	28.9348	27.8193	25.3485	23.4296		Yes					4	4	4	35.5	35.5	35.5	20.579	0	99.835	2142500000	12	4	4	2	0	1	0	0.858167	Q83DY2;CP020616.1:False:506257	1043	By MS/MS	By MS/MS	By MS/MS		By MS/MS
	lnt CBU_0564		Q820B4;CP020616.1:False:514523	0.937076	0.887742	0.825933	0.883583	30.3966	29.5759	28.7294	28.4839	26.2557	23.7285		Yes					10	10	10	38.6	38.6	38.6	54.619	0	59.246	1902800000	25	9	7	7	0	1	0	0.883583	Q820B4;CP020616.1:False:514523	1044	By MS/MS	By MS/MS	By MS/MS		By MS/MS
	corC CBU_0565		Q83DX7;CP020616.1:False:515361	0.883474	0.860447	0.845324	0.863081	31.0118	30.6257	29.5052	27.3982	26.3517	24.9415		Yes					11	11	11	52.3	52.3	52.3	32.363	0	152.19	3321000000	34	11	8	9	0	0	0	0.863081	Q83DX7;CP020616.1:False:515361	1045	By MS/MS	By MS/MS	By MS/MS
	CBU_0568		Q83DX4;CP020616.1:False:518220	0.960798	0.869577	0.821032	0.883802	32.3427	31.5931	30.5665	31.0748	27.4726	25.0961		Yes					19	19	19	63.8	63.8	63.8	36.704	0	202.43	8564800000	52	16	16	11	3	5	0	0.883802	Q83DX4;CP020616.1:False:518220	1047	By MS/MS	By MS/MS	By MS/MS	By MS/MS	By MS/MS
	CBU_0570		Q83DX2;CP020616.1:False:521190	0.88015	0.844496	0.953927	0.892858	30.5358	29.8707	26.4808	26.8761	25.2256	25.2608		Yes					4	4	4	7.7	7.7	7.7	62.449	0	23.019	1154200000	10	4	3	1	0	1	0	0.892858	Q83DX2;CP020616.1:False:521190	1049	By MS/MS	By MS/MS	By MS/MS		By MS/MS
	CBU_0608		Q83DT4;CP020616.1:False:554380	0.967379	0.955689	0.978333	0.967134	27.4326	26.7307	25.7132	26.5377	25.5463	25.156		Yes					6	6	6	30	30	30	33.46	0	21.583	290110000	10	4	3	2	0	0	0	0.967134	Q83DT4;CP020616.1:False:554380	1054	By MS/MS	By MS/MS	By MS/MS
	CBU_0609		Q83DT3;CP020616.1:False:555510	0.938357	0.916548	0.874388	0.909764	28.877	27.241	28.1659	27.097	24.9677	24.628		Yes					3	3	3	19.7	19.7	19.7	37.582	0	13.282	998920000	8	2	3	2	0	0	0	0.909764	Q83DT3;CP020616.1:False:555510	1055	By MS/MS	By MS/MS	By MS/MS
	CBU_0610		Q820W8;CP020616.1:False:556562	0.858526	0.888046	0.879621	0.875397	33.0648	32.2892	30.557	28.387	28.6742	26.8786		Yes					17	17	17	58.8	58.8	58.8	38.942	0	244.94	10180000000	60	15	10	13	3	7	2	0.875397	Q820W8;CP020616.1:False:556562	1056	By MS/MS	By MS/MS	By MS/MS	By MS/MS	By MS/MS	By MS/MS
	lpxB CBU_0620		Q83DS5;CP020616.1:False:567157	0.895612	0.913808	0.94231	0.917244	29.6498	29.1035	25.8197	26.5547	26.595	24.3302		Yes					6	6	6	23.7	23.7	23.7	41.954	0	38.217	1021000000	12	5	3	3	0	1	0	0.917244	Q83DS5;CP020616.1:False:567157	1057	By MS/MS	By MS/MS	By MS/MS		By MS/MS
	CBU_0621		Q83DS4;CP020616.1:False:568097	0.884823	0.865191	0.720486	0.8235	33.6088	32.3706	32.2844	29.7378	28.0067	23.2604		Yes					21	21	21	71.9	71.9	71.9	36.233	0	252.76	20721000000	61	16	12	13	3	4	0	0.8235	Q83DS4;CP020616.1:False:568097	1058	By MS/MS	By MS/MS	By MS/MS	By MS/MS	By MS/MS
	CBU_0637		Q83DQ9;CP020616.1:False:586549	0.819937	0.798642	0.756024	0.791534	32.9949	32.223	31.5871	27.0537	25.7347	23.8806		Yes	CBU0637	Yes			12	12	12	60.1	60.1	60.1	29.42	0	143.01	13063000000	47	10	11	10	0	4	0	0.791534	Q83DQ9;CP020616.1:False:586549	1059	By MS/MS	By MS/MS	By MS/MS		By MS/MS
	CBU_0638		Q83DQ8;CP020616.1:False:588076	0.864336	0.876394	0.798475	0.846402	34.1733	32.2596	31.8175	29.5372	28.2722	25.4055		Yes					21	21	21	76.7	76.7	76.7	40.845	0	300.3	18487000000	77	17	15	11	3	9	0	0.846402	Q83DQ8;CP020616.1:False:588076	1060	By MS/MS	By MS/MS	By MS/MS	By MS/MS	By MS/MS
	CBU_0639		Q83DQ7;CP020616.1:False:589047	0.829845	0.868528	0.804441	0.834272	33.8095	32.7245	30.643	28.0567	28.4221	24.6505		Yes					17	17	17	66.9	66.9	66.9	35.477	0	211.49	12540000000	51	15	15	10	2	5	0	0.834272	Q83DQ7;CP020616.1:False:589047	1061	By MS/MS	By MS/MS	By MS/MS	By MS/MS	By MS/MS
	CBU_0640		Q83DQ6;CP020616.1:False:590352	0.971074	0.871253	0.783367	0.875231	32.9102	32.2072	31.3377	31.9583	28.0607	24.5489		Yes					15	15	15	60.9	60.9	60.9	41.137	0	290.27	14192000000	51	13	12	11	2	5	1	0.875231	Q83DQ6;CP020616.1:False:590352	1062	By MS/MS	By MS/MS	By MS/MS	By MS/MS	By MS/MS	By MS/MS
	CBU_0641		Q83DQ5;CP020616.1:False:591530	0.802909	0.835974	0.760859	0.799914	33.7655	32.8977	32.1165	27.1107	27.5016	24.4361		Yes					20	20	20	65.7	65.7	65.7	42.304	0	323.31	19788000000	85	18	16	17	4	6	1	0.799914	Q83DQ5;CP020616.1:False:591530	1063	By MS/MS	By MS/MS	By MS/MS	By MS/MS	By MS/MS	By MS/MS
	CBU_0656		Q83DP1;CP020616.1:False:601809	0.863438	0.8374	0.800219	0.833686	32.2027	31.7759	30.8655	27.805	26.6091	24.6992		Yes					5	5	5	51.8	51.8	51.8	12.103	0	30.498	7956100000	19	4	4	3	1	2	0	0.833686	Q83DP1;CP020616.1:False:601809	1064	By MS/MS	By MS/MS	By MS/MS	By MS/MS	By MS/MS
	dnaZX CBU_0659		Q83DN8;CP020616.1:False:604459	0.847859	0.862917	0.796608	0.835795	32.8068	32.4207	31.4661	27.8156	27.9763	25.0662		Yes					23	23	23	60.7	60.7	60.7	56.84	0	301.98	12656000000	67	20	20	16	3	4	1	0.835795	Q83DN8;CP020616.1:False:604459	1065	By MS/MS	By MS/MS	By MS/MS	By MS/MS	By MS/MS	By MS/MS
	dapD CBU_0667		Q83DN1;CP020616.1:False:609964	0.829592	0.815476	0.786714	0.810594	33.0957	32.2966	31.2219	27.456	26.3371	24.5627		Yes					16	16	16	69.4	69.4	69.4	29.848	0	152.01	11493000000	51	15	13	12	3	2	0	0.810594	Q83DN1;CP020616.1:False:609964	1066	By MS/MS	By MS/MS	By MS/MS	By MS/MS	By MS/MS
	CBU_0672		Q83DM7;CP020616.1:False:615291	0.961975	0.959146	0.970073	0.963731	27.872	27.2997	26.2616	26.8122	26.1844	25.4756		Yes					3	3	3	6.5	6.5	6.5	61.843	0	8.7171	280630000	6	3	3	1	0	0	0	0.963731	Q83DM7;CP020616.1:False:615291	1067	By MS/MS	By MS/MS	By matching
	CBU_0674		Q83DM5;CP020616.1:False:616407	0.856544	0.828641	0.772781	0.819322	33.4098	32.9648	31.8299	28.6169	27.316	24.5975		Yes					11	11	11	81.1	81.1	81.1	21.798	0	133.38	17058000000	42	10	9	8	2	5	0	0.819322	Q83DM5;CP020616.1:False:616407	1068	By MS/MS	By MS/MS	By MS/MS	By MS/MS	By MS/MS
	CBU_0675		Q83DM4;CP020616.1:False:617226	0.785405	0.772651	0.738009	0.765355	33.3386	33.0406	32.2968	26.1843	25.5288	23.8353		Yes					16	16	16	85.8	85.8	85.8	27.483	0	323.31	20675000000	52	16	13	13	1	1	0	0.765355	Q83DM4;CP020616.1:False:617226	1069	By MS/MS	By MS/MS	By MS/MS	By matching	By MS/MS
	CBU_0066		Q83F82;CP020616.1:False:62271	0.944568	0.900068	0.922675	0.922437	28.5045	28.5802	27.1313	26.9244	25.7241	25.0334		Yes					2	2	2	13.2	13.2	13.2	22.741	0	13.258	647010000	4	2	2	2	0	0	0	0.922437	Q83F82;CP020616.1:False:62271	1070	By MS/MS	By MS/MS	By MS/MS
	cysQ-2 CBU_0701		H7C7D8;CP020616.1:False:625360	0.853446	0.818642	0.79384	0.821976	32.358	31.6131	30.3989	27.6158	25.8798	24.1319		Yes					13	13	13	60.3	60.3	60.3	30.663	0	123.87	6516300000	29	13	13	8	0	0	0	0.821976	H7C7D8;CP020616.1:False:625360	1071	By MS/MS	By MS/MS	By MS/MS
			CP020616.1:False:632483	0.883289	0.86972	0.843704	0.865571	32.9115	31.7155	30.5001	29.0704	27.5836	25.7331							5	5	5	53.4	53.4	53.4	17.352	0	323.31	8502200000	30	5	3	2	4	2	2	0.865571	CP020616.1:False:632483	1073	By MS/MS	By MS/MS	By MS/MS	By MS/MS	By MS/MS	By MS/MS
	CBU_0714		Q83DL0;CP020616.1:False:635340	0.92496	0.911997	0.881766	0.906241	29.4824	28.3729	28.7163	27.27	25.876	25.3211		Yes					4	4	4	72.8	72.8	72.8	15.678	0	58.188	1506500000	18	4	3	4	0	0	0	0.906241	Q83DL0;CP020616.1:False:635340	1075	By MS/MS	By MS/MS	By MS/MS
	CBU_0720		Q83DK6;CP020616.1:False:641188	0.891286	0.847215	0.858448	0.86565	31.1112	30.575	29.6801	27.729	25.9036	25.4788		Yes					7	7	7	25.3	25.3	25.3	32.328	0	56.981	3525700000	21	6	6	6	0	1	0	0.86565	Q83DK6;CP020616.1:False:641188	1076	By MS/MS	By MS/MS	By MS/MS		By MS/MS
	CBU_0721		P59650;CP020616.1:False:642249	0.844932	0.786035	0.789852	0.806939	33.176	32.7563	31.3487	28.0315	25.7476	24.7608		Yes					20	20	20	76.7	76.7	76.7	39.57	0	323.31	12816000000	56	18	16	15	2	1	1	0.806939	P59650;CP020616.1:False:642249	1077	By MS/MS	By MS/MS	By MS/MS	By MS/MS	By MS/MS	By matching
	CBU_0722		Q83DK5;CP020616.1:False:643463	0.891125	0.877645	0.841261	0.870011	29.9185	29.7611	29.7919	26.6611	26.1197	25.0628		Yes					9	9	9	34	34	34	45.051	0	89.827	3086600000	15	7	6	6	0	0	0	0.870011	Q83DK5;CP020616.1:False:643463	1078	By MS/MS	By MS/MS	By MS/MS
	CBU_0736		Q83DJ4;CP020616.1:False:652940	0.923895	0.901515	0.941244	0.922218	29.8531	28.9448	27.0289	27.5812	26.0941	25.4408		Yes					5	5	5	34.6	34.6	34.6	24.019	0	46.065	464260000	8	5	2	0	0	0	0	0.922218	Q83DJ4;CP020616.1:False:652940	1079	By MS/MS	By MS/MS
	CBU_0746		Q83DI5;CP020616.1:False:662504	0.894102	0.909513	0.856973	0.886863	30.8781	29.3351	29.8012	27.6082	26.6807	25.5389		Yes					10	10	10	53	53	53	27.84	0	173.7	3441000000	23	9	8	7	0	2	0	0.886863	Q83DI5;CP020616.1:False:662504	1081	By MS/MS	By MS/MS	By MS/MS		By MS/MS
	CBU_0747		Q83DI4;CP020616.1:False:663016	0.965667	0.939449	0.896423	0.933846	28.5967	28.0734	27.556	27.6149	26.3735	24.7018		Yes					4	4	4	33.8	33.8	33.8	16.197	0	16.034	307370000	10	3	2	0	0	1	0	0.933846	Q83DI4;CP020616.1:False:663016	1082	By MS/MS	By MS/MS			By MS/MS
	CBU_0749		Q83DI2;CP020616.1:False:664151	0.919363	0.90612	0.857817	0.894434	28.9709	27.6699	27.359	26.6347	25.0723	23.469		Yes					4	4	4	44.8	44.8	44.8	18.303	0	35.13	682020000	10	4	3	2	0	0	0	0.894434	Q83DI2;CP020616.1:False:664151	1084	By MS/MS	By MS/MS	By MS/MS
	CBU_0753		Q83DH8;CP020616.1:False:670812	0.875327	0.875782	0.91588	0.888996	30.9008	30.3606	25.7185	27.0483	26.5893	23.555		Yes					15	15	15	21.5	21.5	21.5	110.99	0	97.231	1313200000	26	13	9	1	0	0	1	0.888996	Q83DH8;CP020616.1:False:670812	1085	By MS/MS	By MS/MS	By matching			By MS/MS
	CBU_0754		Q83DH7;CP020616.1:False:671963	0.902423	0.891512	0.878539	0.890825	30.1213	28.6987	28.4935	27.1822	25.5852	25.0326		Yes					10	10	10	54.9	54.9	54.9	37.668	0	63.729	1508300000	30	9	5	4	0	3	0	0.890825	Q83DH7;CP020616.1:False:671963	1086	By MS/MS	By MS/MS	By MS/MS		By MS/MS
	degP.2 CBU_0755		Q83DH6;CP020616.1:False:673243	0.813058	0.798821	0.779514	0.797131	34.7818	33.951	32.7245	28.2796	27.1208	25.5092		Yes					22	22	22	61.4	61.4	61.4	47.771	0	194.31	33807000000	89	20	18	19	2	6	3	0.797131	Q83DH6;CP020616.1:False:673243	1087	By MS/MS	By MS/MS	By MS/MS	By MS/MS	By MS/MS	By MS/MS
	rluD CBU_0757		Q4AAY0;CP020616.1:False:675075	0.930905	0.881575	0.877575	0.896685	30.4422	29.6695	28.7561	28.3388	26.1559	25.2356		Yes					7	7	7	26.9	26.9	26.9	36.73	0	49.137	1927500000	14	6	5	4	0	0	0	0.896685	Q4AAY0;CP020616.1:False:675075	1088	By MS/MS	By MS/MS	By MS/MS
	CBU_0073		Q83F75;CP020616.1:False:68777	0.816146	0.817969	0.79084	0.808319	34.8117	33.7733	32.764	28.4114	27.6255	25.9111		Yes					31	31	31	75.5	75.5	75.5	68.184	0	323.31	33862000000	118	28	25	22	3	6	1	0.808319	Q83F75;CP020616.1:False:68777	1090	By MS/MS	By MS/MS	By MS/MS	By MS/MS	By MS/MS	By MS/MS
	folE CBU_0795		Q83DE3;CP020616.1:False:719342	0.831974	0.871462	0.867556	0.856997	34.7019	33.8034	30.8795	28.8711	29.4584	26.7897		Yes					16	16	16	73.9	73.9	73.9	20.777	0	209.06	21028000000	69	16	14	10	2	7	5	0.856997	Q83DE3;CP020616.1:False:719342	1091	By MS/MS	By MS/MS	By MS/MS	By MS/MS	By MS/MS	By MS/MS
	CBU_0796		Q83DE2;CP020616.1:False:719617	0.818742	0.828497	0.806873	0.818037	32.3003	31.5522	31.0473	26.4456	26.1409	25.0512		Yes					6	5	5	75.2	69	69	12.481	0	149.84	8910900000	20	6	4	3	0	1	0	0.818037	Q83DE2;CP020616.1:False:719617	1092	By MS/MS	By MS/MS	By MS/MS		By MS/MS
	CBU_0798		Q83DE0;CP020616.1:False:722216	0.866892	0.902946	0.776562	0.8488	32.2484	31.282	30.7769	27.9559	28.2459	23.9001		Yes					13	13	13	48.3	48.3	48.3	37.094	0	227.4	7824300000	42	11	11	6	1	4	1	0.8488	Q83DE0;CP020616.1:False:722216	1093	By MS/MS	By MS/MS	By MS/MS	By MS/MS	By MS/MS	By MS/MS
	CBU_0802		Q83DD6;CP020616.1:False:724018	0.841635	0.767968	0.778083	0.795895	32.5157	31.9901	30.5289	27.3663	24.5674	23.754		Yes					11	11	11	58.6	58.6	58.6	30.189	0	94.902	7440600000	36	10	8	8	0	1	0	0.795895	Q83DD6;CP020616.1:False:724018	1094	By MS/MS	By MS/MS	By MS/MS		By MS/MS
	valS CBU_0808		Q83DD0;CP020616.1:False:733000	0.807637	0.776238	0.823225	0.802367	33.6231	32.907	30.6206	27.1553	25.5437	25.2077		Yes					34	34	34	46.4	46.4	46.4	106.65	0	323.31	11532000000	94	31	26	20	2	2	2	0.802367	Q83DD0;CP020616.1:False:733000	1095	By MS/MS	By MS/MS	By MS/MS	By MS/MS	By MS/MS	By MS/MS
	CBU_0822		Q83DB6;CP020616.1:False:746023	0.916412	0.841351	1.03564	0.931134	30.8116	30.3122	25.7493	28.2361	25.5032	26.6669		Yes					9	9	9	31.7	31.7	31.7	43.71	0	39.758	1427100000	14	7	7	3	0	0	0	0.931134	Q83DB6;CP020616.1:False:746023	1096	By MS/MS	By MS/MS	By MS/MS
	purB CBU_0824		Q83DB4;CP020616.1:False:749570	0.86398	0.827208	0.780816	0.824001	33.683	32.3236	29.9487	29.1014	26.7384	23.3844		Yes					18	18	18	55.3	55.3	55.3	52.506	0	179.75	9125100000	53	17	15	10	3	4	1	0.824001	Q83DB4;CP020616.1:False:749570	1097	By MS/MS	By MS/MS	By MS/MS	By MS/MS	By MS/MS	By MS/MS
	CBU_0844		Q83D94;CP020616.1:False:773192	0.896388	0.839095	0.795047	0.84351	30.902	29.893	30.173	27.7002	25.083	23.989		Yes					9	9	9	54.9	54.9	54.9	38.545	0	115.48	4677900000	28	8	7	7	0	0	0	0.84351	Q83D94;CP020616.1:False:773192	1099	By MS/MS	By MS/MS	By MS/MS
	CBU_0845		Q83D93;CP020616.1:False:774502	0.837029	0.779558	0.764733	0.793773	32.7201	32.0014	31.3778	27.3877	24.947	23.9957		Yes					22	22	22	78.6	78.6	78.6	47.659	0	259.09	11490000000	68	20	18	15	3	2	0	0.793773	Q83D93;CP020616.1:False:774502	1100	By MS/MS	By MS/MS	By MS/MS	By MS/MS	By MS/MS
	mgsA CBU_0853		Q83D86;CP020616.1:False:783327	0.883446	0.881351	0.943082	0.902626	29.953	29.4114	27.425	26.4618	25.9217	25.864		Yes					3	3	3	26.6	26.6	26.6	16.233	0	16.288	1083100000	7	3	2	1	0	0	0	0.902626	Q83D86;CP020616.1:False:783327	1101	By MS/MS	By MS/MS	By MS/MS
	nadE CBU_0858		Q83D82;CP020616.1:False:790195	0.845009	0.796633	0.813774	0.818472	32.7817	31.6513	30.7767	27.7008	25.2145	25.0453		Yes					27	27	27	55.9	55.9	55.9	60.303	0	322.46	8386200000	59	24	18	12	3	4	0	0.818472	Q83D82;CP020616.1:False:790195	1102	By MS/MS	By MS/MS	By MS/MS	By MS/MS	By MS/MS
	udk CBU_0872		Q83D69;CP020616.1:False:799792	0.902321	0.887904	0.814913	0.868379	30.8034	30.1656	29.813	27.7946	26.7841	24.295		Yes					10	10	10	67	67	67	24.69	0	119.92	3472000000	27	10	9	9	0	0	0	0.868379	Q83D69;CP020616.1:False:799792	1103	By MS/MS	By MS/MS	By MS/MS
	dsbA CBU_0889		Q83D54;CP020616.1:False:816109	0.845606	0.919288	0.791281	0.852058	32.5894	31.5174	30.7426	27.5578	28.9736	24.3261		Yes					8	8	8	53.8	53.8	53.8	21.805	0	83.505	8546600000	33	7	6	6	1	4	1	0.852058	Q83D54;CP020616.1:False:816109	1106	By MS/MS	By MS/MS	By MS/MS	By MS/MS	By MS/MS	By MS/MS
	CBU_0890		Q83D53;CP020616.1:False:816708	0.88421	0.876967	0.839169	0.866782	30.9597	30.119	29.5668	27.3749	26.4134	24.8115		Yes					8	8	8	58.8	58.8	58.8	26.302	0	200.63	3574900000	24	7	5	6	0	0	0	0.866782	Q83D53;CP020616.1:False:816708	1107	By MS/MS	By MS/MS	By MS/MS
	rpmE CBU_0905		Q83D39;CP020616.1:False:829893	1.04298	0.991271	0.946339	0.99353	26.9572	27.4358	26.9895	28.1158	27.1963	25.5412		Yes					4	4	4	55.7	55.7	55.7	9.0783	0	81.602	887250000	12	3	0	1	2	2	0	0.99353	Q83D39;CP020616.1:False:829893	1108	By MS/MS		By MS/MS	By MS/MS	By MS/MS
	prpD CBU_0912		Q83D32;CP020616.1:False:836076	0.906821	0.845549	0.882305	0.878225	30.0385	29.4644	28.7962	27.2395	24.9136	25.407		Yes					10	10	10	30.8	30.8	30.8	53.352	0	70.763	1820000000	16	9	7	4	0	0	0	0.878225	Q83D32;CP020616.1:False:836076	1109	By MS/MS	By MS/MS	By MS/MS
	CBU_0913		Q83D31;CP020616.1:False:836608	0.868186	0.857158	0.91334	0.879561	30.9453	30.406	27.6718	26.8663	26.0628	25.2737		Yes					5	5	5	37.6	37.6	37.6	17.563	0	20.91	1745600000	9	4	4	1	0	1	0	0.879561	Q83D31;CP020616.1:False:836608	1110	By MS/MS	By MS/MS	By MS/MS		By MS/MS
	enhB.1 CBU_0915		Q83D29;CP020616.1:False:838404	0.902799	0.896724	0.871655	0.890393	35.8396	34.4102	33.2697	32.3559	30.8564	28.9997		Yes					8	8	8	70.4	70.4	70.4	19.369	0	304.13	61884000000	56	8	7	7	2	6	4	0.890393	Q83D29;CP020616.1:False:838404	1111	By MS/MS	By MS/MS	By MS/MS	By MS/MS	By MS/MS	By MS/MS
	CBU_0924		Q83D22;CP020616.1:False:848648	0.876879	0.889283	0.868658	0.878273	31.0667	29.7775	28.5085	27.2417	26.4806	24.7642		Yes					10	10	10	66.2	66.2	66.2	24.87	0	187.23	2000700000	28	10	8	4	1	0	0	0.878273	Q83D22;CP020616.1:False:848648	1113	By MS/MS	By MS/MS	By MS/MS	By MS/MS
	CBU_0925		Q83D21;CP020616.1:False:849642	0.953806	0.935241	0.8527	0.913916	29.2686	27.7811	28.7728	27.9166	25.982	24.5346		Yes					8	8	8	48.6	48.6	48.6	38.489	0	68.33	1512300000	13	7	4	2	1	0	0	0.913916	Q83D21;CP020616.1:False:849642	1114	By MS/MS	By MS/MS	By MS/MS	By MS/MS
	CBU_0929		Q83D17;CP020616.1:False:853652	0.837625	0.848742	0.854384	0.846917	31.557	30.9968	29.6811	26.433	26.3083	25.3591		Yes					12	12	12	47.3	47.3	47.3	31.64	0	215.86	3965900000	36	12	9	7	0	3	1	0.846917	Q83D17;CP020616.1:False:853652	1115	By MS/MS	By MS/MS	By MS/MS		By MS/MS	By MS/MS
	glpD CBU_0931		Q83D15;CP020616.1:False:855799	0.941553	0.86778	0.854832	0.888055	29.5621	29.2169	27.0342	27.8343	25.3539	23.1097		Yes					12	12	12	27	27	27	56.46	0	37.468	820070000	14	9	4	7	0	0	0	0.888055	Q83D15;CP020616.1:False:855799	1116	By MS/MS	By MS/MS	By MS/MS
	CBU_0934		Q83D12;CP020616.1:False:859058	0.875621	0.802211	0.797666	0.825166	31.904	31.0269	30.4267	27.9358	24.8901	24.2703		Yes					9	9	9	43.8	43.8	43.8	34.55	0	213.55	5791900000	30	8	8	8	0	1	0	0.825166	Q83D12;CP020616.1:False:859058	1117	By MS/MS	By MS/MS	By MS/MS		By MS/MS
	CBU_0935		Q83D11;CP020616.1:False:859423	0.902951	0.934222	0.850736	0.89597	30.2026	29.7171	29.3147	27.2714	27.7623	24.9391		Yes					3	3	3	35.7	35.7	35.7	14.612	0	30.087	2897000000	11	3	3	2	1	2	0	0.89597	Q83D11;CP020616.1:False:859423	1118	By MS/MS	By MS/MS	By MS/MS	By MS/MS	By MS/MS
	rhuM CBU_0946		Q83D01;CP020616.1:False:869501	0.88388	0.803095	0.87794	0.854972	30.9841	30.3344	28.7326	27.3862	24.3614	25.2255		Yes					14	14	14	43.3	43.3	43.3	37.099	0	104.29	2282000000	24	12	8	8	0	0	0	0.854972	Q83D01;CP020616.1:False:869501	1119	By MS/MS	By MS/MS	By MS/MS
	CBU_0952		Q83CZ8;CP020616.1:False:877010	0.907009	0.881584	0.878283	0.888959	36.0939	35.2684	33.1356	32.7375	31.0921	29.1024		Yes					17	17	17	61.7	61.7	61.7	25.951	0	304.83	72235000000	109	15	13	10	6	10	8	0.888959	Q83CZ8;CP020616.1:False:877010	1120	By MS/MS	By MS/MS	By MS/MS	By MS/MS	By MS/MS	By MS/MS
	CBU_0962		Q83CY9;CP020616.1:False:888896	0.80804	0.818844	0.740436	0.789107	35.1757	34.5193	33.0283	28.4234	28.266	24.4553		Yes					24	24	24	93.1	93.1	93.1	25.567	0	297.13	44143000000	83	22	18	16	4	6	1	0.789107	Q83CY9;CP020616.1:False:888896	1123	By MS/MS	By MS/MS	By MS/MS	By MS/MS	By MS/MS	By MS/MS
	bcp CBU_0963		Q83CY8;CP020616.1:False:889408	0.889456	0.873634	0.826171	0.863087	37.303	36.4002	34.9362	33.1794	31.8004	28.8633		Yes					14	14	14	72.2	72.2	72.2	16.85	0	265.89	183130000000	108	14	13	13	6	8	8	0.863087	Q83CY8;CP020616.1:False:889408	1124	By MS/MS	By MS/MS	By MS/MS	By MS/MS	By MS/MS	By MS/MS
	CBU_0968		Q83CY3;CP020616.1:False:894298	0.802419	0.880202	0.83906	0.84056	33.9003	33.2033	31.4608	27.2022	29.2256	26.3975		Yes					8	8	8	63.1	63.1	63.1	20.235	0	154.65	17747000000	46	7	7	8	1	5	2	0.84056	Q83CY3;CP020616.1:False:894298	1125	By MS/MS	By MS/MS	By MS/MS	By MS/MS	By MS/MS	By MS/MS
	pyrD CBU_0971		Q83CY0;CP020616.1:False:896505	0.948542	0.910471	0.877616	0.91221	29.4095	28.0295	27.7324	27.8961	25.5201	24.3384		Yes					9	9	9	43.2	43.2	43.2	39.314	0	162.27	891160000	16	8	6	2	2	0	0	0.91221	Q83CY0;CP020616.1:False:896505	1126	By MS/MS	By MS/MS	By MS/MS	By MS/MS
	CBU_0972		Q83CX9;CP020616.1:False:897173	0.841692	0.801438	0.821205	0.821445	32.5636	31.8305	30.3098	27.4085	25.5101	24.8906		Yes					9	9	9	52.2	52.2	52.2	26.654	0	114.26	6727800000	34	9	9	7	0	1	0	0.821445	Q83CX9;CP020616.1:False:897173	1127	By MS/MS	By MS/MS	By MS/MS		By MS/MS
	CBU_0979		Q83CX2;CP020616.1:False:904947	0.913228	0.946302	0.805682	0.888404	32.506	31.4995	30.7072	29.6854	29.808	24.7402		Yes					7	7	7	45	45	45	11.543	0	104.18	9528300000	31	5	3	3	4	3	0	0.888404	Q83CX2;CP020616.1:False:904947	1128	By MS/MS	By MS/MS	By MS/MS	By MS/MS	By MS/MS
	CBU_0980		Q83CX1;CP020616.1:False:905318	0.951661	0.902893	0.86378	0.906111	30.8516	29.2715	29.2138	29.3602	26.429	25.2343		Yes					3	3	3	48.9	48.9	48.9	10.15	0	105.73	3040600000	39	3	2	3	1	1	1	0.906111	Q83CX1;CP020616.1:False:905318	1129	By MS/MS	By MS/MS	By MS/MS	By MS/MS	By MS/MS	By MS/MS
	clS CBU_0096		Q83F53;CP020616.1:False:90968	0.939209	0.903867	0.907734	0.916937	28.9056	28.7449	27.3999	27.1484	25.9815	24.8719		Yes					11	11	11	39.9	39.9	39.9	46.01	0	51.02	327790000	14	7	7	3	0	0	0	0.916937	Q83F53;CP020616.1:False:90968	1130	By MS/MS	By MS/MS	By MS/MS
	rlmB CBU_0986		Q83CW6;CP020616.1:False:909945	0.852858	0.894264	0.824643	0.857255	31.7987	30.7835	29.5409	27.1198	27.5286	24.3607		Yes					8	8	8	42.8	42.8	42.8	27.14	0	105.06	4117300000	30	7	7	5	1	2	0	0.857255	Q83CW6;CP020616.1:False:909945	1131	By MS/MS	By MS/MS	By MS/MS	By MS/MS	By MS/MS
	purA CBU_0998		Q83CV4;CP020616.1:False:918362	0.793476	0.810555	0.781851	0.795294	33.7385	32.8926	32.1082	26.7707	26.6613	25.1038		Yes					25	25	25	64.1	64.1	64.1	47.989	0	323.31	19430000000	85	23	24	18	1	6	1	0.795294	Q83CV4;CP020616.1:False:918362	1132	By MS/MS	By MS/MS	By MS/MS	By MS/MS	By MS/MS	By MS/MS
	CBU_1018		Q83CT5;CP020616.1:False:937685	0.909433	0.940596	0.862409	0.904146	29.6171	27.1909	28.3799	26.9348	25.5757	24.4751		Yes					4	4	4	39.8	39.8	39.8	13.84	0	22.232	1276400000	8	3	2	4	0	0	0	0.904146	Q83CT5;CP020616.1:False:937685	1134	By MS/MS	By MS/MS	By MS/MS
	cyoB CBU_1039		Q83CR8;CP020616.1:False:957235	0.955943	0.966142	0.858558	0.926881	31.9848	31.2841	30.2244	30.5756	30.2248	25.9494		Yes					9	9	9	12.6	12.6	12.6	75.277	0	51.93	8587200000	30	9	5	3	1	3	3	0.926881	Q83CR8;CP020616.1:False:957235	1135	By MS/MS	By MS/MS	By MS/MS	By MS/MS	By MS/MS	By MS/MS
	cyoA CBU_1040		Q83CR7;CP020616.1:False:958133	0.833869	0.900787	0.862507	0.865721	33.8039	33.0265	32.4163	28.188	29.7498	27.9593		Yes					16	16	16	50.7	50.7	50.7	34.223	0	186.66	25501000000	74	16	16	9	0	10	5	0.865721	Q83CR7;CP020616.1:False:958133	1136	By MS/MS	By MS/MS	By MS/MS		By MS/MS	By MS/MS
	csrA2 csrA-2 CBU_1050		Q83CQ8;CP020616.1:False:967260	0.887617	0.863805	0.800239	0.850554	33.7247	32.7774	31.0938	29.9347	28.3133	24.8825		Yes					5	5	5	65.7	65.7	65.7	7.9649	0	45.731	13826000000	20	5	5	3	2	3	0	0.850554	Q83CQ8;CP020616.1:False:967260	1138	By MS/MS	By MS/MS	By MS/MS	By MS/MS	By MS/MS
	CBU_1051		Q83CQ7;CP020616.1:False:968554	0.856125	0.784248	0.820192	0.820189	32.6051	31.6818	30.9156	27.9141	24.8464	25.3567		Yes					19	19	19	62.1	62.1	62.1	44.106	0	323.31	8687000000	58	18	13	10	0	3	0	0.820189	Q83CQ7;CP020616.1:False:968554	1139	By MS/MS	By MS/MS	By MS/MS		By MS/MS
	alaS CBU_1052		Q83CQ6;CP020616.1:False:971160	0.835723	0.844771	0.767589	0.816028	35.4985	34.5181	32.5939	29.667	29.1599	25.0187		Yes					53	53	53	67.9	67.9	67.9	97.655	0	323.31	41719000000	214	47	43	33	11	16	2	0.816028	Q83CQ6;CP020616.1:False:971160	1140	By MS/MS	By MS/MS	By MS/MS	By MS/MS	By MS/MS	By MS/MS
	recA CBU_1054		Q83CQ4;CP020616.1:False:972597	0.844552	0.856059	0.773893	0.824835	36.483	35.7958	34.2935	30.8118	30.6433	26.5395		Yes					23	23	23	65.9	65.9	65.9	37.127	0	323.31	110030000000	120	20	19	17	6	13	5	0.824835	Q83CQ4;CP020616.1:False:972597	1142	By MS/MS	By MS/MS	By MS/MS	By MS/MS	By MS/MS	By MS/MS
	CBU_1055		Q83CQ3;CP020616.1:False:973176	0.891463	0.850197	0.8651	0.86892	30.6189	29.8161	27.0106	27.2956	25.3496	23.3669		Yes					6	6	6	36.7	36.7	36.7	17.669	0	47.227	1239000000	11	6	4	2	1	0	0	0.86892	Q83CQ3;CP020616.1:False:973176	1143	By MS/MS	By MS/MS	By MS/MS	By MS/MS
	CBU_0103		Q83F46;CP020616.1:False:97843	0.833225	0.857896	0.765915	0.819012	33.6947	31.8322	32.0406	28.0753	27.3087	24.5404		Yes					27	27	27	79.4	79.4	79.4	52.895	0	323.31	17430000000	86	24	19	17	4	6	1	0.819012	Q83F46;CP020616.1:False:97843	1144	By MS/MS	By MS/MS	By MS/MS	By MS/MS	By MS/MS	By matching
	CBU_1059		Q4AAX8;CP020616.1:False:978679	0.972631	0.912026	0.897765	0.927474	29.77	28.6405	26.4808	28.9552	26.1208	23.7736		Yes					7	7	7	43	43	43	27.875	0	35.695	523400000	11	7	4	2	0	0	0	0.927474	Q4AAX8;CP020616.1:False:978679	1145	By MS/MS	By MS/MS	By MS/MS
	scpB CBU_1060		Q83CP9;CP020616.1:False:979384	0.814016	0.851411	0.805847	0.823758	34.0944	32.3639	31.326	27.7534	27.5549	25.244		Yes					17	17	17	81.3	81.3	81.3	23.718	0	142.66	15013000000	59	16	15	12	1	3	2	0.823758	Q83CP9;CP020616.1:False:979384	1146	By MS/MS	By MS/MS	By MS/MS	By MS/MS	By MS/MS	By MS/MS
	scpA CBU_1061		Q83CP8;CP020616.1:False:980147	0.88415	0.862076	0.866523	0.870917	30.9023	29.8142	27.173	27.3222	25.7021	23.546		Yes					8	8	8	41	41	41	30.44	0	51.493	1313500000	15	7	5	3	0	0	0	0.870917	Q83CP8;CP020616.1:False:980147	1147	By MS/MS	By MS/MS	By MS/MS
	CBU_1065		Q83CP4;CP020616.1:False:983897	0.908901	0.93215	0.892181	0.911077	29.3313	28.4107	27.8371	26.6592	26.4831	24.8357		Yes					5	5	5	41.8	41.8	41.8	21.669	0	37.963	497320000	13	4	3	2	0	0	0	0.911077	Q83CP4;CP020616.1:False:983897	1148	By MS/MS	By MS/MS	By MS/MS
	CBU_1074		CP020616.1:False:993528;Q83CN6	0.844597	0.818192	0.802266	0.821685	32.0787	31.8011	30.419	27.0936	26.0194	24.4041		Yes					7	7	7	40.2	40.2	40.2	23.189	0	83.146	6476100000	23	5	7	7	0	0	0	0.821685	CP020616.1:False:993528;Q83CN6	1150	By MS/MS	By MS/MS	By MS/MS
	nagZ CBU_1077		Q83CN4;CP020616.1:False:997189	0.93341	0.959802	0.925406	0.93954	28.5105	27.9007	27.1942	26.612	26.7792	25.1656		Yes					6	6	6	30.4	30.4	30.4	35.035	0	112.02	775020000	6	4	2	2	0	1	0	0.93954	Q83CN4;CP020616.1:False:997189	1151	By MS/MS	By MS/MS	By MS/MS		By MS/MS
	CBU_1078		Q83CN3;CP020616.1:False:997546	0.958019	0.89799	1.05824	0.971416	29.4085	28.7532	22.8042	28.1739	25.8201	24.1323		Yes					5	5	5	38.4	38.4	38.4	13.087	0	20.144	388270000	13	5	4	2	0	0	0	0.971416	Q83CN3;CP020616.1:False:997546	1152	By MS/MS	By MS/MS	By MS/MS
	CBU_1079		Q83CN2;CP020616.1:False:998147	0.92403	0.860778	0.865332	0.88338	30.3782	29.9696	28.569	28.0704	25.7971	24.7217		Yes	CBU1079	Yes			8	8	8	51.5	51.5	51.5	23.548	0	79.896	1844900000	13	7	6	3	0	1	0	0.88338	Q83CN2;CP020616.1:False:998147	1153	By MS/MS	By MS/MS	By MS/MS		By MS/MS
	CBU_1095		Q83CL9;CP020616.1:True:1016947	0.826624	0.839803	0.812887	0.826438	33.364	32.4092	31.0047	27.5794	27.2174	25.2033		Yes					6	6	6	39.6	39.6	39.6	20.254	0	126.99	11165000000	23	6	5	6	1	2	0	0.826438	Q83CL9;CP020616.1:True:1016947	1155	By MS/MS	By MS/MS	By MS/MS	By MS/MS	By MS/MS
	CBU_0109		Q83F42;CP020616.1:True:101703	0.859384	0.892264	0.844395	0.865348	33.4013	32.1365	31.0272	28.7046	28.6743	26.1992		Yes					17	17	17	74.9	74.9	74.9	28.894	0	245.21	12051000000	66	16	14	11	3	6	4	0.865348	Q83F42;CP020616.1:True:101703	1156	By MS/MS	By MS/MS	By MS/MS	By MS/MS	By MS/MS	By MS/MS
	fumC CBU_1096		Q83CL8;CP020616.1:True:1017619	0.805091	0.808792	0.712121	0.775335	34.4772	33.0033	31.7453	27.7573	26.6928	22.6065		Yes					19	19	19	56.2	56.2	56.2	49.85	0	323.31	19996000000	71	17	15	14	5	7	1	0.775335	Q83CL8;CP020616.1:True:1017619	1157	By MS/MS	By MS/MS	By MS/MS	By MS/MS	By MS/MS	By MS/MS
	aldC CBU_1097		Q83CL7;CP020616.1:True:1018973	0.879948	0.881332	0.777451	0.846244	34.1255	32.442	31.8518	30.0287	28.5922	24.7633		Yes					13	13	13	57.7	57.7	57.7	29.164	0	323.31	18924000000	64	11	10	10	4	5	3	0.846244	Q83CL7;CP020616.1:True:1018973	1158	By MS/MS	By MS/MS	By MS/MS	By MS/MS	By MS/MS	By MS/MS
	enhA.3 CBU_1122		Q83CJ3;CP020616.1:True:1039717	0.899998	0.873332	0.854495	0.875942	34.4316	33.8641	32.2238	30.9884	29.5746	27.5351		Yes					11	11	11	60.1	60.1	60.1	28.711	0	182.67	29302000000	59	10	11	7	2	7	3	0.875942	Q83CJ3;CP020616.1:True:1039717	1160	By MS/MS	By MS/MS	By MS/MS	By MS/MS	By MS/MS	By MS/MS
	cbpM CBU_1124		Q83CJ1;CP020616.1:True:1041649	0.88992	0.833624	0.889829	0.871124	30.4605	30.3834	28.5457	27.1074	25.3283	25.4008		Yes					6	6	6	46.2	46.2	46.2	12.38	0	48.887	2033300000	12	6	3	2	1	0	0	0.871124	Q83CJ1;CP020616.1:True:1041649;CP020616.1:False:29034	1161	By MS/MS	By MS/MS	By MS/MS	By MS/MS
	tdh CBU_0112		Q83F39;CP020616.1:True:104645	0.839469	0.896673	0.864293	0.866812	32.4246	31.2425	31.0218	27.2195	28.0143	26.8119		Yes					12	12	12	53.5	53.5	53.5	37.194	0	88.707	8940600000	39	10	10	9	1	4	0	0.866812	Q83F39;CP020616.1:True:104645	1162	By MS/MS	By MS/MS	By MS/MS	By MS/MS	By MS/MS
	suhB CBU_1133		Q83CI2;CP020616.1:True:1048547	0.912165	0.860463	0.884249	0.885626	30.1684	29.8485	27.8257	27.5186	25.6835	24.6049		Yes					10	10	10	46.1	46.1	46.1	29.811	0	140.55	1330700000	25	10	6	5	0	0	0	0.885626	Q83CI2;CP020616.1:True:1048547	1163	By MS/MS	By MS/MS	By MS/MS
	CBU_1135		Q83CI0;CP020616.1:True:1050000	0.905328	0.976229	0.951242	0.944266	30.079	26.8176	27.024	27.2313	26.1801	25.7063		Yes					5	5	5	52.8	52.8	52.8	15.94	0	171.78	735470000	9	4	1	3	0	0	0	0.944266	Q83CI0;CP020616.1:True:1050000	1164	By MS/MS	By MS/MS	By MS/MS
	mnmA trmU CBU_1147		Q820W2;CP020616.1:True:1064244	0.866319	0.87778	0.874563	0.872887	29.96	29.5063	28.4573	25.9549	25.9001	24.8877		Yes					7	7	7	30.4	30.4	30.4	40.86	0	41.193	1554000000	15	6	5	4	0	0	0	0.872887	Q820W2;CP020616.1:True:1064244	1165	By MS/MS	By MS/MS	By MS/MS
	mfd CBU_1148		Q83CG9;CP020616.1:True:1065374	0.937849	0.895271	0.87788	0.903666	29.1788	28.5023	27.994	27.3653	25.5172	24.5754		Yes					15	15	15	19.3	19.3	19.3	131.6	0	98.258	1019900000	24	13	9	5	0	0	0	0.903666	Q83CG9;CP020616.1:True:1065374	1166	By MS/MS	By MS/MS	By MS/MS
	mraZ CBU_0115		Q83F36;CP020616.1:True:106696	0.895019	0.906939	0.799157	0.867038	33.3879	32.1423	31.3602	29.8828	29.1511	25.0618		Yes					14	14	14	93.4	93.4	93.4	17.339	0	141.18	13676000000	52	13	10	10	2	5	0	0.867038	Q83F36;CP020616.1:True:106696	1167	By MS/MS	By MS/MS	By MS/MS	By MS/MS	By MS/MS
	CBU_1160		CP020616.1:True:1079219;Q83CF8	0.87512	0.865633	0.884622	0.875125	31.241	29.3878	27.1564	27.3396	25.4391	24.0231		Yes					15	15	15	34.9	34.9	34.9	61.229	0	78.513	1538200000	31	14	4	5	1	1	0	0.875125	CP020616.1:True:1079219;Q83CF8	1170	By MS/MS	By MS/MS	By MS/MS	By MS/MS	By MS/MS
	ftsI CBU_0118		Q83F33;CP020616.1:True:108471	0.937429	0.871068	0.930556	0.913018	29.5923	28.5304	27.9179	27.7406	24.8519	25.9792		Yes					8	8	8	25.9	25.9	25.9	60.842	0	112.1	1042000000	12	6	5	4	0	0	0	0.913018	Q83F33;CP020616.1:True:108471	1172	By MS/MS	By MS/MS	By MS/MS
	CBU_1169		Q83CE9;CP020616.1:True:1086450	0.903835	0.907956	0.920702	0.910831	34.6382	33.3985	32.541	31.3072	30.3244	29.9606		Yes					13	13	13	80.8	80.8	80.8	17.206	0	179.88	37648000000	56	12	10	9	2	6	4	0.910831	Q83CE9;CP020616.1:True:1086450	1173	By MS/MS	By MS/MS	By MS/MS	By MS/MS	By MS/MS	By MS/MS
	CBU_1173		Q83CE6;CP020616.1:True:1089426	0.879375	0.886482	0.790344	0.852067	31.0369	29.4645	30.262	27.2931	26.1197	23.9174		Yes					6	6	6	70.5	70.5	70.5	13.691	0	40.918	4373700000	23	6	4	4	0	1	1	0.852067	Q83CE6;CP020616.1:True:1089426	1174	By MS/MS	By MS/MS	By MS/MS		By MS/MS	By MS/MS
	aroE CBU_0010		Q83FD0;CP020616.1:True:10966	0.957378	0.878725	0.881095	0.905733	29.0439	29.1987	27.946	27.806	25.6577	24.6231		Yes					4	4	4	23.5	23.5	23.5	29.794	0	36.315	1071800000	10	4	2	2	0	0	0	0.905733	Q83FD0;CP020616.1:True:10966	1175	By MS/MS	By MS/MS	By MS/MS
	CBU_1183		Q83CD7;CP020616.1:True:1098960	0.949447	0.887114	0.895073	0.910544	35.0541	34.0789	27.1411	33.282	30.2319	24.2933		Yes					5	5	5	62.4	62.4	62.4	13.149	0	23.907	40330000000	25	3	3	1	3	3	1	0.910544	Q83CD7;CP020616.1:True:1098960	1176	By MS/MS	By MS/MS	By MS/MS	By MS/MS	By MS/MS	By MS/MS
	CBU_1203		Q83CC4;CP020616.1:True:1120257	0.893048	0.883315	0.937608	0.904657	29.5489	28.6359	27.5537	26.3885	25.2945	25.8346		Yes					7	7	7	22.7	22.7	22.7	61.807	0	51.96	896900000	10	6	3	4	0	0	0	0.904657	Q83CC4;CP020616.1:True:1120257	1178	By MS/MS	By matching	By MS/MS
	murE CBU_0123		Q83F28;CP020616.1:True:112111	0.879649	0.863495	0.881054	0.874732	31.3495	30.6085	26.7841	27.5765	26.4303	23.5982		Yes					18	18	18	50.7	50.7	50.7	53.827	0	183.72	2155200000	32	15	10	6	0	1	0	0.874732	Q83F28;CP020616.1:True:112111	1179	By MS/MS	By MS/MS	By MS/MS		By MS/MS
	CBU_1204		Q83CC3;CP020616.1:True:1121940	0.87719	0.791723	0.867575	0.845496	32.9186	31.9809	29.7218	28.8759	25.32	25.7859		Yes					18	18	18	53.3	53.3	53.3	50.088	0	245.8	6454900000	42	17	14	8	4	3	0	0.845496	Q83CC3;CP020616.1:True:1121940	1180	By MS/MS	By MS/MS	By MS/MS	By MS/MS	By MS/MS
	murF CBU_0124		Q83F27;CP020616.1:True:113568	0.84504	0.797346	0.816323	0.81957	32.2845	31.8964	31.0332	27.2817	25.4325	25.3331		Yes					17	17	17	51.6	51.6	51.6	47.695	0	244.82	9274600000	40	16	12	12	0	1	0	0.81957	Q83F27;CP020616.1:True:113568	1181	By MS/MS	By MS/MS	By MS/MS		By MS/MS
	CBU_1224		Q83CA4;CP020616.1:True:1143179	0.8736	0.876941	0.852348	0.86763	31.8851	30.9524	30.7306	27.8548	27.1434	26.1932		Yes					15	15	15	50.7	50.7	50.7	49.122	0	171.65	7294600000	49	13	11	9	1	5	2	0.86763	Q83CA4;CP020616.1:True:1143179	1182	By MS/MS	By MS/MS	By MS/MS	By MS/MS	By MS/MS	By MS/MS
	mraY CBU_0125		Q83F26;CP020616.1:True:114910	0.908293	0.990246	0.805201	0.901247	30.9842	26.9705	29.9783	28.1428	26.7075	24.1385		Yes					2	2	2	6.4	6.4	6.4	39.537	0.00019829	5.2046	54922000000	13	2	1	2	1	1	1	0.901247	Q83F26;CP020616.1:True:114910	1183	By MS/MS	By MS/MS	By MS/MS	By MS/MS	By MS/MS	By MS/MS
	qseB CBU_1227		Q83CA1;CP020616.1:True:1150908	0.773818	0.805845	0.760383	0.780015	34.5398	33.5609	32.2401	26.7275	27.0449	24.5148		Yes					14	14	14	68.5	68.5	68.5	26.28	0	122.09	25654000000	49	13	12	9	1	3	0	0.780015	Q83CA1;CP020616.1:True:1150908	1185	By MS/MS	By MS/MS	By MS/MS	By MS/MS	By MS/MS
	qseC CBU_1228		Q83CA0;CP020616.1:True:1151621	0.964194	0.891126	0.859444	0.904921	29.4574	28.4102	27.8838	28.4026	25.317	23.9646		Yes					10	10	10	30.8	30.8	30.8	53.912	0	92.641	994650000	16	9	7	4	0	0	0	0.904921	Q83CA0;CP020616.1:True:1151621	1186	By MS/MS	By MS/MS	By MS/MS
	CBU_1233		Q83C95;CP020616.1:True:1160309	0.835604	0.883795	0.797318	0.838906	33.2327	31.5277	30.6729	27.7693	27.8641	24.4561		Yes					13	13	13	45.3	45.3	45.3	33.223	0	248.69	8932800000	47	12	11	7	1	6	3	0.838906	Q83C95;CP020616.1:True:1160309	1189	By MS/MS	By MS/MS	By MS/MS	By MS/MS	By MS/MS	By MS/MS
	CBU_1234		Q83C94;CP020616.1:True:1161280	0.928713	0.915485	0.846606	0.896935	30.4581	29.2446	28.6146	28.2868	26.773	24.2253		Yes					11	11	11	40.2	40.2	40.2	50.742	0	114.44	1736800000	27	10	9	6	0	0	0	0.896935	Q83C94;CP020616.1:True:1161280	1190	By MS/MS	By MS/MS	By MS/MS
	orn CBU_1235		Q83C93;CP020616.1:True:1162737	0.847101	0.82295	0.814499	0.828183	32.1254	31.3233	30.0305	27.2134	25.7775	24.4598		Yes					8	8	8	63.9	63.9	63.9	21.012	0	48.697	5253500000	27	8	6	5	1	0	0	0.828183	Q83C93;CP020616.1:True:1162737	1191	By MS/MS	By MS/MS	By MS/MS	By MS/MS
			Q83C89;CP020616.1:True:1164526	0.93572	0.891468	0.961981	0.929723	29.9347	28.4971	27.2199	28.0105	25.4042	26.185							2	2	2	14	14	14	20.861	0	31.766	571640000	5	2	2	0	1	1	0	0.929723	Q83C89;CP020616.1:True:1164526	1192	By MS/MS	By MS/MS		By MS/MS	By MS/MS
	xseA CBU_1243		Q83C85;CP020616.1:True:1168707	0.876235	0.855347	0.817889	0.849824	31.5501	31.1723	29.8178	27.6453	26.6631	24.3876		Yes					12	12	12	37	37	37	47.181	0	146.33	4312000000	31	11	10	11	1	1	0	0.849824	Q83C85;CP020616.1:True:1168707	1193	By MS/MS	By MS/MS	By MS/MS	By MS/MS	By MS/MS
			CP020616.1:True:1178196	0.945875	0.940667	0.954241	0.946927	28.2342	27.1308	26.3098	26.706	25.521	25.1059							3	3	3	24	24	24	18.009	0.00020206	5.9683	213990000	4	3	3	2	0	0	0	0.946927	CP020616.1:True:1178196	1195	By MS/MS	By MS/MS	By MS/MS
	murD CBU_0131		Q83F20;CP020616.1:True:118006	0.83772	0.807788	0.786254	0.810587	32.5936	31.909	30.8147	27.3044	25.7757	24.2282		Yes					21	21	21	57.5	57.5	57.5	48.772	0	170.55	8335100000	47	20	18	13	0	1	0	0.810587	Q83F20;CP020616.1:True:118006	1196	By MS/MS	By MS/MS	By MS/MS		By MS/MS
	nhaP.1 CBU_1259		Q83C70;CP020616.1:True:1182623	0.892113	0.836055	0.931381	0.886516	30.7613	29.9532	26.3349	27.4425	25.0425	24.5278		Yes					4	4	4	10.3	10.3	10.3	59.472	0	28.671	912650000	10	4	3	0	0	1	0	0.886516	Q83C70;CP020616.1:True:1182623	1198	By MS/MS	By MS/MS			By MS/MS
	CBU_1260		Q83C69;CP020616.1:True:1184664	0.914642	0.925202	0.87171	0.903851	35.0772	33.5343	32.5437	32.0831	31.0259	28.3686		Yes					13	13	13	72.6	72.6	72.6	26.253	0	201.24	39464000000	92	12	11	9	5	10	6	0.903851	Q83C69;CP020616.1:True:1184664	1199	By MS/MS	By MS/MS	By MS/MS	By MS/MS	By MS/MS	By MS/MS
	CBU_1261		Q83C68;CP020616.1:True:1185535	0.877003	0.889825	0.868528	0.878452	35.4337	34.71	33.4997	31.0755	30.8858	29.0955		Yes					23	23	23	61	61	61	46.368	0	323.31	63673000000	129	22	20	18	4	14	9	0.878452	Q83C68;CP020616.1:True:1185535	1200	By MS/MS	By MS/MS	By MS/MS	By MS/MS	By MS/MS	By MS/MS
	lipA CBU_1266		Q83C63;CP020616.1:True:1188731	0.96614	0.911457	0.915482	0.931026	29.7152	28.6119	26.2668	28.7091	26.0785	24.0468		Yes					6	6	6	29.5	29.5	29.5	35.603	0	48.786	656980000	12	6	2	2	0	0	0	0.931026	Q83C63;CP020616.1:True:1188731	1201	By MS/MS	By MS/MS	By MS/MS
	CBU_1267		Q83C62;CP020616.1:True:1189777	0.863083	0.847939	0.815919	0.842314	31.0142	30.2368	29.5341	26.7678	25.6389	24.0974		Yes					15	15	15	28.2	28.2	28.2	78.311	0	107.16	3151000000	30	14	9	6	2	0	0	0.842314	Q83C62;CP020616.1:True:1189777	1202	By MS/MS	By MS/MS	By MS/MS	By MS/MS
	pfp CBU_1273		Q83C58;CP020616.1:True:1197137	0.801353	0.8057	0.787266	0.798106	34.1083	33.4471	32.5605	27.3328	26.9483	25.6337		Yes					17	17	17	66	66	66	46.082	0	323.31	27166000000	81	16	16	16	2	5	1	0.798106	Q83C58;CP020616.1:True:1197137	1203	By MS/MS	By MS/MS	By MS/MS	By MS/MS	By MS/MS	By MS/MS
	eda CBU_1277		Q83C54;CP020616.1:True:1201033	0.891723	0.88515	0.773419	0.850097	31.3523	30.3984	30.2735	27.9575	26.9072	23.4141		Yes					10	10	10	66	66	66	25.748	0	121.63	4920600000	22	8	8	8	0	2	1	0.850097	Q83C54;CP020616.1:True:1201033	1204	By MS/MS	By MS/MS	By MS/MS		By MS/MS	By MS/MS
	CBU_1278		Q83C53;CP020616.1:True:1201733	0.854551	0.830536	0.817651	0.834246	32.5866	31.5535	31.1632	27.8469	26.2063	25.4806		Yes					10	10	10	78.4	78.4	78.4	20.762	0	136.54	9460700000	36	9	8	8	0	2	0	0.834246	Q83C53;CP020616.1:True:1201733	1205	By MS/MS	By MS/MS	By MS/MS		By MS/MS
	CBU_1286		Q83C46;CP020616.1:True:1213276	0.967336	0.945117	0.907911	0.940122	28.927	27.8859	27.6608	27.9822	26.3555	25.1136		Yes					7	7	7	20.9	20.9	20.9	53.03	0	36.285	796850000	10	6	3	3	0	0	0	0.940122	Q83C46;CP020616.1:True:1213276	1206	By MS/MS	By MS/MS	By MS/MS
	CBU_1291		Q83C43;CP020616.1:True:1219933	0.960359	0.887033	0.996838	0.948077	28.804	28.3988	26.8051	27.6622	25.1907	26.7204		Yes					3	3	3	23.4	23.4	23.4	21.596	0	14.589	574440000	7	2	2	3	0	0	0	0.948077	Q83C43;CP020616.1:True:1219933	1207	By MS/MS	By MS/MS	By MS/MS
	CBU_1292		Q83C42;CP020616.1:True:1220577	0.90405	0.884594	0.914317	0.900987	30.4176	28.8176	28.2557	27.499	25.4919	25.8347		Yes					8	8	8	20.9	20.9	20.9	52.88	0	184.72	1423900000	16	8	4	5	0	0	0	0.900987	Q83C42;CP020616.1:True:1220577	1208	By MS/MS	By MS/MS	By MS/MS
	murG CBU_0135		Q820X3;CP020616.1:True:122061	0.851862	0.832877	0.806294	0.830344	31.5208	30.8412	29.4681	26.8514	25.6869	23.7599		Yes					16	16	16	62.6	62.6	62.6	39.973	0	114.18	3773200000	35	11	15	11	0	1	0	0.830344	Q820X3;CP020616.1:True:122061	1209	By MS/MS	By MS/MS	By MS/MS		By MS/MS
	nadK CBU_1296		Q83C38;CP020616.1:True:1223488	0.84286	0.810481	0.831206	0.828182	31.9983	31.0757	29.7018	26.9701	25.1863	24.6883		Yes					6	6	6	32.8	32.8	32.8	32.891	0	242.11	4356300000	23	6	6	5	0	0	0	0.828182	Q83C38;CP020616.1:True:1223488	1210	By MS/MS	By MS/MS	By MS/MS
	omlA bamE CBU_1302		Q83C32;CP020616.1:True:1229149	0.846151	0.925064	0.877824	0.883013	32.5982	31.3222	30.8968	27.583	28.975	27.1219		Yes					9	9	9	55.6	55.6	55.6	14.182	0	90.223	9859000000	44	9	8	7	1	4	3	0.883013	Q83C32;CP020616.1:True:1229149	1211	By MS/MS	By MS/MS	By MS/MS	By MS/MS	By MS/MS	By MS/MS
	smpB CBU_1305		Q83C29;CP020616.1:True:1230218	0.926802	0.83062	0.852056	0.869826	30.6254	29.7661	29.5666	28.3837	24.7243	25.1924		Yes					6	6	6	50.9	50.9	50.9	18.456	0	61.137	2971900000	16	5	6	3	1	1	0	0.869826	Q83C29;CP020616.1:True:1230218	1212	By MS/MS	By MS/MS	By MS/MS	By MS/MS	By MS/MS
	msrA msrB CBU_1306		Q83C28;CP020616.1:True:1230720	0.946734	0.850204	0.910472	0.90247	29.8441	29.2935	28.1727	28.2544	24.9054	25.6505		Yes					5	5	5	23.2	23.2	23.2	32.843	0	37.433	1317300000	14	4	3	3	0	0	0	0.90247	Q83C28;CP020616.1:True:1230720	1213	By MS/MS	By MS/MS	By MS/MS
	murC CBU_0136		Q83F17;CP020616.1:True:123094	0.900555	0.812476	0.805365	0.839465	31.3654	30.6621	30.0064	28.2463	24.9122	24.1661		Yes					13	13	13	53.1	53.1	53.1	50.64	0	148.31	4264600000	40	12	10	6	0	0	0	0.839465	Q83F17;CP020616.1:True:123094	1214	By MS/MS	By MS/MS	By MS/MS
	CBU_1308		Q83C26;CP020616.1:True:1232360	0.893507	0.810133	0.880993	0.861544	30.7492	30.5834	29.8136	27.4746	24.7766	26.2656		Yes					6	6	6	37.1	37.1	37.1	25.813	0	77.12	3608100000	18	6	6	5	0	0	0	0.861544	Q83C26;CP020616.1:True:1232360	1215	By MS/MS	By MS/MS	By MS/MS
	murB CBU_0137		Q83F16;CP020616.1:True:124502	0.821393	0.843123	0.918125	0.86088	33.1045	30.6022	27.5459	27.1918	25.8014	25.2906		Yes					4	4	4	19.9	19.9	19.9	34.632	0	7.0952	3166900000	6	4	2	0	0	0	0	0.86088	Q83F16;CP020616.1:True:124502	1216	By MS/MS	By matching
	ftsA CBU_0140		Q83F13;CP020616.1:True:126976	0.837458	0.839079	0.771419	0.815985	33.8197	33.015	31.7778	28.3225	27.7022	24.514		Yes					23	23	23	66.6	66.6	66.6	44.672	0	323.31	18398000000	100	22	20	14	4	6	1	0.815985	Q83F13;CP020616.1:True:126976	1219	By MS/MS	By MS/MS	By MS/MS	By MS/MS	By MS/MS	By matching
	dnaA CBU_0001		Q83FD8;CP020616.1:True:127	0.864842	0.854938	0.859169	0.859649	30.1727	29.6641	28.9353	26.0946	25.3609	24.8603		Yes					10	10	10	38.6	38.6	38.6	51.095	0	104.42	2094000000	26	9	6	5	0	1	0	0.859649	Q83FD8;CP020616.1:True:127	1220	By MS/MS	By MS/MS	By MS/MS		By MS/MS
	czcD.2 CBU_1362		Q83BX5;CP020616.1:True:1285535	0.897907	0.858625	0.854385	0.870305	31.1316	30.6102	29.3675	27.9533	26.2827	25.0911		Yes					9	9	9	32.5	32.5	32.5	41.662	0	116.73	3199300000	24	9	4	5	0	1	0	0.870305	Q83BX5;CP020616.1:True:1285535	1221	By MS/MS	By MS/MS	By MS/MS		By MS/MS
	pabB CBU_1373		Q83BW4;CP020616.1:True:1296089	0.873955	0.783642	0.855476	0.837691	32.2226	31.7938	30.1348	28.1611	24.915	25.7796		Yes					19	19	19	59.5	59.5	59.5	49.291	0	323.31	5920500000	46	15	14	13	1	0	0	0.837691	Q83BW4;CP020616.1:True:1296089	1224	By MS/MS	By MS/MS	By MS/MS	By MS/MS
	CBU_1374		Q83BW3;CP020616.1:True:1297384	0.908682	0.879759	0.799743	0.862728	31.2424	29.8242	29.8967	28.3894	26.2381	23.9097		Yes					8	8	8	52.8	52.8	52.8	18.261	0	92.73	3802800000	23	6	3	4	2	0	0	0.862728	Q83BW3;CP020616.1:True:1297384	1225	By MS/MS	By MS/MS	By MS/MS	By MS/MS
	map CBU_1388		Q83BV1;CP020616.1:True:1311703	0.871738	0.808343	0.827987	0.836023	31.9078	31.2272	30.1206	27.8152	25.2423	24.9394		Yes					5	5	5	30	30	30	29.97	0	42.208	5315800000	19	4	5	5	0	1	0	0.836023	Q83BV1;CP020616.1:True:1311703	1226	By MS/MS	By MS/MS	By MS/MS		By MS/MS
	enhA.5 CBU_1394		Q83BU9;CP020616.1:True:1320798	0.874664	0.929145	0.894043	0.899284	30.7918	28.1734	27.0939	26.9325	26.1772	24.2231		Yes					6	6	6	30.3	30.3	30.3	19.379	0	36.39	676030000	9	5	2	1	1	0	0	0.899284	Q83BU9;CP020616.1:True:1320798	1227	By MS/MS	By MS/MS	By MS/MS	By MS/MS
	gltA CBU_1410		P18789;CP020616.1:True:1334646	0.904708	0.898147	0.848776	0.883877	34.4275	33.4183	32.0739	31.1468	30.0145	27.2236		Yes					27	27	27	73.7	73.7	73.7	48.632	0	252.1	26632000000	119	22	18	18	9	13	6	0.883877	P18789;CP020616.1:True:1334646	1228	By MS/MS	By MS/MS	By MS/MS	By MS/MS	By MS/MS	By MS/MS
	CBU_1416		Q83BT6;CP020616.1:True:1339857	0.811771	0.88419	0.816617	0.837526	33.2022	31.9841	30.3902	26.9525	28.28	24.8171		Yes					10	10	10	59.3	59.3	59.3	24.286	0	72.392	8588000000	36	9	9	5	1	4	0	0.837526	Q83BT6;CP020616.1:True:1339857	1229	By MS/MS	By MS/MS	By MS/MS	By MS/MS	By MS/MS
	CBU_1458		Q83BP5;CP020616.1:True:1386099	0.953169	0.932643	0.895139	0.926984	29.0029	28.3782	26.9635	27.6447	26.4667	24.1361		Yes					7	7	6	32.6	32.6	30.6	44.894	0	71.267	382640000	14	7	6	1	0	0	0	0.926984	Q83BP5;CP020616.1:True:1386099	1231	By MS/MS	By MS/MS	By MS/MS
	gatA CBU_1474		Q83BM9;CP020616.1:True:1402131	0.830118	0.790051	0.76311	0.794426	34.1718	32.4714	31.3844	28.3666	25.654	23.9497		Yes					19	19	19	64.4	64.4	64.4	52.561	0	249.2	15427000000	65	19	15	11	2	2	0	0.794426	Q83BM9;CP020616.1:True:1402131	1233	By MS/MS	By MS/MS	By MS/MS	By MS/MS	By MS/MS
	gatB CBU_1475		Q83BM8;CP020616.1:True:1403581	0.831496	0.815538	0.79038	0.812471	33.992	33.164	31.8807	28.2642	27.0465	25.1978		Yes					27	27	27	72.3	72.3	72.3	53.453	0	323.31	19029000000	86	24	25	18	3	3	0	0.812471	Q83BM8;CP020616.1:True:1403581	1234	By MS/MS	By MS/MS	By MS/MS	By MS/MS	By MS/MS
	CBU_1477		Q83BM6;CP020616.1:True:1406203	0.905894	0.833238	0.977961	0.905698	29.9005	29.6338	26.2872	27.0867	24.692	25.7079		Yes					5	5	5	36.3	36.3	36.3	20.518	0	87.482	737520000	10	5	4	1	0	0	0	0.905698	Q83BM6;CP020616.1:True:1406203	1235	By MS/MS	By MS/MS	By MS/MS
	CBU_1538		Q83BH0;CP020616.1:True:1461685	0.862386	0.858159	0.801949	0.840831	34.9812	34.0114	32.6833	30.1673	29.1872	26.2103		Yes					31	31	31	74.6	74.6	74.6	49.666	0	323.31	36178000000	123	30	24	24	8	10	3	0.840831	Q83BH0;CP020616.1:True:1461685	1241	By MS/MS	By MS/MS	By MS/MS	By MS/MS	By MS/MS	By MS/MS
	nrdA CBU_1553		Q83BF6;CP020616.1:True:1473544	0.873757	0.917623	0.785656	0.859012	35.2679	33.0121	33.0687	30.8156	30.2926	25.9806		Yes					45	45	45	65.9	65.9	65.9	106.44	0	323.31	42186000000	198	45	35	32	4	17	4	0.859012	Q83BF6;CP020616.1:True:1473544	1242	By MS/MS	By MS/MS	By MS/MS	By MS/MS	By MS/MS	By MS/MS
	CBU_1559		Q83BF1;CP020616.1:True:1481522	0.87031	0.861467	0.86888	0.866886	31.1563	30.0026	29.0992	27.1156	25.8462	25.2837		Yes					6	6	6	27.3	27.3	27.3	23.856	0	186.6	2591800000	19	5	6	5	0	0	0	0.866886	Q83BF1;CP020616.1:True:1481522	1243	By MS/MS	By MS/MS	By MS/MS
	CBU_1561		Q83BE9;CP020616.1:True:1482687	0.847361	0.863094	0.918197	0.876217	31.0888	30.0611	26.8372	26.3434	25.9456	24.6418		Yes					2	2	2	10.3	10.3	10.3	29.628	0.00019782	5.1148	1373800000	5	2	1	1	0	0	0	0.876217	Q83BE9;CP020616.1:True:1482687	1244	By MS/MS	By MS/MS	By MS/MS
	aspS CBU_1565		Q83BE5;CP020616.1:True:1486107	0.800158	0.855726	0.752797	0.802894	34.2589	33.4262	32.8053	27.4126	28.6037	24.6958		Yes					37	37	36	74.2	74.2	74.2	66.754	0	323.31	31980000000	138	34	31	29	2	9	1	0.802894	Q83BE5;CP020616.1:True:1486107	1245	By MS/MS	By MS/MS	By MS/MS	By MS/MS	By MS/MS	By MS/MS
	CBU_1566		Q83BE4;CP020616.1:True:1487961	0.897839	0.887513	0.917809	0.901054	30.2114	29.301	27.6392	27.125	26.005	25.3675		Yes					5	5	5	34	34	34	26.572	0	77.725	886820000	17	5	5	2	0	0	0	0.901054	Q83BE4;CP020616.1:True:1487961	1246	By MS/MS	By MS/MS	By MS/MS
	ruvB CBU_1570		Q83BE0;CP020616.1:True:1491754	0.839079	0.796551	0.790531	0.80872	33.4098	32.7119	31.7422	28.0335	26.0567	25.0932		Yes					22	22	22	67	67	67	39.151	0	285.28	15478000000	73	18	16	20	2	0	0	0.80872	Q83BE0;CP020616.1:True:1491754	1248	By MS/MS	By MS/MS	By MS/MS	By MS/MS
	CBU_1573		Q83BD8;CP020616.1:True:1494396	0.922027	0.879492	0.938851	0.913457	30.3766	29.2296	25.6192	28.0081	25.7072	24.0526		Yes					4	4	4	10.7	10.7	10.7	44.731	0	101.84	811350000	10	4	4	2	1	1	0	0.913457	Q83BD8;CP020616.1:True:1494396	1249	By MS/MS	By MS/MS	By MS/MS	By MS/MS	By MS/MS
	tolQ CBU_1574		Q83BD7;CP020616.1:True:1495692	0.93102	0.92769	0.825703	0.894804	30.7591	29.5826	30.1125	28.6374	27.4434	24.864		Yes					5	5	5	25.7	25.7	25.7	26.638	0	240.7	4679000000	22	5	5	3	0	4	1	0.894804	Q83BD7;CP020616.1:True:1495692	1250	By MS/MS	By MS/MS	By MS/MS		By MS/MS	By MS/MS
	tolR CBU_1575		Q83BD6;CP020616.1:True:1496407	0.912215	0.928447	0.865536	0.902066	29.7713	27.653	28.279	27.1578	25.6743	24.4765		Yes					1	1	1	12.2	12.2	12.2	16.219	0	6.9952	1144600000	3	1	1	1	0	0	0	0.902066	Q83BD6;CP020616.1:True:1496407	1251	By MS/MS	By matching	By MS/MS
	CBU_1576		Q83BD5;CP020616.1:True:1496912	1.00042	0.920086	0.93642	0.952309	27.9044	27.6973	26.88	27.9162	25.4839	25.171		Yes	CBU1576	Yes			2	2	2	3.2	3.2	3.2	93.605	0	21.994	152200000	5	2	2	0	0	0	0	0.952309	Q83BD5;CP020616.1:True:1496912	1252	By MS/MS	By MS/MS
	CBU_1579		Q83BD2;CP020616.1:True:1501354	0.885152	0.853202	0.959296	0.899217	31.7989	30.8702	26.5326	28.1469	26.3386	25.4526		Yes					8	8	8	46.7	46.7	46.7	21.156	0	52.254	3334600000	12	8	3	3	0	1	0	0.899217	Q83BD2;CP020616.1:True:1501354	1253	By MS/MS	By MS/MS	By MS/MS		By MS/MS
	CBU_1594		Q83BB8;CP020616.1:True:1512855	0.923557	0.906681	0.841639	0.890626	33.768	32.0859	30.0956	31.1867	29.0917	25.3296		Yes	CBU1594	Yes			6	6	6	55	55	55	16.744	0	227.58	10952000000	25	6	4	4	2	2	1	0.890626	Q83BB8;CP020616.1:True:1512855	1255	By MS/MS	By MS/MS	By MS/MS	By MS/MS	By MS/MS	By MS/MS
	dnaG CBU_1595		Q83BB7;CP020616.1:True:1513327	0.908981	0.853828	0.849332	0.870714	30.824	30.3326	29.517	28.0184	25.8988	25.0697		Yes					20	20	20	46	46	46	64.622	0	175.89	3072600000	37	20	12	8	0	1	0	0.870714	Q83BB7;CP020616.1:True:1513327	1256	By MS/MS	By MS/MS	By MS/MS		By MS/MS
	rpoD CBU_1596		Q83BB6;CP020616.1:True:1515189	0.844871	0.890115	0.827255	0.854081	35.1034	34.1022	32.5695	29.6578	30.3549	26.9433		Yes					31	31	30	51.7	51.7	50.3	79.552	0	323.31	37503000000	127	26	23	21	5	12	10	0.854081	Q83BB6;CP020616.1:True:1515189	1257	By MS/MS	By MS/MS	By MS/MS	By MS/MS	By MS/MS	By MS/MS
	rimK CBU_1602		Q83BB0;CP020616.1:True:1521360	0.997793	0.937438	0.861	0.932077	28.3321	27.9111	28.191	28.2696	26.1649	24.2725		Yes					6	6	6	31.6	31.6	31.6	33.191	0	61.413	1000400000	10	5	2	4	0	0	0	0.932077	Q83BB0;CP020616.1:True:1521360	1258	By MS/MS	By MS/MS	By MS/MS
	icmS CBU_1642		Q83B73;CP020616.1:True:1555707	0.921213	0.940071	0.870573	0.910619	29.9075	28.2364	28.4316	27.5511	26.5442	24.7518		Yes					5	5	5	67	67	67	12.384	0	47.05	1493800000	14	5	1	2	0	0	0	0.910619	Q83B73;CP020616.1:True:1555707	1260	By MS/MS	By MS/MS	By MS/MS
	dotD CBU_1643		Q83B72;CP020616.1:True:1556190	0.817175	0.869386	0.817365	0.834642	32.9428	32.4253	30.69	26.92	28.1901	25.0849		Yes					9	9	9	63.3	63.3	63.3	18.68	0	94.526	9660200000	50	8	7	4	1	3	2	0.834642	Q83B72;CP020616.1:True:1556190	1261	By MS/MS	By MS/MS	By MS/MS	By MS/MS	By MS/MS	By MS/MS
	dotC CBU_1644		Q83B71;CP020616.1:True:1556693	0.926137	0.894653	0.795909	0.872233	33.6181	32.7928	31.6563	31.135	29.3382	25.1956		Yes					19	19	19	71.5	71.5	71.5	30.273	0	323.31	18010000000	71	16	16	15	3	8	3	0.872233	Q83B71;CP020616.1:True:1556693	1262	By MS/MS	By MS/MS	By MS/MS	By MS/MS	By MS/MS	By MS/MS
	dotB CBU_1645		Q83B70;CP020616.1:True:1557561	0.866477	0.832614	0.827386	0.842159	33.2084	32.4082	29.3437	28.7743	26.9835	24.2786		Yes					19	19	19	61	61	61	41.336	0	263.85	7197100000	64	18	15	13	2	2	1	0.842159	Q83B70;CP020616.1:True:1557561	1263	By MS/MS	By MS/MS	By MS/MS	By MS/MS	By MS/MS	By MS/MS
	icmW CBU_1650		Q83B65;CP020616.1:True:1563602	0.9038	0.872656	0.786371	0.854276	30.423	29.487	29.691	27.4963	25.732	23.3482		Yes					6	6	6	57.7	57.7	57.7	16.971	0	35.72	2977600000	10	6	3	3	0	0	0	0.854276	Q83B65;CP020616.1:True:1563602	1265	By MS/MS	By MS/MS	By MS/MS
	CBU_1651		Q83B64;CP020616.1:True:1564069	0.899856	0.857386	0.823997	0.860413	30.6968	29.8049	29.8129	27.6227	25.5543	24.5657		Yes					5	5	5	45.4	45.4	45.4	15.892	0	22.882	3333400000	22	4	4	3	0	0	0	0.860413	Q83B64;CP020616.1:True:1564069	1266	By MS/MS	By MS/MS	By MS/MS
	icmX CBU_1652		Q83B63;CP020616.1:True:1564540	0.839838	0.876638	0.831087	0.849188	35.3186	34.9346	32.803	29.6619	30.625	27.2622		Yes					17	17	17	53.7	53.7	53.7	41.351	0	323.31	48154000000	99	15	16	15	3	12	7	0.849188	Q83B63;CP020616.1:True:1564540	1267	By MS/MS	By MS/MS	By MS/MS	By MS/MS	By MS/MS	By MS/MS
	CBU_1664		Q83B51;CP020616.1:True:1573974	0.89824	0.861641	0.883743	0.881208	33.802	33.5725	31.6045	30.3623	28.9274	27.9303		Yes					8	8	8	55.8	55.8	55.8	22.32	0	219.68	20566000000	52	8	6	8	4	6	2	0.881208	Q83B51;CP020616.1:True:1573974	1270	By MS/MS	By MS/MS	By MS/MS	By MS/MS	By MS/MS	By MS/MS
	speG CBU_1678		Q83B40;CP020616.1:True:1585538	0.86339	0.835487	0.801545	0.833474	31.7956	30.8523	29.3124	27.452	25.7767	23.4952		Yes					7	7	7	57.1	57.1	57.1	20.076	0	156.44	3624600000	36	7	7	2	1	1	0	0.833474	Q83B40;CP020616.1:True:1585538	1272	By MS/MS	By MS/MS	By MS/MS	By matching	By MS/MS
	CBU_1686		Q83B32;CP020616.1:True:1591640	0.924754	0.914117	0.967857	0.935576	29.2474	28.8975	27.2098	27.0467	26.4157	26.3352		Yes	CBU1686	Yes			7	7	7	12.8	12.8	12.8	89.1	0	73.386	777120000	10	5	4	4	0	0	0	0.935576	Q83B32;CP020616.1:True:1591640	1275	By MS/MS	By MS/MS	By MS/MS
	metG CBU_1695		Q83B24;CP020616.1:True:1600987	0.828937	0.82503	0.849767	0.834578	32.1322	31.4351	30.3103	26.6356	25.9349	25.7567		Yes					20	20	20	48.7	48.7	48.7	62.242	0	232.46	5927800000	54	16	13	11	0	0	0	0.834578	Q83B24;CP020616.1:True:1600987	1276	By MS/MS	By MS/MS	By MS/MS
	deoC CBU_0017		Q83FC3;CP020616.1:True:16054	0.841176	0.809661	0.794312	0.81505	31.8081	31.1087	30.7931	26.7563	25.1875	24.4594		Yes					14	14	14	70.5	70.5	70.5	26.258	0	55.461	6906700000	36	13	12	9	0	0	0	0.81505	Q83FC3;CP020616.1:True:16054	1277	By MS/MS	By MS/MS	By MS/MS
	pyrC CBU_1703		Q83B17;CP020616.1:True:1610137	0.845576	0.860177	0.898912	0.868222	31.7219	30.8174	30.4211	26.8232	26.5084	27.3459		Yes					12	12	12	53.8	53.8	53.8	39.039	0	134.07	5532300000	32	12	8	9	1	1	0	0.868222	Q83B17;CP020616.1:True:1610137	1278	By MS/MS	By MS/MS	By MS/MS	By MS/MS	By MS/MS
	rnt CBU_1704		Q83B16;CP020616.1:True:1611182	0.98101	0.982157	0.910928	0.958032	28.8796	27.8377	27.1002	28.3312	27.341	24.6863		Yes					6	6	6	40.6	40.6	40.6	24.774	0	37.769	617630000	15	5	4	2	0	1	0	0.958032	Q83B16;CP020616.1:True:1611182	1279	By MS/MS	By MS/MS	By MS/MS		By MS/MS
	dapB CBU_1709		P24703;CP020616.1:True:1613690	0.90209	0.873337	0.871114	0.882181	30.1409	29.2507	26.756	27.1898	25.5457	23.3075		Yes					7	7	7	44.8	44.8	44.8	26.232	0	46.143	1201000000	9	6	3	2	0	0	0	0.882181	P24703;CP020616.1:True:1613690	1280	By MS/MS	By MS/MS	By MS/MS
	dnaN CBU_0002		Q83FD7;CP020616.1:True:1614	0.822598	0.857111	0.768542	0.816083	36.4153	35.5251	33.0939	29.9551	30.449	25.434		Yes					24	24	24	53.4	53.4	53.4	41.763	0	323.31	71781000000	119	24	20	16	2	9	4	0.816083	Q83FD7;CP020616.1:True:1614	1281	By MS/MS	By MS/MS	By MS/MS	By MS/MS	By MS/MS	By MS/MS
	acnA CBU_1720		Q83B05;CP020616.1:True:1623641	0.822847	0.816816	0.726612	0.788759	35.1459	34.3475	33.1686	28.9197	28.0556	24.1007		Yes					40	40	40	61.7	61.7	61.7	101.39	0	323.31	45086000000	188	37	36	23	5	14	1	0.788759	Q83B05;CP020616.1:True:1623641	1282	By MS/MS	By MS/MS	By MS/MS	By MS/MS	By MS/MS	By matching
	CBU_1721		Q83B04;CP020616.1:True:1626399	0.979155	0.909588	0.915783	0.934842	27.8041	27.1858	26.7308	27.2245	24.7278	24.4797		Yes					3	3	3	15.7	15.7	15.7	27.327	0	9.2463	399870000	3	3	2	2	0	0	0	0.934842	Q83B04;CP020616.1:True:1626399	1283	By MS/MS	By MS/MS	By matching
	dsbD CBU_1723		Q83B02;CP020616.1:True:1629027	0.896001	0.887822	0.804814	0.862879	33.2166	31.3914	30.1342	29.7621	27.87	24.2524		Yes					16	16	16	29.8	29.8	29.8	68.984	0	151.84	7791700000	59	14	10	8	5	4	0	0.862879	Q83B02;CP020616.1:True:1629027	1284	By MS/MS	By MS/MS	By MS/MS	By MS/MS	By MS/MS
	accB CBU_1725		Q83B00;CP020616.1:True:1633697	0.826576	0.765333	0.803537	0.798482	32.6894	32.3179	31.0496	27.0203	24.7339	24.9495		Yes					8	8	8	61	61	61	16.95	0	115.12	9890100000	29	8	8	5	1	0	0	0.798482	Q83B00;CP020616.1:True:1633697	1285	By MS/MS	By MS/MS	By MS/MS	By MS/MS
	accC CBU_1726		Q83AZ9;CP020616.1:True:1634228	0.752873	0.877656	0.804654	0.811728	34.6776	32.55	31.497	26.1079	28.5677	25.3442		Yes					22	22	22	62.3	62.3	62.3	49.272	0	297	19421000000	76	17	15	15	4	3	0	0.811728	Q83AZ9;CP020616.1:True:1634228	1286	By MS/MS	By MS/MS	By MS/MS	By MS/MS	By MS/MS
	purM CBU_1736		Q83AZ0;CP020616.1:True:1645652	0.8283	0.807798	0.832262	0.822787	31.7928	31.3033	29.7482	26.3339	25.2867	24.7583		Yes					9	9	9	32.1	32.1	32.1	38.216	0	83.498	4618700000	17	7	7	7	0	0	0	0.822787	Q83AZ0;CP020616.1:True:1645652	1288	By MS/MS	By MS/MS	By MS/MS
	hipB CBU_1738		Q83AY8;CP020616.1:True:1647320	0.849374	0.790684	0.800968	0.813676	32.8318	31.7951	30.6256	27.8864	25.1399	24.5302		Yes					8	8	8	64.3	64.3	64.3	13.048	0	84.714	8886900000	34	6	4	4	2	3	1	0.813676	Q83AY8;CP020616.1:True:1647320	1289	By MS/MS	By MS/MS	By MS/MS	By MS/MS	By MS/MS	By MS/MS
	CBU_1741		Q83AY6;CP020616.1:True:1648966	0.831738	0.858223	0.825123	0.838361	33.3941	32.2897	30.6658	27.7751	27.7118	25.303		Yes					14	14	14	48.2	48.2	48.2	44.289	0	290.68	10258000000	49	14	12	9	2	5	2	0.838361	Q83AY6;CP020616.1:True:1648966	1290	By MS/MS	By MS/MS	By MS/MS	By MS/MS	By MS/MS	By MS/MS
	gmhA CBU_1743		Q83AY4;CP020616.1:True:1650559	0.83948	0.848447	0.790209	0.826045	32.7115	30.1827	30.7163	27.4607	25.6084	24.2723		Yes					9	9	9	91	91	91	21.485	0	316.46	7246300000	33	8	6	8	2	2	0	0.826045	Q83AY4;CP020616.1:True:1650559	1291	By MS/MS	By MS/MS	By MS/MS	By MS/MS	By MS/MS
	CBU_1744		Q83AY3;CP020616.1:True:1651167	0.888562	0.885237	0.763765	0.845855	32.9876	32.2445	30.7895	29.3115	28.5441	23.516		Yes					9	9	9	45.5	45.5	45.5	20.694	0	49.572	10273000000	37	9	8	8	3	3	0	0.845855	Q83AY3;CP020616.1:True:1651167	1292	By MS/MS	By MS/MS	By MS/MS	By MS/MS	By MS/MS
			CP020616.1:True:1655118	0.770031	0.917948	0.874226	0.854068	35.0565	34.2821	33.1721	26.9946	31.4692	28.9999							10	10	10	38.7	38.7	38.7	17.334	0	323.31	51248000000	77	10	10	10	1	5	5	0.854068	CP020616.1:True:1655118	1293	By MS/MS	By MS/MS	By MS/MS	By MS/MS	By MS/MS	By MS/MS
	CBU_1796		Q83AT4;CP020616.1:True:1702979	0.937773	0.861915	0.928259	0.909316	30.1981	29.3904	26.8306	28.3189	25.332	24.9057		Yes					2	2	2	6.5	6.5	6.5	58.993	0	14.027	986700000	5	2	2	1	1	0	0	0.909316	Q83AT4;CP020616.1:True:1702979	1296	By MS/MS	By MS/MS	By MS/MS	By MS/MS
	CBU_1797		CP020616.1:True:1704540;Q83AT3	0.918734	0.872705	0.850769	0.880736	30.1351	29.2382	28.2988	27.6861	25.5163	24.0758		Yes					4	4	4	26.4	26.4	26.4	19.588	0	84.58	1636500000	9	3	3	3	3	2	1	0.880736	CP020616.1:True:1704540;Q83AT3	1297	By MS/MS	By MS/MS	By MS/MS	By MS/MS	By MS/MS	By matching
	CBU_1798		Q83AT2;CP020616.1:True:1705184	0.872548	0.931694	0.940758	0.915	30.8409	27.1589	25.6808	26.9102	25.3038	24.1594		Yes					11	11	11	18.1	18.1	18.1	71.766	0	65.076	636830000	22	11	6	3	0	1	0	0.915	Q83AT2;CP020616.1:True:1705184	1298	By MS/MS	By MS/MS	By MS/MS		By MS/MS
	pdxB CBU_1812		Q83AR8;CP020616.1:True:1716776	0.968002	0.933651	0.922814	0.941489	28.5992	28.4158	26.5879	27.684	26.5304	24.5357		Yes					3	3	3	13.9	13.9	13.9	40.969	0	13.994	474190000	8	3	3	1	0	0	0	0.941489	Q83AR8;CP020616.1:True:1716776	1299	By MS/MS	By MS/MS	By MS/MS
	efp CBU_1816		Q83AR4;CP020616.1:True:1720967	0.826022	0.862585	0.806787	0.831798	32.9146	31.9764	30.2909	27.1882	27.5823	24.4383		Yes					7	7	7	45.7	45.7	45.7	21.045	0	130.25	7664100000	30	6	7	3	1	3	1	0.831798	Q83AR4;CP020616.1:True:1720967	1301	By MS/MS	By MS/MS	By MS/MS	By MS/MS	By MS/MS	By MS/MS
	CBU_1817		Q83AR3;CP020616.1:True:1721403	0.909467	0.87193	0.901582	0.894327	30.1763	29.3013	27.3379	27.4444	25.5487	24.6474		Yes					5	5	5	21.5	21.5	21.5	37.288	0	20.143	1035600000	7	4	5	4	0	0	0	0.894327	Q83AR3;CP020616.1:True:1721403	1302	By MS/MS	By MS/MS	By MS/MS
	cca CBU_1827		Q820V9;CP020616.1:True:1729735	0.911338	0.913179	0.841149	0.888555	30.0615	29.1959	28.7429	27.3962	26.6611	24.1771		Yes					12	12	12	50	50	50	42.438	0	170.45	1732300000	28	11	9	5	0	0	0	0.888555	Q820V9;CP020616.1:True:1729735	1303	By MS/MS	By MS/MS	By MS/MS
	lolB CBU_1829		Q83AQ2;CP020616.1:True:1732168	0.873253	0.908982	0.847291	0.876509	31.4672	30.3095	28.8186	27.4788	27.5508	24.4177		Yes					7	7	7	64.8	64.8	64.8	24.138	0	54.838	2875900000	21	7	6	4	0	2	0	0.876509	Q83AQ2;CP020616.1:True:1732168	1304	By MS/MS	By MS/MS	By MS/MS		By MS/MS
	prs prsA CBU_1830		Q83AQ1;CP020616.1:True:1732936	0.848701	0.809028	0.783979	0.813902	32.7641	32.2065	31.1318	27.8069	26.0559	24.4067		Yes					15	15	15	70.8	70.8	70.8	35.221	0	152.16	10944000000	44	14	14	8	1	2	0	0.813902	Q83AQ1;CP020616.1:True:1732936	1305	By MS/MS	By MS/MS	By MS/MS	By MS/MS	By MS/MS
	pth CBU_1841		Q83AP0;CP020616.1:True:1744418	0.952765	0.910335	0.911471	0.924857	29.232	29.6793	28.0765	27.8512	27.0181	25.5909		Yes					5	5	5	33.2	33.2	33.2	20.77	0	40.61	1250600000	13	4	4	2	0	0	0	0.924857	Q83AP0;CP020616.1:True:1744418	1307	By MS/MS	By MS/MS	By MS/MS
	ychF CBU_1842		Q83AN9;CP020616.1:True:1744954	0.92494	0.869469	0.8718	0.888736	30.2343	30.0744	29.0237	27.9649	26.1488	25.3029		Yes					10	10	10	56.4	56.4	56.4	40.277	0	80.93	2223600000	25	10	7	4	0	0	0	0.888736	Q83AN9;CP020616.1:True:1744954	1308	By MS/MS	By MS/MS	By MS/MS
	CBU_1851		Q83AN2;CP020616.1:True:1752082	0.952685	0.928585	0.893838	0.925036	29.3053	28.2939	27.8852	27.9187	26.2733	24.9249		Yes					6	6	6	12.5	12.5	12.5	69.523	0	40.923	964420000	11	6	3	3	0	0	0	0.925036	Q83AN2;CP020616.1:True:1752082	1309	By MS/MS	By MS/MS	By MS/MS
	CBU_1862		Q83AM1;CP020616.1:True:1764455	0.891771	0.873771	0.873528	0.87969	29.5871	29.3082	29.0414	26.3849	25.6087	25.3685		Yes					10	10	10	46.5	46.5	46.5	38.53	0	40.239	1938000000	15	5	3	7	0	0	0	0.87969	Q83AM1;CP020616.1:True:1764455	1310	By MS/MS	By MS/MS	By MS/MS
	CBU_1869		Q83AL4;CP020616.1:True:1771067	0.940309	0.906381	0.843415	0.896702	32.729	31.514	30.4013	30.7754	28.5637	25.6409		Yes					10	10	10	46.5	46.5	46.5	24.751	0	127.67	8502700000	42	10	9	4	4	5	1	0.896702	Q83AL4;CP020616.1:True:1771067	1311	By MS/MS	By MS/MS	By MS/MS	By MS/MS	By MS/MS	By matching
	coq7 CBU_1870		Q83AL3;CP020616.1:True:1771971	0.87914	0.870598	0.874112	0.874617	31.0557	29.6692	28.4125	27.3023	25.83	24.8357		Yes					7	7	7	51.2	51.2	51.2	23.935	0	80.077	1918400000	11	5	4	3	1	0	0	0.874617	Q83AL3;CP020616.1:True:1771971	1312	By MS/MS	By MS/MS	By MS/MS	By MS/MS
	gshB CBU_1875		Q83AL0;CP020616.1:True:1776091	0.866967	0.819922	0.771057	0.819315	31.2361	30.2019	29.7438	27.0807	24.7632	22.9342		Yes					13	13	13	48.9	48.9	48.9	36.319	0	106.54	3547500000	29	12	9	8	0	0	0	0.819315	Q83AL0;CP020616.1:True:1776091	1313	By MS/MS	By MS/MS	By MS/MS
	def2 CBU_1879		Q83AK6;CP020616.1:True:1780153	0.870426	0.837931	0.899738	0.869365	31.4059	31.206	28.6151	27.3365	26.1485	25.7461		Yes					5	5	5	45.9	45.9	45.9	23.978	0	40.752	2816700000	10	4	3	4	0	0	0	0.869365	Q83AK6;CP020616.1:True:1780153	1314	By MS/MS	By MS/MS	By MS/MS
	hemL CBU_1882		Q83AK3;CP020616.1:True:1781414	0.871872	0.778627	0.808139	0.819546	32.3418	31.8233	30.3863	28.1979	24.7785	24.5564		Yes					17	17	17	58.4	58.4	58.4	46.459	0	199.08	6767500000	41	12	10	11	3	3	0	0.819546	Q83AK3;CP020616.1:True:1781414	1316	By MS/MS	By MS/MS	By MS/MS	By MS/MS	By MS/MS
	queD CBU_1883		Q83AK2;CP020616.1:True:1782700	0.840021	0.886324	0.849017	0.858454	33.0314	29.9778	28.2532	27.7471	26.57	23.9875		Yes					11	11	11	50.5	50.5	50.5	21.808	0	171.88	4342000000	39	11	9	3	2	2	1	0.858454	Q83AK2;CP020616.1:True:1782700	1317	By MS/MS	By MS/MS	By MS/MS	By MS/MS	By MS/MS	By MS/MS
	aroB CBU_1893		Q83AJ2;CP020616.1:True:1789782	0.916516	0.89575	0.848016	0.886761	29.7394	28.8362	28.5986	27.2567	25.83	24.2521		Yes					8	8	8	37.5	37.5	37.5	40.414	0	66.803	1505500000	27	8	6	6	0	0	0	0.886761	Q83AJ2;CP020616.1:True:1789782	1320	By MS/MS	By MS/MS	By MS/MS
	ftsY CBU_1903		Q83AI3;CP020616.1:True:1798474	0.866012	0.818937	0.86658	0.85051	30.9399	30.5918	29.8165	26.7943	25.0527	25.8384		Yes					10	10	10	38.6	38.6	38.6	35.408	0	105.09	3694300000	29	9	9	5	2	0	0	0.85051	Q83AI3;CP020616.1:True:1798474	1322	By MS/MS	By MS/MS	By MS/MS	By MS/MS
	ftsE CBU_1904		Q83AI2;CP020616.1:True:1799473	0.899856	0.885541	0.854508	0.879968	29.5854	28.9494	27.8056	26.6227	25.6359	23.7601		Yes					4	4	4	32.7	32.7	32.7	24.558	0	38.342	718280000	11	4	4	2	0	1	0	0.879968	Q83AI2;CP020616.1:True:1799473	1323	By MS/MS	By MS/MS	By MS/MS		By MS/MS
	ftsX CBU_1905		CP020616.1:True:1800066;Q83AI1	0.957633	0.874236	0.92519	0.91902	28.2245	28.3245	26.8294	27.0287	24.7623	24.8223		Yes					5	5	5	20.1	20.1	20.1	37.505	0	38.31	859650000	7	3	2	3	0	0	1	0.91902	CP020616.1:True:1800066;Q83AI1	1324	By MS/MS	By MS/MS	By MS/MS			By MS/MS
	com1 CBU_1910		H7C7D7;CP020616.1:True:1803320	0.943394	0.915806	0.879591	0.91293	36.9625	35.8675	34.6668	34.8702	32.8476	30.4926		Yes					17	17	17	77	77	77	27.625	0	323.31	171220000000	175	14	13	12	4	13	9	0.91293	H7C7D7;CP020616.1:True:1803320	1325	By MS/MS	By MS/MS	By MS/MS	By MS/MS	By MS/MS	By MS/MS
	glyQ CBU_1913		P94616;CP020616.1:True:1804663	0.843134	0.817773	0.831036	0.830648	32.0674	31.3487	29.7005	27.0371	25.6361	24.6822		Yes					8	8	8	28.2	28.2	28.2	36.397	0	77.502	4623700000	24	8	5	6	1	1	0	0.830648	P94616;CP020616.1:True:1804663	1326	By MS/MS	By MS/MS	By MS/MS	By MS/MS	By MS/MS
	glyS CBU_1914		P45651;CP020616.1:True:1805655	0.805489	0.779322	0.790804	0.791871	33.6044	32.7274	31.8674	27.068	25.5052	25.2008		Yes					32	32	32	63.6	63.6	63.6	77.973	0	323.31	17025000000	100	30	28	24	3	4	0	0.791871	P45651;CP020616.1:True:1805655	1327	By MS/MS	By MS/MS	By MS/MS	By MS/MS	By MS/MS
	yidC CBU_1920		P45650;CP020616.1:True:1810690	0.867196	0.8618	0.902936	0.87731	33.35	32.9113	28.9473	28.921	28.3629	26.1376		Yes					16	16	16	27.9	27.9	27.9	64.525	0	87.705	8668300000	67	13	11	5	4	6	3	0.87731	P45650;CP020616.1:True:1810690	1328	By MS/MS	By MS/MS	By MS/MS	By MS/MS	By MS/MS	By MS/MS
	parB CBU_1927		Q83AH2;CP020616.1:True:1817852	0.824807	0.846363	0.792829	0.821333	33.3597	32.3562	30.1856	27.5153	27.3851	23.932		Yes					16	16	14	72.1	72.1	69	32.222	0	225.64	8822900000	43	15	14	8	0	3	1	0.821333	Q83AH2;CP020616.1:True:1817852	1329	By MS/MS	By MS/MS	By MS/MS		By MS/MS	By MS/MS
	CBU_1928		Q83AH1;CP020616.1:True:1818728	1.00907	0.923254	0.883054	0.938459	28.5283	27.9963	28.706	28.787	25.8477	25.349		Yes					11	11	11	21	21	21	104.78	0	49.689	1461700000	15	8	7	5	0	0	0	0.938459	Q83AH1;CP020616.1:True:1818728	1330	By MS/MS	By MS/MS	By MS/MS
	CBU_0021		Q83FB9;CP020616.1:True:18299	0.794133	0.806978	0.78216	0.794423	33.7696	33.1146	31.972	26.8176	26.7228	25.0072		Yes	CBU0021	Yes			34	34	34	52.7	52.7	52.7	93.079	0	323.31	18953000000	105	32	22	22	2	7	0	0.794423	Q83FB9;CP020616.1:True:18299	1332	By MS/MS	By MS/MS	By MS/MS	By MS/MS	By MS/MS
	atpB CBU_1939		Q83AG1;CP020616.1:True:1830957	0.955877	0.857003	0.825985	0.879621	29.9236	29.0487	28.7501	28.6033	24.8948	23.7471		Yes					4	4	4	23.5	23.5	23.5	29.865	0	95.811	1716000000	15	3	3	4	0	1	0	0.879621	Q83AG1;CP020616.1:True:1830957	1333	By MS/MS	By MS/MS	By MS/MS		By MS/MS
	atpF CBU_1941		Q83AF9;CP020616.1:True:1832188	0.922639	0.784587	0.827611	0.844946	33.0797	32.4298	30.8463	30.5207	25.444	25.5288		Yes					8	8	8	57.7	57.7	57.7	17.41	0	165.56	11012000000	38	8	8	5	4	2	1	0.844946	Q83AF9;CP020616.1:True:1832188	1335	By MS/MS	By MS/MS	By MS/MS	By MS/MS	By MS/MS	By MS/MS
	atpA CBU_1943		Q83AF7;CP020616.1:True:1833220	0.880417	0.890764	0.882163	0.884448	35.3806	34.6345	33.2269	31.1497	30.8511	29.3115		Yes					37	33	33	69.7	67	67	56.843	0	323.31	57417000000	163	29	27	21	12	19	14	0.884448	Q83AF7;CP020616.1:True:1833220	1336	By MS/MS	By MS/MS	By MS/MS	By MS/MS	By MS/MS	By MS/MS
	atpG CBU_1944		Q83AF6;CP020616.1:True:1834800	0.839422	0.852861	0.825775	0.839353	32.5971	31.5812	30.728	27.3627	26.9344	25.3744		Yes					17	17	17	67.5	67.5	67.5	32.613	0	251.03	7916500000	57	15	15	12	0	6	0	0.839353	Q83AF6;CP020616.1:True:1834800	1337	By MS/MS	By MS/MS	By MS/MS		By MS/MS
	atpD CBU_1945		Q83AF5;CP020616.1:True:1835762	0.840699	0.885009	0.85432	0.860009	35.4439	34.855	33.5666	29.7977	30.847	28.6766		Yes					28	28	28	78.3	78.3	78.3	50.434	0	323.31	65296000000	161	28	26	21	4	20	12	0.860009	Q83AF5;CP020616.1:True:1835762	1338	By MS/MS	By MS/MS	By MS/MS	By MS/MS	By MS/MS	By MS/MS
	atpC CBU_1946		Q83AF4;CP020616.1:True:1837262	0.86911	0.783671	0.824905	0.825895	31.7714	31.2658	29.7644	27.6128	24.5021	24.5528		Yes					4	4	4	31	31	31	15.287	0	53.546	4408100000	15	4	3	4	1	1	0	0.825895	Q83AF4;CP020616.1:True:1837262	1339	By MS/MS	By MS/MS	By MS/MS	By MS/MS	By MS/MS
	pntAA CBU_1955		Q83AE6;CP020616.1:True:1845107	0.863912	0.832601	0.831072	0.842528	32.9933	31.4622	30.1522	28.5033	26.1955	25.0587		Yes					15	15	15	55.8	55.8	55.8	45.181	0	258.07	7058100000	53	14	12	9	3	4	2	0.842528	Q83AE6;CP020616.1:True:1845107	1341	By MS/MS	By MS/MS	By MS/MS	By MS/MS	By MS/MS	By MS/MS
	pntB CBU_1957		Q83AE4;CP020616.1:True:1847042	0.837423	0.880264	0.830994	0.84956	31.4507	30.7691	29.5825	26.3375	27.0849	24.5829		Yes					5	5	5	16.2	16.2	16.2	48.802	0	30.616	3849600000	21	4	5	3	0	3	0	0.84956	Q83AE4;CP020616.1:True:1847042	1342	By MS/MS	By MS/MS	By MS/MS		By MS/MS
	CBU_1975		Q83AC9;CP020616.1:True:1860490	0.844546	0.81035	0.786574	0.813824	33.0765	32.2715	31.2636	27.9346	26.1512	24.5911		Yes					12	12	12	82.2	82.2	82.2	26.358	0	175.05	11409000000	51	12	10	8	0	3	0	0.813824	Q83AC9;CP020616.1:True:1860490	1343	By MS/MS	By MS/MS	By MS/MS		By MS/MS
	lptD imp ostA CBU_1978		Q83AC6;CP020616.1:True:1862915	0.932466	0.907193	0.851879	0.897179	30.1848	28.8272	28.9034	28.1463	26.1518	24.6222		Yes					13	13	13	21.7	21.7	21.7	99.075	0	169.79	1893600000	28	13	6	6	0	2	0	0.897179	Q83AC6;CP020616.1:True:1862915	1344	By MS/MS	By MS/MS	By MS/MS		By MS/MS
	CBU_1980		Q83AC4;CP020616.1:True:1865530	0.911935	0.885004	0.867639	0.888193	35.3039	34.596	32.8122	32.1949	30.6176	28.4692		Yes					16	16	16	52	52	52	35.933	0	314.7	48969000000	97	14	14	8	10	13	8	0.888193	Q83AC4;CP020616.1:True:1865530	1345	By MS/MS	By MS/MS	By MS/MS	By MS/MS	By MS/MS	By MS/MS
	pdxA CBU_1981		Q83AC3;CP020616.1:True:1866504	0.874843	0.840076	0.820751	0.845223	31.0927	30.1602	29.6496	27.2013	25.3369	24.335		Yes					8	8	8	51.1	51.1	51.1	32.674	0	95.363	3415100000	29	8	7	7	0	0	0	0.845223	Q83AC3;CP020616.1:True:1866504	1346	By MS/MS	By MS/MS	By MS/MS
	rsmA ksgA CBU_1982		Q83AC2;CP020616.1:True:1867573	0.92578	0.890321	0.940601	0.918901	29.9541	28.9665	26.7761	27.7309	25.7895	25.1856		Yes					8	8	8	40.7	40.7	40.7	29.778	0	48.88	1643300000	16	5	3	3	1	1	0	0.918901	Q83AC2;CP020616.1:True:1867573	1347	By MS/MS	By MS/MS	By MS/MS	By MS/MS	By MS/MS
	uspA1 CBU_1983		Q83AC1;CP020616.1:True:1868471	0.911861	0.790507	0.789353	0.830574	33.7832	33.1586	31.0749	30.8056	26.2121	24.529		Yes					8	8	8	56.9	56.9	56.9	15.746	0	98.889	15478000000	43	7	8	5	2	2	0	0.830574	Q83AC1;CP020616.1:True:1868471	1348	By MS/MS	By MS/MS	By MS/MS	By MS/MS	By MS/MS
	acyP CBU_1995		Q83AB0;CP020616.1:True:1875940	0.906885	0.917788	0.944039	0.922904	29.6307	29.433	26.5714	26.8716	27.0132	25.0845		Yes			extracellular membrane-bounded organelle;extracellular organelle;extracellular region part;extracellular vesicular exosome;membrane-bounded organelle;membrane-bounded vesicle;organelle;vesicle		4	4	4	35.8	35.8	35.8	10.908	0	7.4992	505380000	8	4	2	1	0	0	0	0.922904	Q83AB0;CP020616.1:True:1875940;G3V3F8;G3V597;G3V2U7;P07311	1351	By MS/MS	By MS/MS	By MS/MS
	coaA CBU_0199		Q83EV9;CP020616.1:True:187719	0.866916	0.824745	0.816817	0.83616	31.089	29.8055	28.8289	26.9516	24.5819	23.5479		Yes					10	10	10	44	44	44	36.921	0	56.654	2249200000	21	9	8	7	0	0	0	0.83616	Q83EV9;CP020616.1:True:187719	1352	By MS/MS	By MS/MS	By MS/MS
	topA CBU_2000		Q83AA5;CP020616.1:True:1879331	0.811069	0.870301	0.859286	0.846886	32.8649	31.6289	31.0841	26.6557	27.5266	26.7101		Yes					34	34	34	50.6	50.6	50.6	87.205	0	323.31	10433000000	84	29	20	16	4	8	3	0.846886	Q83AA5;CP020616.1:True:1879331	1353	By MS/MS	By MS/MS	By MS/MS	By MS/MS	By MS/MS	By MS/MS
	purE CBU_2002		Q83AA3;CP020616.1:True:1881818	0.90246	0.860067	0.862403	0.874977	30.196	29.6312	29.3396	27.2507	25.4848	25.3026		Yes					5	5	5	33.1	33.1	33.1	17.186	0	35.949	2454100000	13	4	3	4	1	1	0	0.874977	Q83AA3;CP020616.1:True:1881818	1354	By MS/MS	By MS/MS	By MS/MS	By MS/MS	By MS/MS
	argS CBU_2008		Q83A98;CP020616.1:True:1888025	0.815043	0.796646	0.764104	0.791931	33.4777	32.5719	31.7374	27.2857	25.9482	24.2507		Yes					24	24	24	59.1	59.1	59.1	66.764	0	261.65	15700000000	88	23	20	17	0	3	2	0.791931	Q83A98;CP020616.1:True:1888025	1356	By MS/MS	By MS/MS	By MS/MS		By MS/MS	By MS/MS
	CBU_2009		Q83A97;CP020616.1:True:1889755	0.918313	0.907424	0.81472	0.880153	34.7285	33.6786	32.7451	31.8916	30.5608	26.6781		Yes					23	23	23	65.3	65.3	65.3	50.168	0	323.31	37334000000	98	22	21	18	3	9	6	0.880153	Q83A97;CP020616.1:True:1889755	1357	By MS/MS	By MS/MS	By MS/MS	By MS/MS	By MS/MS	By MS/MS
	hslV CBU_2011		Q83A95;CP020616.1:True:1891645	0.864398	0.890398	0.892049	0.882282	31.9794	31.075	29.8491	27.6429	27.6691	26.6269		Yes					5	5	5	48.1	48.1	48.1	19.55	0	84.056	5731700000	27	4	5	3	1	3	3	0.882282	Q83A95;CP020616.1:True:1891645	1358	By MS/MS	By MS/MS	By MS/MS	By MS/MS	By MS/MS	By MS/MS
	hslU CBU_2012		Q83A94;CP020616.1:True:1892269	0.830557	0.817968	0.74033	0.796285	35.0158	33.9881	32.3564	29.0826	27.8012	23.9544		Yes					39	39	39	69.8	69.8	69.8	50.181	0	323.31	31500000000	122	35	29	20	9	9	3	0.796285	Q83A94;CP020616.1:True:1892269	1359	By MS/MS	By MS/MS	By MS/MS	By MS/MS	By MS/MS	By MS/MS
	ubiE CBU_2017		Q83A90;CP020616.1:True:1897743	0.896775	0.841756	0.844132	0.860888	31.5032	30.4695	29.8752	28.2513	25.6479	25.2186		Yes					16	16	16	68.8	68.8	68.8	28.236	0	323.31	4063800000	44	14	12	8	0	2	0	0.860888	Q83A90;CP020616.1:True:1897743	1361	By MS/MS	By MS/MS	By MS/MS		By MS/MS
	CBU_2018		Q83A89;CP020616.1:True:1898549	0.89864	0.856044	0.857466	0.870717	29.5609	28.8462	29.3204	26.5646	24.6936	25.1413		Yes					9	9	9	55.9	55.9	55.9	22.627	0	73.107	2206300000	25	4	4	6	1	1	0	0.870717	Q83A89;CP020616.1:True:1898549	1362	By MS/MS	By MS/MS	By MS/MS	By MS/MS	By MS/MS
	ubiB CBU_2019		Q83A88;CP020616.1:True:1899151	0.861255	0.859734	0.84426	0.855083	31.8958	31.3524	30.464	27.4704	26.9548	25.7196		Yes					20	20	20	48.8	48.8	48.8	62.457	0	133.62	6127600000	54	19	15	15	0	2	1	0.855083	Q83A88;CP020616.1:True:1899151	1363	By MS/MS	By MS/MS	By MS/MS		By MS/MS	By MS/MS
	metC CBU_2025		Q83A83;CP020616.1:True:1906732	0.836619	0.79663	0.799698	0.810982	32.191	31.2264	30.1524	26.9316	24.8759	24.1128		Yes					10	10	10	50.4	50.4	50.4	42.776	0	139.48	5551900000	38	9	9	6	1	2	0	0.810982	Q83A83;CP020616.1:True:1906732	1364	By MS/MS	By MS/MS	By MS/MS	By MS/MS	By MS/MS
	gltX1 gltX-1 CBU_0205		Q83EV3;CP020616.1:True:190909	0.861133	0.830023	0.830664	0.840607	31.8668	30.8549	30.1944	27.4415	25.6103	25.0814		Yes					19	19	19	58.2	58.2	58.2	53.697	0	236.8	5192900000	47	15	15	15	0	2	0	0.840607	Q83EV3;CP020616.1:True:190909	1365	By MS/MS	By MS/MS	By MS/MS		By MS/MS
	ahcY CBU_2031		Q83A77;CP020616.1:True:1911992	0.883294	0.865545	0.790307	0.846382	34.9849	34.2813	33.1091	30.9019	29.672	26.1663		Yes					25	25	23	72.8	72.8	68.3	48.867	0	323.31	44329000000	101	24	22	16	8	12	0	0.846382	Q83A77;CP020616.1:True:1911992	1366	By MS/MS	By MS/MS	By MS/MS	By MS/MS	By MS/MS
	uvrD CBU_2054		Q83A56;CP020616.1:True:1933051	0.862877	0.83207	0.818973	0.837974	31.5934	31.1204	30.9419	27.2612	25.8943	25.3406		Yes					25	25	25	49.7	49.7	49.7	82.442	0	323.31	7287100000	57	21	18	13	0	2	1	0.837974	Q83A56;CP020616.1:True:1933051	1367	By MS/MS	By MS/MS	By MS/MS		By MS/MS	By MS/MS
	CBU_2072		Q83A39;CP020616.1:True:1949132	0.87711	0.881232	0.793366	0.850569	31.5577	29.5225	29.924	27.6796	26.0162	23.7407		Yes					7	7	7	60.6	60.6	60.6	18.409	0	67.592	4012500000	30	6	5	6	2	1	1	0.850569	Q83A39;CP020616.1:True:1949132	1368	By MS/MS	By MS/MS	By MS/MS	By MS/MS	By MS/MS	By MS/MS
	CBU_2073		Q83A38;CP020616.1:True:1949668	0.885522	0.847509	0.86895	0.867327	31.1108	29.9458	29.2141	27.5493	25.3793	25.3855		Yes					6	6	6	29.7	29.7	29.7	35.625	0	83.019	2681500000	15	6	6	4	0	0	0	0.867327	Q83A38;CP020616.1:True:1949668	1369	By MS/MS	By MS/MS	By MS/MS
	hemC CBU_2074		Q83A37;CP020616.1:True:1950560	0.924918	0.891737	0.910909	0.909188	29.4276	28.4882	27.297	27.2181	25.404	24.8651		Yes					5	5	5	24.8	24.8	24.8	33.927	0	26.097	394140000	10	5	4	1	0	0	0	0.909188	Q83A37;CP020616.1:True:1950560	1370	By MS/MS	By MS/MS	By MS/MS
	aroD CBU_2075		Q83A36;CP020616.1:True:1951480	0.922784	0.896001	0.870357	0.896381	29.0037	28.1902	28.17	26.7642	25.2584	24.5179		Yes					5	5	5	30.9	30.9	30.9	26.507	0	79.135	1064400000	8	5	3	2	0	0	0	0.896381	Q83A36;CP020616.1:True:1951480	1371	By MS/MS	By MS/MS	By MS/MS
	CBU_2076		Q83A35;CP020616.1:True:1952194	0.961473	0.919338	0.844736	0.908516	28.1767	27.7707	29.341	27.0911	25.5307	24.7854		Yes	CBU2076	Yes			3	3	3	43.8	43.8	43.8	11.89	0	10.529	1970700000	8	2	2	3	0	0	0	0.908516	Q83A35;CP020616.1:True:1952194	1372	By MS/MS	By MS/MS	By MS/MS
	hemD CBU_2077		Q83A34;CP020616.1:True:1952435	0.939065	0.890496	0.870893	0.900152	29.3094	28.5622	27.6597	27.5235	25.4346	24.0886		Yes					8	8	8	45.9	45.9	45.9	29.687	0	53.767	895620000	18	8	5	2	0	0	0	0.900152	Q83A34;CP020616.1:True:1952435	1373	By MS/MS	By MS/MS	By MS/MS
	hemY CBU_2081		Q83A30;CP020616.1:True:1956246	0.840967	0.861224	0.821063	0.841085	34.8627	34.0004	31.9301	29.3184	29.2819	26.2166		Yes					30	30	30	62.8	62.8	62.8	45.451	0	323.31	27784000000	108	28	27	20	5	10	3	0.841085	Q83A30;CP020616.1:True:1956246	1375	By MS/MS	By MS/MS	By MS/MS	By MS/MS	By MS/MS	By MS/MS
	CBU_2082		Q83A29;CP020616.1:True:1957382	0.96134	0.897788	0.913639	0.924256	29.3978	28.5812	26.8757	28.2612	25.6599	24.5547		Yes					5	5	5	33.3	33.3	33.3	28.123	0	19.953	348040000	9	5	5	1	0	0	0	0.924256	Q83A29;CP020616.1:True:1957382	1376	By MS/MS	By MS/MS	By MS/MS
	queC CBU_2083		Q83A28;CP020616.1:True:1958227	0.89539	0.853371	0.95286	0.90054	30.0952	30.1432	26.7751	26.9469	25.7233	25.5129		Yes					3	3	3	14.2	14.2	14.2	24.405	0	30.282	1412200000	6	3	2	0	0	0	0	0.90054	Q83A28;CP020616.1:True:1958227	1377	By MS/MS	By MS/MS
			CP020616.1:True:195995	0.92904	0.899243	0.875553	0.901279	29.3904	28.4	27.7985	27.3049	25.5385	24.3391							5	5	5	17.9	17.9	17.9	39.277	0	35.087	946850000	11	4	5	3	0	0	0	0.901279	CP020616.1:True:195995	1379	By MS/MS	By MS/MS	By MS/MS
	CBU_2093		Q83A18;CP020616.1:True:1967202	0.920835	1.00441	0.893659	0.939634	28.6548	26.5574	27.9546	26.3864	26.6745	24.9819		Yes					6	6	6	53.6	53.6	53.6	21.339	0	100.15	846050000	14	4	2	5	0	0	0	0.939634	Q83A18;CP020616.1:True:1967202	1381	By MS/MS	By MS/MS	By MS/MS
	pyrB CBU_2095		Q83A16;CP020616.1:True:1968185	0.868116	0.813423	0.848195	0.843245	31.4075	30.8496	29.7745	27.2654	25.0938	25.2546		Yes					12	12	12	50.6	50.6	50.6	34.944	0	165.09	4019000000	25	12	10	6	1	1	0	0.843245	Q83A16;CP020616.1:True:1968185	1383	By MS/MS	By MS/MS	By MS/MS	By MS/MS	By MS/MS
	tufA tuf-1 CBU_0221.2 CBU_0221b;tufB tuf-2 CBU_0236		Q83ES6;CP020616.1:True:223389;CP020616.1:True:206291	0.909014	0.876328	0.864977	0.88344	39.1516	38.3913	36.1449	35.5893	33.6433	31.2646		Yes					41	40	40	84.6	84.6	84.6	43.525	0	323.31	573030000000	401	39	38	32	14	25	17	0.88344	Q83ES6;CP020616.1:True:223389;CP020616.1:True:206291	1386	By MS/MS	By MS/MS	By MS/MS	By MS/MS	By MS/MS	By MS/MS
	nusG CBU_0225		Q83ET5;CP020616.1:True:208143	0.788883	0.86557	0.767553	0.807335	33.8679	33.3394	32.3828	26.7178	28.8576	24.8555		Yes					12	12	12	63.8	63.8	63.8	21.698	0	265.61	24319000000	55	12	11	10	0	5	1	0.807335	Q83ET5;CP020616.1:True:208143	1387	By MS/MS	By MS/MS	By MS/MS		By MS/MS	By MS/MS
	rplK CBU_0226		Q83ET4;CP020616.1:True:208840	0.914688	0.898613	0.83821	0.883837	33.1064	32.1927	31.5612	30.2821	28.9287	26.4549		Yes					8	8	8	44.1	44.1	44.1	15.523	0	101.09	14778000000	37	7	6	7	4	6	2	0.883837	Q83ET4;CP020616.1:True:208840	1388	By MS/MS	By MS/MS	By MS/MS	By MS/MS	By MS/MS	By MS/MS
	rplA CBU_0227		Q83ET3;CP020616.1:True:209289	0.887281	0.898454	0.862977	0.882904	34.6428	33.5068	32.9637	30.7379	30.1043	28.4469		Yes					14	14	14	55.6	55.6	55.6	24.724	0	188.28	39109000000	74	12	11	11	4	10	8	0.882904	Q83ET3;CP020616.1:True:209289	1389	By MS/MS	By MS/MS	By MS/MS	By MS/MS	By MS/MS	By MS/MS
	rplJ CBU_0228		Q83ET2;CP020616.1:True:210229	0.819936	0.915418	0.839699	0.858351	32.9162	31.522	32.1042	26.9892	28.8558	26.9579		Yes					7	7	7	47.7	47.7	47.7	19.122	0	323.01	17093000000	30	5	4	7	0	4	3	0.858351	Q83ET2;CP020616.1:True:210229	1390	By MS/MS	By MS/MS	By MS/MS		By MS/MS	By MS/MS
	rpoB CBU_0231		P0C8S4;CP020616.1:True:211326	0.892265	0.898946	0.87537	0.88886	37.4465	36.6619	35.561	33.4122	32.957	31.129		Yes					101	101	101	71.3	71.3	71.3	153.65	0	323.31	260610000000	510	86	81	68	25	59	40	0.88886	P0C8S4;CP020616.1:True:211326	1391	By MS/MS	By MS/MS	By MS/MS	By MS/MS	By MS/MS	By MS/MS
	rpoC CBU_0232		Q83ET0;CP020616.1:True:215716	0.891487	0.901783	0.887465	0.893579	37.592	36.8298	35.5832	33.5128	33.2125	31.5788		Yes					115	115	115	71.5	71.5	71.5	157.1	0	323.31	282600000000	611	100	95	76	25	63	44	0.893579	Q83ET0;CP020616.1:True:215716	1392	By MS/MS	By MS/MS	By MS/MS	By MS/MS	By MS/MS	By MS/MS
	rpsG CBU_0234		Q83ES8;CP020616.1:True:220692	0.905183	0.889448	0.881747	0.892126	34.8253	34.3173	32.81	31.5233	30.5235	28.9301		Yes					16	16	16	59.2	59.2	59.2	21.29	0	108.78	43294000000	90	15	14	13	7	11	8	0.892126	Q83ES8;CP020616.1:True:220692	1393	By MS/MS	By MS/MS	By MS/MS	By MS/MS	By MS/MS	By MS/MS
	fusA CBU_0235		Q83ES7;CP020616.1:True:221280	0.820897	0.849778	0.762861	0.811179	36.662	35.8905	34.7314	30.0957	30.499	26.4952		Yes					54	54	53	79	79	77.3	77.732	0	323.31	133850000000	269	54	50	37	9	20	10	0.811179	Q83ES7;CP020616.1:True:221280	1394	By MS/MS	By MS/MS	By MS/MS	By MS/MS	By MS/MS	By MS/MS
	rpsJ CBU_0237		Q83ES5;CP020616.1:True:224760	0.898871	0.906164	0.836811	0.880615	33.1246	32.2776	31.752	29.7748	29.2488	26.5704		Yes					7	7	7	36.4	36.4	36.4	12.591	0	41.442	16260000000	30	7	6	6	2	3	2	0.880615	Q83ES5;CP020616.1:True:224760	1395	By MS/MS	By MS/MS	By MS/MS	By MS/MS	By MS/MS	By MS/MS
	rplD CBU_0239		Q83ES3;CP020616.1:True:225791	0.934366	0.89914	0.836866	0.890124	35.1819	33.7258	32.7064	32.8728	30.3243	27.3709		Yes					14	14	14	49.3	49.3	49.3	22.373	0	323.31	41902000000	59	12	8	11	2	7	6	0.890124	Q83ES3;CP020616.1:True:225791	1396	By MS/MS	By MS/MS	By MS/MS	By MS/MS	By MS/MS	By MS/MS
	rplB CBU_0241		Q83ES1;CP020616.1:True:226682	0.896296	0.869159	0.910415	0.891956	34.2566	33.4261	30.1571	30.704	29.0526	27.4554		Yes					9	9	9	43.6	43.6	43.6	30.411	0	221.65	16034000000	50	7	5	3	5	4	2	0.891956	Q83ES1;CP020616.1:True:226682	1397	By MS/MS	By MS/MS	By MS/MS	By MS/MS	By MS/MS	By MS/MS
	rpsS CBU_0242		Q83ES0;CP020616.1:True:227552	0.892293	0.88332	0.916979	0.897531	33.8564	33.1814	30.9826	30.2098	29.3098	28.4104		Yes					7	7	7	60	60	60	10.817	0	125.28	17605000000	39	6	7	5	2	3	3	0.897531	Q83ES0;CP020616.1:True:227552	1398	By MS/MS	By MS/MS	By MS/MS	By MS/MS	By MS/MS	By MS/MS
	rplV CBU_0243		O85387;CP020616.1:True:227836	0.854862	0.784511	0.777211	0.805528	32.78	32.4574	30.9766	28.0224	25.4632	24.0754		Yes					5	5	5	41.7	41.7	41.7	12.582	0	71.118	11615000000	25	5	5	3	1	2	2	0.805528	O85387;CP020616.1:True:227836	1399	By MS/MS	By MS/MS	By MS/MS	By MS/MS	By MS/MS	By MS/MS
	rpsC CBU_0244		O85388;CP020616.1:True:228075	0.80372	0.882912	0.860884	0.849172	34.7333	34.3328	33.1197	27.9158	30.3129	28.5122		Yes					20	20	20	71.8	71.8	71.8	25.626	0	182.56	45324000000	90	16	16	12	3	8	7	0.849172	O85388;CP020616.1:True:228075	1400	By MS/MS	By MS/MS	By MS/MS	By MS/MS	By MS/MS	By MS/MS
	rplP CBU_0245		Q83ER9;CP020616.1:True:228884	0.833659	0.878415	0.881044	0.864372	33.0283	32.4437	31.1461	27.5343	28.499	27.4411		Yes					6	6	6	37.2	37.2	37.2	15.499	0	180.08	12524000000	39	6	6	5	0	3	4	0.864372	Q83ER9;CP020616.1:True:228884	1401	By MS/MS	By MS/MS	By MS/MS		By MS/MS	By MS/MS
	rpsQ CBU_0247		Q83ER7;CP020616.1:True:229470	0.815516	0.876699	0.877353	0.856523	32.8185	32.6138	31.0236	26.764	28.5925	27.2187		Yes					6	6	6	47.2	47.2	47.2	10.304	0	31.61	12150000000	22	4	4	4	2	2	2	0.856523	Q83ER7;CP020616.1:True:229470	1403	By MS/MS	By MS/MS	By MS/MS	By MS/MS	By MS/MS	By MS/MS
	rplX CBU_0249		Q83ER5;CP020616.1:True:230097	0.840313	0.876742	0.818148	0.845068	32.3619	31.7912	30.6419	27.1942	27.8727	25.0696		Yes					8	8	8	54.2	54.2	54.2	11.791	0	75.174	8002800000	26	8	7	3	2	3	1	0.845068	Q83ER5;CP020616.1:True:230097	1404	By MS/MS	By MS/MS	By MS/MS	By MS/MS	By MS/MS	By MS/MS
	rpsN CBU_0251		Q83ER3;CP020616.1:True:231120	0.9267	0.925619	0.913731	0.922017	31.7584	30.4274	27.8597	29.4306	28.1642	25.4562		Yes					6	6	6	38.4	38.4	38.4	11.568	0	42.487	3932500000	24	4	3	1	3	4	3	0.922017	Q83ER3;CP020616.1:True:231120	1405	By MS/MS	By MS/MS	By matching	By MS/MS	By MS/MS	By MS/MS
	rplF CBU_0253		Q83ER1;CP020616.1:True:231846	0.808838	0.904392	0.872987	0.862072	33.8278	33.2882	31.8587	27.3612	30.1056	27.8122		Yes					14	14	14	76.4	76.4	76.4	19.196	0	323.31	21734000000	57	13	12	8	2	5	4	0.862072	Q83ER1;CP020616.1:True:231846	1406	By MS/MS	By MS/MS	By MS/MS	By MS/MS	By MS/MS	By MS/MS
	rplR CBU_0254		Q83ER0;CP020616.1:True:232400	0.892925	0.906688	0.908577	0.90273	33.8874	32.7891	30.0686	30.2589	29.7295	27.3196		Yes					4	4	4	41.9	41.9	41.9	13.106	0	114.88	13373000000	22	4	4	3	2	2	2	0.90273	Q83ER0;CP020616.1:True:232400	1407	By MS/MS	By MS/MS	By MS/MS	By MS/MS	By MS/MS	By MS/MS
	rpmD CBU_0256		Q83EQ8;CP020616.1:True:233281	0.890205	0.860703	0.849538	0.866815	32.0041	31.0241	29.0618	28.4902	26.7026	24.6891		Yes					6	6	6	57.1	57.1	57.1	7.2985	0	113.29	3907900000	27	6	5	2	1	1	1	0.866815	Q83EQ8;CP020616.1:True:233281	1408	By MS/MS	By MS/MS	By MS/MS	By MS/MS	By MS/MS	By MS/MS
	secY CBU_0258		Q83EQ6;CP020616.1:True:233927	0.874274	0.934966	0.867151	0.89213	31.0403	29.2651	27.7997	27.1377	27.3619	24.1065		Yes					7	7	7	24	24	24	48.692	0	50.47	1473000000	12	5	4	3	0	0	0	0.89213	Q83EQ6;CP020616.1:True:233927	1409	By MS/MS	By MS/MS	By MS/MS
	rpsM CBU_0260		P59753;CP020616.1:True:235612	0.820958	0.893712	0.864247	0.859639	34.1219	33.5147	32.1253	28.0126	29.9525	27.7642		Yes					10	10	10	52.1	52.1	52.1	13.389	0	159.44	25214000000	37	10	7	6	0	4	4	0.859639	P59753;CP020616.1:True:235612	1410	By MS/MS	By MS/MS	By MS/MS		By MS/MS	By MS/MS
	rpsK CBU_0261		Q83EQ4;CP020616.1:True:235993	0.94362	0.916879	0.867867	0.909455	32.5209	31.7502	31.0977	30.6873	29.1111	26.9887		Yes					5	5	5	47.2	47.2	47.2	13.505	0	112.43	11686000000	34	4	3	4	3	5	2	0.909455	Q83EQ4;CP020616.1:True:235993	1411	By MS/MS	By MS/MS	By MS/MS	By MS/MS	By MS/MS	By MS/MS
	rpsD CBU_0262		Q83EQ3;CP020616.1:True:236389	0.909666	0.888592	0.867827	0.888695	34.3746	33.8294	32.1075	31.2694	30.0606	27.8638		Yes					18	18	18	65	65	65	23.729	0	87.884	28708000000	60	16	13	7	5	8	4	0.888695	Q83EQ3;CP020616.1:True:236389	1412	By MS/MS	By MS/MS	By MS/MS	By MS/MS	By MS/MS	By MS/MS
	rpoA CBU_0263		Q83EQ2;CP020616.1:True:237031	0.903478	0.890277	0.880245	0.891333	36.6722	35.9341	34.7712	33.1326	31.9913	30.6071		Yes					25	25	24	75.2	75.2	75.2	35.555	0	323.31	154330000000	178	21	21	18	8	18	14	0.891333	Q83EQ2;CP020616.1:True:237031;REV__H7C4B2	1413	By MS/MS	By MS/MS	By MS/MS	By MS/MS	By MS/MS	By MS/MS
	rplQ CBU_0264		Q83EQ1;CP020616.1:True:238026	0.857215	0.888033	0.89122	0.878823	32.9791	32.2816	31.0473	28.2702	28.6671	27.67		Yes					4	4	4	37.3	37.3	37.3	14.543	0	40.517	12104000000	30	4	4	4	1	4	3	0.878823	Q83EQ1;CP020616.1:True:238026	1414	By MS/MS	By MS/MS	By MS/MS	By MS/MS	By MS/MS	By MS/MS
	fabV CBU_0270		Q83EP5;CP020616.1:True:241145	0.859148	0.842255	0.767775	0.823059	35.3258	34.4502	32.8437	30.3501	29.0159	25.2166		Yes					28	28	28	86	86	86	44.875	0	323.31	43444000000	129	26	24	21	7	8	0	0.823059	Q83EP5;CP020616.1:True:241145	1416	By MS/MS	By MS/MS	By MS/MS	By MS/MS	By MS/MS
	uvrA CBU_0274		Q83EP1;CP020616.1:True:245375	0.81879	0.868278	0.797491	0.828187	34.0816	31.5459	30.7888	27.9057	27.3907	24.5538		Yes					38	38	38	62.4	62.4	62.4	106.14	0	323.31	11423000000	85	36	23	19	1	5	0	0.828187	Q83EP1;CP020616.1:True:245375	1417	By MS/MS	By MS/MS	By MS/MS	By MS/MS	By MS/MS
	hemE CBU_0275		Q83EP0;CP020616.1:True:248381	0.907415	0.824964	0.806395	0.846258	31.3243	30.6893	30.419	28.4242	25.3176	24.5297		Yes					13	13	13	53.7	53.7	53.7	40.203	0	174.8	5200700000	31	12	8	10	0	1	0	0.846258	Q83EP0;CP020616.1:True:248381	1418	By MS/MS	By MS/MS	By MS/MS		By MS/MS
	CBU_0276		CP020616.1:True:249531;Q83EN9	0.938778	0.88974	0.924003	0.917507	29.2173	28.5676	27.4963	27.4286	25.4177	25.4066		Yes					9	9	9	33	33	33	44.875	0	86.306	824750000	14	8	6	2	0	0	0	0.917507	CP020616.1:True:249531;Q83EN9	1419	By MS/MS	By MS/MS	By MS/MS
	CBU_0285		Q83EN0;CP020616.1:True:255113	0.917649	0.88319	0.900481	0.90044	28.112	28.2551	27.4452	25.797	24.9546	24.7139		Yes					4	4	4	57.5	57.5	57.5	11.946	0	12.806	685710000	10	4	2	3	0	0	0	0.90044	Q83EN0;CP020616.1:True:255113	1420	By MS/MS	By MS/MS	By MS/MS
	dut CBU_0293		Q45920;CP020616.1:True:259886	0.837489	0.812647	0.825718	0.825285	32.5017	31.3027	30.511	27.2198	25.4381	25.1935		Yes					8	8	8	80.9	80.9	80.9	16.213	0	223.55	6949800000	27	8	7	4	0	1	0	0.825285	Q45920;CP020616.1:True:259886	1421	By MS/MS	By MS/MS	By MS/MS		By MS/MS
	CBU_0294		Q83EM3;CP020616.1:True:260310	0.909037	0.84182	0.877444	0.876101	30.2719	29.8991	29.2148	27.5183	25.1697	25.6343		Yes					11	11	11	29.7	29.7	29.7	52.167	0	40.431	2388000000	22	8	8	7	0	0	0	0.876101	Q83EM3;CP020616.1:True:260310	1422	By MS/MS	By MS/MS	By MS/MS
	xth CBU_0297		Q83EM1;CP020616.1:True:263905	0.874474	0.792214	0.828902	0.831863	32.8731	32.1842	30.0232	28.7466	25.4967	24.8863		Yes					17	17	17	65.6	65.6	65.6	30.452	0	140.42	7325300000	49	15	15	10	4	3	1	0.831863	Q83EM1;CP020616.1:True:263905	1423	By MS/MS	By MS/MS	By MS/MS	By MS/MS	By MS/MS	By matching
	gmk CBU_0301		Q83EL7;CP020616.1:True:267471	0.877261	0.902168	0.880503	0.886644	30.2219	29.5087	28.4287	26.5125	26.6218	25.0315		Yes					7	7	7	43.7	43.7	43.7	23.809	0	65.809	1592600000	15	6	4	5	0	0	0	0.886644	Q83EL7;CP020616.1:True:267471	1424	By MS/MS	By MS/MS	By MS/MS
	spoT CBU_0303		Q820X2;CP020616.1:True:268495	0.834675	0.873722	0.81747	0.841956	34.0556	33.0645	32.331	28.4254	28.8892	26.4296		Yes					38	38	38	65.2	65.2	65.2	80.122	0	323.31	24092000000	143	38	29	24	3	16	4	0.841956	Q820X2;CP020616.1:True:268495	1425	By MS/MS	By MS/MS	By MS/MS	By MS/MS	By MS/MS	By MS/MS
	CBU_0304		Q83EL5;CP020616.1:True:270691	0.936577	0.886539	0.772834	0.865317	32.6355	31.115	31.3464	30.5657	27.5847	24.2256		Yes					5	5	5	56.1	56.1	56.1	16.42	0	62.916	11150000000	28	5	4	2	2	4	1	0.865317	Q83EL5;CP020616.1:True:270691	1427	By MS/MS	By MS/MS	By MS/MS	By MS/MS	By MS/MS	By MS/MS
	recG CBU_0305		Q83EL4;CP020616.1:True:271153	0.908883	0.888804	0.945445	0.914377	30.5135	29.3172	26.0249	27.7332	26.0573	24.6051		Yes					15	15	15	28.4	28.4	28.4	79.904	0	96.318	869280000	20	14	5	3	0	0	0	0.914377	Q83EL4;CP020616.1:True:271153	1428	By MS/MS	By MS/MS	By MS/MS
	CBU_0307		Q83EL2;CP020616.1:True:273622	0.811782	0.867048	0.897763	0.858864	39.7971	37.9264	28.4825	32.3065	32.884	25.5705		Yes					14	14	14	43.3	43.3	43.3	24.901	0	323.31	383450000000	153	14	12	4	5	9	3	0.858864	Q83EL2;CP020616.1:True:273622	1429	By MS/MS	By MS/MS	By MS/MS	By MS/MS	By MS/MS	By MS/MS
	ompP1 CBU_0311		CP020616.1:True:276900;Q83EK8	0.736245	0.801607	0.902326	0.813393	37.4308	34.2349	27.6012	27.5583	27.4429	24.9053		Yes					14	14	14	62.6	62.6	62.6	27.504	0	323.31	60428000000	80	12	13	5	2	4	0	0.813393	CP020616.1:True:276900;Q83EK8	1430	By MS/MS	By MS/MS	By MS/MS	By MS/MS	By MS/MS
	dnaQ CBU_0317		Q83EK2;CP020616.1:True:283480	0.976459	0.883229	0.886788	0.915492	29.1662	28.7344	29.0389	28.4796	25.3791	25.7514		Yes					8	8	8	49.6	49.6	49.6	26.58	0	56.799	1796100000	16	8	7	3	0	0	0	0.915492	Q83EK2;CP020616.1:True:283480	1432	By MS/MS	By MS/MS	By MS/MS
	pepN CBU_0338		Q83EI2;CP020616.1:True:304460	0.805697	0.812028	0.693965	0.770563	35.6307	33.9901	33.7459	28.7076	27.6009	23.4185		Yes					60	60	60	72.4	72.4	72.4	103.02	0	323.31	60550000000	225	54	47	43	6	11	1	0.770563	Q83EI2;CP020616.1:True:304460	1437	By MS/MS	By MS/MS	By MS/MS	By MS/MS	By MS/MS	By MS/MS
	CBU_0368		Q83EF5;CP020616.1:True:332310	0.873439	0.805471	0.851941	0.843617	33.5824	31.3902	30.3437	29.3321	25.2839	25.8511		Yes					18	18	18	59.6	59.6	59.6	44.07	0	182.49	8717600000	55	16	13	12	2	6	2	0.843617	Q83EF5;CP020616.1:True:332310	1440	By MS/MS	By MS/MS	By MS/MS	By MS/MS	By MS/MS	By MS/MS
	CBU_0378		Q83EE6;CP020616.1:True:340216	0.930566	0.876586	0.87722	0.894791	29.5594	28.8705	26.4451	27.5069	25.3075	23.1982		Yes					3	3	3	15.7	15.7	15.7	15.061	0	22.393	490510000	11	2	2	0	1	2	1	0.894791	Q83EE6;CP020616.1:True:340216	1441	By MS/MS	By MS/MS		By MS/MS	By MS/MS	By MS/MS
	rplU CBU_0385		Q83EE0;CP020616.1:True:346676	0.841781	0.769739	0.912237	0.841252	32.0998	31.754	27.7669	27.021	24.4423	25.33		Yes					6	6	6	57.4	57.4	57.4	12.76	0	53.825	5232600000	18	5	3	1	2	1	0	0.841252	Q83EE0;CP020616.1:True:346676	1443	By MS/MS	By MS/MS	By MS/MS	By MS/MS	By MS/MS
	rpmA CBU_0386		Q83ED9;CP020616.1:True:347025	0.907851	0.893771	0.889243	0.896955	32.9144	32.1579	30.6361	29.8814	28.7418	27.2429		Yes					8	8	8	56.7	56.7	56.7	10.047	0	94.113	10699000000	34	8	8	4	1	3	3	0.896955	Q83ED9;CP020616.1:True:347025	1444	By MS/MS	By MS/MS	By MS/MS	By MS/MS	By MS/MS	By MS/MS
	obg CBU_0387		Q83ED8;CP020616.1:True:347465	0.865101	0.841004	0.856936	0.854347	31.1204	29.5058	28.4886	26.9223	24.8145	24.4129		Yes					10	10	10	44.5	44.5	44.5	37.166	0	120.15	1930900000	24	10	9	3	0	0	0	0.854347	Q83ED8;CP020616.1:True:347465	1445	By MS/MS	By MS/MS	By MS/MS
	ribF CBU_0391		Q83ED4;CP020616.1:True:354831	0.894381	0.870461	0.792045	0.852296	30.9954	30.1764	29.2803	27.7217	26.2674	23.1914		Yes					11	11	11	43.8	43.8	43.8	39.139	0	83.508	2778300000	28	11	10	5	0	0	0	0.852296	Q83ED4;CP020616.1:True:354831	1447	By MS/MS	By MS/MS	By MS/MS
	CBU_0395		Q83ED0;CP020616.1:True:358022	0.913715	0.902082	0.862214	0.89267	34.5291	33.2889	32.4457	31.5498	30.0293	27.9751		Yes					13	13	13	65.8	65.8	65.8	24.494	0	323.31	31258000000	66	12	10	8	6	7	5	0.89267	Q83ED0;CP020616.1:True:358022	1448	By MS/MS	By MS/MS	By MS/MS	By MS/MS	By MS/MS	By MS/MS
			CP020616.1:True:381012	0.919606	0.848309	0.855993	0.874636	29.9855	29.7458	28.0158	27.5748	25.2336	23.9814							6	6	6	20.2	20.2	20.2	40.302	0	136.02	1354500000	11	6	6	3	0	0	0	0.874636	CP020616.1:True:381012	1450	By MS/MS	By MS/MS	By MS/MS
	lysS CBU_0430		Q83E97;CP020616.1:True:382575	0.836931	0.810337	0.786899	0.811389	34.0098	33.0793	31.6438	28.4638	26.8054	24.9005		Yes					24	24	24	61.8	61.8	61.8	57.738	0	323.31	17665000000	85	23	19	13	4	8	3	0.811389	Q83E97;CP020616.1:True:382575	1451	By MS/MS	By MS/MS	By MS/MS	By MS/MS	By MS/MS	By MS/MS
	CBU_0433		Q83E94;CP020616.1:True:386282	0.887598	0.820076	0.89405	0.867241	30.8031	29.922	28.9424	27.3408	24.5383	25.8759		Yes					6	6	6	27.7	27.7	27.7	19.226	0	33.067	2450800000	16	4	2	3	2	3	2	0.867241	Q83E94;CP020616.1:True:386282	1452	By MS/MS	By MS/MS	By MS/MS	By MS/MS	By MS/MS	By MS/MS
	corB CBU_0452		Q83E77;CP020616.1:True:397489	1.00501	0.975363	0.905732	0.962034	27.4085	27.0767	26.9685	27.5458	26.4096	24.4262		Yes					5	5	5	16.1	16.1	16.1	46.966	0	32.895	427020000	4	5	2	2	0	0	0	0.962034	Q83E77;CP020616.1:True:397489	1454	By MS/MS	By MS/MS	By matching
	adk CBU_0454		Q83E75;CP020616.1:True:399315	0.848567	0.824473	0.849026	0.840689	32.056	31.3524	30.118	27.2017	25.8492	25.571		Yes					11	11	11	50.6	50.6	50.6	25.865	0	59	5359900000	31	11	8	7	0	0	0	0.840689	Q83E75;CP020616.1:True:399315	1455	By MS/MS	By MS/MS	By MS/MS
	CBU_0455		Q83E74;CP020616.1:True:400071	0.891576	0.877399	0.86078	0.876585	31.203	30.6019	28.6999	27.8199	26.8501	24.7043		Yes					7	7	7	50.4	50.4	50.4	13.937	0	28.768	2456700000	13	7	6	4	1	0	0	0.876585	Q83E74;CP020616.1:True:400071	1456	By MS/MS	By MS/MS	By MS/MS	By MS/MS
	ampE CBU_0460		Q83E70;CP020616.1:True:402788	0.905077	0.843962	0.844399	0.864479	31.019	30.1773	29.7024	28.0745	25.4685	25.0807		Yes					4	4	4	17.4	17.4	17.4	29.099	0	35.264	3457200000	16	4	4	4	0	2	2	0.864479	Q83E70;CP020616.1:True:402788	1457	By MS/MS	By MS/MS	By MS/MS		By MS/MS	By MS/MS
	pdhA CBU_0461		Q83E69;CP020616.1:True:403618	0.828632	0.886549	0.82676	0.847313	35.1741	34.1816	33.1996	29.1464	30.3037	27.4481		Yes					55	55	55	64.6	64.6	64.6	99.777	0	323.31	48445000000	198	52	47	39	5	20	9	0.847313	Q83E69;CP020616.1:True:403618	1458	By MS/MS	By MS/MS	By MS/MS	By MS/MS	By MS/MS	By MS/MS
	lpdA CBU_0463		Q83E67;CP020616.1:True:407652	0.86478	0.895637	0.86207	0.874162	35.58	34.6143	33.6016	30.7688	31.0019	28.967		Yes					26	26	26	54.6	54.6	54.6	51.184	0	323.31	65913000000	139	23	20	18	5	15	10	0.874162	Q83E67;CP020616.1:True:407652	1459	By MS/MS	By MS/MS	By MS/MS	By MS/MS	By MS/MS	By MS/MS
	bioC1 CBU_0467		Q83E64;CP020616.1:True:410367	0.944296	0.877837	0.887491	0.903208	30.1339	29.9287	28.9404	28.4554	26.2726	25.6843		Yes					11	11	11	56	56	56	31.709	0	121.19	2077700000	30	11	9	5	0	0	0	0.903208	Q83E64;CP020616.1:True:410367	1460	By MS/MS	By MS/MS	By MS/MS
	gyrB CBU_0004		Q83FD5;CP020616.1:True:4115	0.797466	0.83801	0.890665	0.842047	34.0124	33.3513	31.9994	27.1238	27.9487	28.5008		Yes					44	44	44	62.3	62.3	62.3	90.844	0	323.31	23618000000	145	39	34	29	3	7	3	0.842047	Q83FD5;CP020616.1:True:4115	1461	By MS/MS	By MS/MS	By MS/MS	By MS/MS	By MS/MS	By MS/MS
	CBU_0043		Q83FA3;CP020616.1:True:41395	0.892376	0.808735	0.889919	0.863677	31.4713	30.379	29.1636	28.0842	24.5686	25.9533		Yes					7	7	7	50.5	50.5	50.5	21.777	0	108.27	2944400000	23	7	6	6	1	0	0	0.863677	Q83FA3;CP020616.1:True:41395	1462	By MS/MS	By MS/MS	By MS/MS	By MS/MS
	CBU_0473		Q83E58;CP020616.1:True:416150	0.813093	0.874528	0.881061	0.856227	37.9481	37.2892	35.7874	30.8553	32.6105	31.5309		Yes					11	11	11	50.4	50.4	50.4	14.305	0	323.31	329180000000	157	11	10	9	1	8	8	0.856227	Q83E58;CP020616.1:True:416150	1464	By MS/MS	By MS/MS	By MS/MS	By MS/MS	By MS/MS	By MS/MS
	CBU_0476		CP020616.1:True:417059;Q83E55	0.919642	0.860182	0.838751	0.872858	29.9982	29.0473	29.1524	27.5876	24.986	24.4516		Yes					16	16	16	38.2	38.2	38.2	74.154	0	226.46	2086300000	29	15	12	6	0	0	0	0.872858	CP020616.1:True:417059;Q83E55	1465	By MS/MS	By MS/MS	By MS/MS
	kdsB CBU_0479		Q83E52;CP020616.1:True:419718	0.897379	0.863264	0.769708	0.84345	35.1274	34.451	32.8155	31.5226	29.7403	25.2584		Yes					23	23	23	79.5	79.5	79.5	28.024	0	323.31	42732000000	102	20	19	12	6	9	2	0.84345	Q83E52;CP020616.1:True:419718	1466	By MS/MS	By MS/MS	By MS/MS	By MS/MS	By MS/MS	By MS/MS
	artP CBU_0481		Q83E50;CP020616.1:True:421009	0.855248	0.817678	0.796663	0.823196	32.1153	31.3293	30.1671	27.4665	25.6173	24.033		Yes					13	13	13	58	58	58	27.812	0	128.89	5594100000	34	11	9	9	1	2	0	0.823196	Q83E50;CP020616.1:True:421009	1467	By MS/MS	By MS/MS	By MS/MS	By MS/MS	By MS/MS
	CBU_0044		Q83FA2;CP020616.1:True:42101	0.838315	0.849114	0.832367	0.839932	33.655	32.7937	30.9433	28.2135	27.8455	25.7562		Yes					17	17	17	74.5	74.5	74.5	28.029	0	323.31	12714000000	72	17	17	11	3	4	1	0.839932	Q83FA2;CP020616.1:True:42101	1468	By MS/MS	By MS/MS	By MS/MS	By MS/MS	By MS/MS	By MS/MS
	CBU_0482		Q83E49;CP020616.1:True:421792	0.888705	0.834705	0.823684	0.849031	30.5757	29.8685	29.4908	27.1727	24.9314	24.2911		Yes					9	9	9	52	52	52	29.657	0	112.43	2811400000	26	8	7	5	0	0	0	0.849031	Q83E49;CP020616.1:True:421792	1469	By MS/MS	By MS/MS	By MS/MS
	rpmF CBU_0491		Q83E41;CP020616.1:True:432871	0.882821	0.924965	0.83942	0.882402	30.2027	29.2374	29.338	26.6636	27.0436	24.6269		Yes					3	3	3	50	50	50	7.4683	0	72.144	2665600000	14	2	3	1	1	1	1	0.882402	Q83E41;CP020616.1:True:432871	1470	By MS/MS	By MS/MS	By MS/MS	By MS/MS	By MS/MS	By MS/MS
	plsX CBU_0492		Q83E40;CP020616.1:True:433088	0.816822	0.870456	0.795367	0.827548	34.4775	33.729	32.2272	28.1619	29.3596	25.6324		Yes					22	22	22	72.9	72.9	72.9	37.45	0	310.25	27178000000	79	20	19	14	3	8	4	0.827548	Q83E40;CP020616.1:True:433088	1471	By MS/MS	By MS/MS	By MS/MS	By MS/MS	By MS/MS	By MS/MS
	fabH CBU_0493		Q820X0;CP020616.1:True:434116	0.835184	0.835555	0.797752	0.822831	33.2222	32.4024	31.6775	27.7467	27.074	25.2708		Yes					12	12	12	59.9	59.9	59.9	34.745	0	172.13	14283000000	46	8	10	10	2	3	0	0.822831	Q820X0;CP020616.1:True:434116	1472	By MS/MS	By MS/MS	By MS/MS	By MS/MS	By MS/MS
	fabD CBU_0494		Q83E39;CP020616.1:True:435173	0.928144	0.793839	0.761201	0.827728	32.7868	32.3509	30.7303	30.4308	25.6814	23.3919		Yes					11	11	11	43.1	43.1	43.1	33.988	0	103.69	9720800000	28	6	8	7	3	1	0	0.827728	Q83E39;CP020616.1:True:435173	1473	By MS/MS	By MS/MS	By MS/MS	By MS/MS	By MS/MS
	fabG CBU_0495		Q820W9;CP020616.1:True:436169	0.895032	0.898991	0.868551	0.887525	33.5298	32.5367	31.5795	30.0103	29.2502	27.4284		Yes					11	11	11	63.9	63.9	63.9	26.315	0	209.39	16830000000	41	11	8	7	2	6	3	0.887525	Q820W9;CP020616.1:True:436169	1474	By MS/MS	By MS/MS	By MS/MS	By MS/MS	By MS/MS	By MS/MS
	acpP CBU_0496		Q83E38;CP020616.1:True:436950	0.790504	0.904524	0.830468	0.841832	34.4617	33.9896	32.9437	27.2421	30.7444	27.3587		Yes					3	3	3	26.2	26.2	26.2	9.2961	0	34.28	39180000000	22	3	3	3	1	3	2	0.841832	Q83E38;CP020616.1:True:436950	1475	By MS/MS	By MS/MS	By MS/MS	By MS/MS	By MS/MS	By MS/MS
	fabF CBU_0497		Q83E37;CP020616.1:True:437291	0.812758	0.877264	0.763686	0.817903	34.0684	33.2447	32.2311	27.6894	29.1644	24.6144		Yes					24	24	24	79	79	79	44.075	0	323.31	23382000000	102	22	21	19	0	9	0	0.817903	Q83E37;CP020616.1:True:437291	1476	By MS/MS	By MS/MS	By MS/MS		By MS/MS
	tmk CBU_0499		Q83E35;CP020616.1:True:439570	0.870707	0.861397	0.825571	0.852558	31.6196	30.3604	29.1357	27.5314	26.1524	24.0536		Yes					11	11	11	42.7	42.7	42.7	25.16	0	113.46	2996000000	25	10	6	5	0	0	0	0.852558	Q83E35;CP020616.1:True:439570	1478	By MS/MS	By MS/MS	By MS/MS
	recJ CBU_0506		Q83E28;CP020616.1:True:446213	0.872053	0.88846	0.814755	0.858423	33.5551	31.6918	31.2503	29.2618	28.1569	25.4613		Yes					24	24	24	49.1	49.1	49.1	63.961	0	323.31	12632000000	72	22	16	18	2	6	2	0.858423	Q83E28;CP020616.1:True:446213	1479	By MS/MS	By MS/MS	By MS/MS	By MS/MS	By MS/MS	By MS/MS
	CBU_0510		Q83E24;CP020616.1:True:450378	0.747929	0.852679	0.809052	0.80322	35.5504	34.8305	33.9113	26.5892	29.6992	27.436		Yes					7	7	7	69	69	69	11.275	0	226.16	70772000000	55	7	7	7	0	4	4	0.80322	Q83E24;CP020616.1:True:450378	1480	By MS/MS	By MS/MS	By MS/MS		By MS/MS	By MS/MS
	uvrB CBU_0518		Q83E18;CP020616.1:True:459915	0.904963	0.817646	0.829011	0.85054	31.3487	30.511	29.6111	28.3695	24.9472	24.5479		Yes					19	19	19	42.6	42.6	42.6	77.335	0	191.42	3549200000	46	16	11	9	1	1	0	0.85054	Q83E18;CP020616.1:True:459915	1482	By MS/MS	By MS/MS	By MS/MS	By MS/MS	By MS/MS
	gyrA CBU_0524		Q83E13;CP020616.1:True:467151	0.848064	0.883657	0.832932	0.854885	34.5774	33.2888	32.2863	29.3238	29.4159	26.8923		Yes					37	37	37	54.7	54.7	54.7	94.251	0	323.31	27108000000	132	34	25	25	9	11	6	0.854885	Q83E13;CP020616.1:True:467151	1483	By MS/MS	By MS/MS	By MS/MS	By MS/MS	By MS/MS	By MS/MS
	serC CBU_0525		Q83E12;CP020616.1:True:469749	0.814539	0.794797	0.721749	0.777028	35.1733	34.2051	31.2392	28.65	27.1861	22.5468		Yes					23	23	23	73.1	73.1	73.1	40.689	0	323.31	25476000000	98	21	19	15	2	7	2	0.777028	Q83E12;CP020616.1:True:469749	1484	By MS/MS	By MS/MS	By MS/MS	By MS/MS	By MS/MS	By MS/MS
	aroA CBU_0526		Q83E11;CP020616.1:True:470858	0.854662	0.824493	0.781246	0.820134	32.2796	31.5316	30.6043	27.5882	25.9976	23.9095		Yes					16	16	16	50.7	50.7	50.7	46.431	0	235.55	6958400000	49	14	14	10	0	0	0	0.820134	Q83E11;CP020616.1:True:470858	1485	By MS/MS	By MS/MS	By MS/MS
	cmk CBU_0527		Q83E10;CP020616.1:True:472175	0.877942	0.842002	0.785017	0.834987	31.3388	30.6376	29.7432	27.5136	25.7969	23.3489		Yes					9	9	9	56.5	56.5	56.5	26.459	0	113.96	3763700000	22	9	6	5	1	0	0	0.834987	Q83E10;CP020616.1:True:472175	1486	By MS/MS	By MS/MS	By MS/MS	By MS/MS
	lapB CBU_0530		Q83E07;CP020616.1:True:475063	0.946173	0.910724	0.87701	0.911302	29.0198	28.1176	28.0184	27.4578	25.6073	24.5724		Yes					9	9	9	32.1	32.1	32.1	44.591	0	96.656	1002300000	23	9	6	2	0	1	0	0.911302	Q83E07;CP020616.1:True:475063	1488	By MS/MS	By MS/MS	By MS/MS		By MS/MS
	pyrF CBU_0531		Q83E06;CP020616.1:True:476299	0.863718	0.828566	0.824645	0.838976	31.4277	30.53	30.0296	27.1447	25.2961	24.7637		Yes					11	11	11	62.3	62.3	62.3	25.849	0	180	4287900000	28	10	9	6	0	0	0	0.838976	Q83E06;CP020616.1:True:476299	1489	By MS/MS	By MS/MS	By MS/MS
	CBU_0532		Q83E05;CP020616.1:True:477066	0.896524	0.928478	0.845958	0.89032	29.6081	28.297	28.8696	26.5444	26.2731	24.4224		Yes					2	2	2	26	26	26	13.493	0	12.905	1884800000	7	2	2	2	0	2	1	0.89032	Q83E05;CP020616.1:True:477066	1490	By MS/MS	By MS/MS	By MS/MS		By MS/MS	By matching
	CBU_0535		Q83E02;CP020616.1:True:480207	0.900801	0.878902	0.824881	0.868195	34.7398	33.6824	31.2111	31.2937	29.6035	25.7455		Yes					22	22	22	61.6	61.6	61.6	36.01	0	323.31	22669000000	87	20	19	13	6	8	2	0.868195	Q83E02;CP020616.1:True:480207	1491	By MS/MS	By MS/MS	By MS/MS	By MS/MS	By MS/MS	By MS/MS
	smc CBU_0540		Q81ZL2;CP020616.1:True:483651	0.848874	0.834642	0.752531	0.812016	34.3345	33.3652	32.3072	29.1457	27.848	24.3122		Yes					48	48	48	48.8	48.8	48.8	133.55	0	323.31	25481000000	140	45	32	28	6	12	1	0.812016	Q81ZL2;CP020616.1:True:483651	1493	By MS/MS	By MS/MS	By MS/MS	By MS/MS	By MS/MS	By matching
	zipA CBU_0541		Q83DZ7;CP020616.1:True:487170	0.860901	0.876002	0.867455	0.868119	32.7461	32.0251	31.3454	28.1911	28.054	27.1907		Yes					14	14	14	64.3	64.3	64.3	26.698	0	323.31	12411000000	50	12	10	10	2	6	4	0.868119	Q83DZ7;CP020616.1:True:487170	1494	By MS/MS	By MS/MS	By MS/MS	By MS/MS	By MS/MS	By MS/MS
	ligA CBU_0542		Q83DZ6;CP020616.1:True:487917	0.873702	0.808137	0.836098	0.839312	31.0526	30.5512	29.9884	27.1307	24.6896	25.0732		Yes					28	28	28	53.9	53.9	53.9	75.545	0	156.47	4138800000	56	23	17	12	1	0	0	0.839312	Q83DZ6;CP020616.1:True:487917	1495	By MS/MS	By MS/MS	By MS/MS	By MS/MS
	lemA CBU_0545		Q83DZ3;CP020616.1:True:493600	0.889875	0.891961	0.877985	0.886607	34.898	33.2741	32.1965	31.0549	29.6792	28.268		Yes					11	11	11	44.2	44.2	44.2	24.749	0	150.58	30141000000	54	9	9	7	2	5	4	0.886607	Q83DZ3;CP020616.1:True:493600	1496	By MS/MS	By MS/MS	By MS/MS	By MS/MS	By MS/MS	By MS/MS
	htpX CBU_0546		Q83DZ2;CP020616.1:True:494257	0.843238	0.868661	0.853938	0.855279	33.8846	32.6692	30.9485	28.5728	28.3784	26.4281		Yes					14	14	14	41.7	41.7	41.7	39.36	0	298.04	14042000000	58	13	13	8	2	6	4	0.855279	Q83DZ2;CP020616.1:True:494257	1497	By MS/MS	By MS/MS	By MS/MS	By MS/MS	By MS/MS	By MS/MS
	ubiC CBU_0054		Q83F94;CP020616.1:True:50269	0.885917	0.845519	0.813016	0.848151	31.2114	30.2665	29.5627	27.6507	25.5909	24.0349		Yes					11	11	11	69.7	69.7	69.7	21.536	0	70.676	3276400000	28	9	8	7	0	0	0	0.848151	Q83F94;CP020616.1:True:50269	1499	By MS/MS	By MS/MS	By MS/MS
	CBU_0560		Q83DY0;CP020616.1:True:508717	0.819634	0.89269	0.830022	0.847449	34.3408	33.3532	32.7184	28.1469	29.774	27.157		Yes					24	24	24	74.9	74.9	74.9	46.425	0	323.31	31266000000	124	23	21	20	3	11	7	0.847449	Q83DY0;CP020616.1:True:508717	1500	By MS/MS	By MS/MS	By MS/MS	By MS/MS	By MS/MS	By MS/MS
	CBU_0056		Q83F92;CP020616.1:True:51824	0.897856	0.898722	0.861317	0.885965	34.5619	33.3275	32.1121	31.0316	29.9522	27.6587		Yes					30	30	30	66.1	66.1	66.1	68.676	0	323.31	27292000000	125	28	24	18	9	13	6	0.885965	Q83F92;CP020616.1:True:51824	1501	By MS/MS	By MS/MS	By MS/MS	By MS/MS	By MS/MS	By MS/MS
	CBU_0572		Q83DX0;CP020616.1:True:522098	0.857224	0.869151	0.79809	0.841489	34.4467	33.1766	32.0086	29.5286	28.8355	25.5457		Yes					26	26	26	71.6	71.6	71.6	50.888	0	323.31	23156000000	96	23	22	18	4	9	4	0.841489	Q83DX0;CP020616.1:True:522098	1502	By MS/MS	By MS/MS	By MS/MS	By MS/MS	By MS/MS	By MS/MS
	CBU_0573		Q83DW9;CP020616.1:True:523514	0.832422	0.816786	0.85205	0.833752	31.8312	30.3611	30.1616	26.497	24.7985	25.6992		Yes					22	22	22	46.3	46.3	46.3	79.987	0	197.77	4836300000	55	21	13	13	2	2	0	0.833752	Q83DW9;CP020616.1:True:523514	1503	By MS/MS	By MS/MS	By MS/MS	By MS/MS	By MS/MS
	CBU_0574		Q83DW8;CP020616.1:True:526215	0.881641	0.869176	0.84481	0.865209	33.3661	32.2447	31.226	29.4169	28.0263	26.38		Yes					26	26	26	78	78	78	47.071	0	294.53	12623000000	78	23	18	13	8	5	2	0.865209	Q83DW8;CP020616.1:True:526215	1504	By MS/MS	By MS/MS	By MS/MS	By MS/MS	By MS/MS	By MS/MS
	yfcX CBU_0576		Q83DW6;CP020616.1:True:527549	0.817081	0.873714	0.71043	0.800408	33.7834	32.5404	31.8363	27.6038	28.431	22.6174		Yes					31	31	31	57.7	57.7	57.7	75.771	0	323.31	17368000000	93	30	27	19	1	6	1	0.800408	Q83DW6;CP020616.1:True:527549	1505	By MS/MS	By MS/MS	By MS/MS	By MS/MS	By MS/MS	By MS/MS
	CBU_0580		Q83DW2;CP020616.1:True:532926	0.934732	0.918803	0.930224	0.92792	28.8508	28.5482	26.5833	26.9678	26.2302	24.7284		Yes					6	6	6	30	30	30	32.154	0	17.722	549170000	10	6	2	3	0	0	0	0.92792	Q83DW2;CP020616.1:True:532926	1506	By MS/MS	By MS/MS	By MS/MS
	bolA CBU_0582		Q83DW0;CP020616.1:True:533783	0.848216	0.821513	0.802589	0.824106	32.3789	31.8489	30.2145	27.4643	26.1642	24.2498		Yes					5	5	5	89.9	89.9	89.9	8.8838	0	53.599	6311100000	17	5	4	4	0	0	0	0.824106	Q83DW0;CP020616.1:True:533783	1507	By MS/MS	By MS/MS	By MS/MS
	CBU_0583		Q83DV9;CP020616.1:True:534397	0.804885	0.877861	0.846416	0.843054	33.5098	32.5678	31.4615	26.9715	28.59	26.6295		Yes					6	6	6	83.8	83.8	83.8	11.265	0	140.41	14889000000	27	6	5	5	1	4	2	0.843054	Q83DV9;CP020616.1:True:534397	1508	By MS/MS	By MS/MS	By MS/MS	By MS/MS	By MS/MS	By MS/MS
	CBU_0584		Q83DV8;CP020616.1:True:534881	1.01989	1.0129	0.95642	0.996405	27.2198	25.4503	25.0034	27.7613	25.7786	23.9138		Yes	CBU0584	Yes			1	1	1	15.2	15.2	15.2	10.802	0	25.901	132110000	5	1	1	1	0	0	0	0.996405	Q83DV8;CP020616.1:True:534881	1509	By MS/MS	By MS/MS	By MS/MS
	CBU_0586		Q83DV6;CP020616.1:True:535514	0.876383	0.797325	0.787117	0.820275	32.3313	31.3763	30.6399	28.3346	25.0171	24.1171		Yes					34	34	34	42.7	42.7	42.7	132.02	0	323.31	7164900000	74	31	23	17	1	3	0	0.820275	Q83DV6;CP020616.1:True:535514	1510	By MS/MS	By MS/MS	By MS/MS	By MS/MS	By MS/MS
	glpE CBU_0587		Q83DV5;CP020616.1:True:539080	0.838862	0.776462	0.741838	0.78572	33.5211	32.5164	31.7543	28.1195	25.2478	23.5565		Yes					7	7	7	76.6	76.6	76.6	12.362	0	126.02	15895000000	25	5	5	5	1	2	0	0.78572	Q83DV5;CP020616.1:True:539080	1511	By MS/MS	By MS/MS	By MS/MS	By MS/MS	By MS/MS
	CBU_0589		Q83DV3;CP020616.1:True:540457	0.871177	0.844991	0.780478	0.832216	31.6626	30.9245	30.5439	27.5838	26.131	23.8389		Yes					8	8	8	80.3	80.3	80.3	15.015	0	84.822	6198700000	25	6	4	8	1	0	0	0.832216	Q83DV3;CP020616.1:True:540457	1512	By MS/MS	By MS/MS	By MS/MS	By MS/MS
	CBU_0591		Q83DV1;CP020616.1:True:541044	0.893386	0.836847	0.873201	0.867811	30.9165	30.6796	29.4297	27.6203	25.6741	25.698		Yes					10	10	10	45.6	45.6	45.6	31.075	0	128.45	3128000000	24	8	9	6	0	0	0	0.867811	Q83DV1;CP020616.1:True:541044	1513	By MS/MS	By MS/MS	By MS/MS
	CBU_0598		Q83DU4;CP020616.1:True:545851	0.94038	0.882048	0.853475	0.891968	29.4636	29.5525	28.0029	27.707	26.0667	23.8997		Yes					4	4	4	41.2	41.2	41.2	21.261	0	66.244	1216100000	10	4	4	2	0	0	0	0.891968	Q83DU4;CP020616.1:True:545851	1514	By MS/MS	By MS/MS	By MS/MS
	yaeT bamA CBU_0611		Q83DT2;CP020616.1:True:556691	0.848801	0.893787	0.835082	0.859223	35.6708	34.7938	33.6293	30.2774	31.0983	28.0832		Yes					43	43	43	57	57	57	90.754	0	323.31	67740000000	185	42	39	36	4	19	10	0.859223	Q83DT2;CP020616.1:True:556691	1515	By MS/MS	By MS/MS	By MS/MS	By MS/MS	By MS/MS	By MS/MS
	ompH CBU_0612		Q83DT1;CP020616.1:True:559198	0.919222	0.901696	0.874076	0.898331	37.3747	35.8223	34.3089	34.3556	32.3008	29.9886		Yes					10	10	10	48.5	48.5	48.5	18.824	0	120.15	154440000000	91	9	8	8	7	8	7	0.898331	Q83DT1;CP020616.1:True:559198	1516	By MS/MS	By MS/MS	By MS/MS	By MS/MS	By MS/MS	By MS/MS
	lpxD CBU_0613		Q83DT0;CP020616.1:True:559729	0.822695	0.811779	0.794923	0.809799	32.8382	31.9613	30.6229	27.0159	25.9455	24.3429		Yes					14	14	14	50.3	50.3	50.3	36.271	0	257.27	8331700000	34	10	9	8	1	4	2	0.809799	Q83DT0;CP020616.1:True:559729	1517	By MS/MS	By MS/MS	By MS/MS	By MS/MS	By MS/MS	By MS/MS
	lpxA CBU_0615		Q820W6;CP020616.1:True:561181	0.852594	0.901828	0.771028	0.841817	32.3546	31.6674	31.1475	27.5854	28.5586	24.0156		Yes					13	13	13	59.8	59.8	59.8	28.172	0	213.7	9946200000	45	11	12	7	0	5	1	0.841817	Q820W6;CP020616.1:True:561181	1518	By MS/MS	By MS/MS	By MS/MS		By MS/MS	By matching
	mip CBU_0630		P51752;CP020616.1:True:576124	0.921434	0.898244	0.866973	0.89555	35.8187	35.0021	33.3242	33.0046	31.4404	28.8912		Yes					14	14	14	64.3	64.3	64.3	25.517	0	203.68	70123000000	77	13	9	9	8	9	6	0.89555	P51752;CP020616.1:True:576124	1520	By MS/MS	By MS/MS	By MS/MS	By MS/MS	By MS/MS	By MS/MS
	purL CBU_0631		Q83DR5;CP020616.1:True:576828	0.847054	0.778298	0.800499	0.808617	32.6484	31.7273	31.2478	27.655	24.6933	25.0139		Yes					43	43	43	46.8	46.8	46.8	146.55	0	305.51	10044000000	101	40	29	24	0	1	0	0.808617	Q83DR5;CP020616.1:True:576828	1521	By MS/MS	By MS/MS	By MS/MS		By MS/MS
	CBU_0634		Q83DR2;CP020616.1:True:581375	0.906226	0.814168	0.796143	0.838846	30.4521	30.533	28.8291	27.5965	24.859	22.9521		Yes					17	17	17	35.7	35.7	35.7	71.481	0	84.803	2259300000	38	16	6	7	0	0	0	0.838846	Q83DR2;CP020616.1:True:581375	1522	By MS/MS	By MS/MS	By MS/MS
	parE CBU_0064		Q83F84;CP020616.1:True:58744	0.796946	0.848049	0.747196	0.797397	33.664	32.5755	31.5401	26.8284	27.6256	23.5666		Yes					32	32	32	63.8	63.8	63.8	71.554	0	323.31	15005000000	95	27	24	20	2	6	1	0.797397	Q83F84;CP020616.1:True:58744	1523	By MS/MS	By MS/MS	By MS/MS	By MS/MS	By MS/MS	By MS/MS
	ribD CBU_0643		Q83DQ3;CP020616.1:True:592252	0.899766	0.887831	0.911032	0.899543	30.1386	29.866	28.0569	27.1177	26.5159	25.5607		Yes					12	12	12	51.7	51.7	51.7	39.656	0	66.228	1437800000	20	11	6	4	0	0	0	0.899543	Q83DQ3;CP020616.1:True:592252	1525	By MS/MS	By MS/MS	By MS/MS
	ribE CBU_0646		Q83DQ0;CP020616.1:True:594220	0.875234	0.838762	0.882702	0.865566	30.3366	29.9218	27.9437	26.5516	25.0973	24.666		Yes					4	4	4	30.4	30.4	30.4	23.103	0	28.752	1444700000	8	4	3	2	0	0	0	0.865566	Q83DQ0;CP020616.1:True:594220	1526	By MS/MS	By MS/MS	By MS/MS
	ribA CBU_0647		Q83DP9;CP020616.1:True:594836	0.878631	0.855205	0.872981	0.868939	30.0636	29.545	28.622	26.4148	25.267	24.9865		Yes					13	13	13	43.2	43.2	43.2	42.688	0	108.5	1701300000	20	8	9	7	0	0	0	0.868939	Q83DP9;CP020616.1:True:594836	1527	By MS/MS	By MS/MS	By MS/MS
	ribH CBU_0648		Q83DP8;CP020616.1:True:596029	0.903545	0.877796	0.839175	0.873505	34.3687	33.2828	32.3193	31.0536	29.2155	27.1215		Yes					6	6	6	63.6	63.6	63.6	16.601	0	150.07	27208000000	32	6	4	5	2	4	3	0.873505	Q83DP8;CP020616.1:True:596029	1528	By MS/MS	By MS/MS	By MS/MS	By MS/MS	By MS/MS	By MS/MS
	CBU_0649		Q83DP7;CP020616.1:True:596525	0.903883	0.902242	0.941505	0.915876	30.3011	28.8349	26.1145	27.3887	26.0161	24.5869		Yes					5	5	5	16.8	16.8	16.8	41.03	0	112.93	1748100000	6	4	4	2	0	0	0	0.915876	Q83DP7;CP020616.1:True:596525	1529	By MS/MS	By MS/MS	By MS/MS
	CBU_0065		Q83F83;CP020616.1:True:60852	0.804825	0.796086	0.726147	0.775686	33.7298	33.1392	31.6595	27.1466	26.3816	22.9895		Yes					11	11	11	79	79	79	14.114	0	92.517	16603000000	41	10	10	9	1	2	0	0.775686	Q83F83;CP020616.1:True:60852	1530	By MS/MS	By MS/MS	By MS/MS	By MS/MS	By MS/MS
	CBU_0676		H7C7E7;CP020616.1:True:617319	0.777764	0.800547	0.775528	0.784613	34.4692	34.2215	33.0813	26.8089	27.396	25.6555		Yes					21	21	21	71.5	71.5	71.5	37.757	0	323.31	38883000000	76	20	20	18	1	3	0	0.784613	H7C7E7;CP020616.1:True:617319	1531	By MS/MS	By MS/MS	By MS/MS	By MS/MS	By MS/MS
	CBU_0678		CP020616.1:True:619329;H7C7G1	0.866751	0.813469	0.818429	0.832883	31.5147	31.3752	30.4186	27.3154	25.5227	24.8955		Yes					21	21	21	68.7	68.7	68.7	50.738	0	323.31	6114300000	39	17	14	16	0	0	0	0.832883	CP020616.1:True:619329;H7C7G1	1532	By MS/MS	By MS/MS	By MS/MS
	CBU_0699		H7C7F0;CP020616.1:True:621151	0.941049	0.936804	0.926693	0.934849	28.8539	27.7444	26.7645	27.153	25.991	24.8025		Yes					5	5	5	20	20	20	61.647	0	45.17	521170000	9	4	3	2	0	0	0	0.934849	H7C7F0;CP020616.1:True:621151	1533	By MS/MS	By MS/MS	By MS/MS
	CBU_0702		H7C7D5;CP020616.1:True:625443	0.916772	0.944709	0.936297	0.932592	29.5569	29.0157	26.5595	27.0969	27.4113	24.8675		Yes					6	6	6	35.3	35.3	35.3	26.678	0	73.33	672650000	15	4	5	3	0	0	0	0.932592	H7C7D5;CP020616.1:True:625443	1534	By MS/MS	By MS/MS	By MS/MS
	rfbI CBU_0704		H7C7G2;CP020616.1:True:627108	0.910907	0.867497	0.893452	0.890619	29.9145	29.5414	28.3087	27.2493	25.6271	25.2924		Yes					5	5	5	28.7	28.7	28.7	28.904	0	52.192	1456700000	10	4	3	4	0	0	0	0.890619	H7C7G2;CP020616.1:True:627108	1535	By MS/MS	By MS/MS	By MS/MS
	CBU_0718		Q83DK8;CP020616.1:True:639497	0.846748	0.931301	0.819612	0.865887	33.276	30.9984	29.7845	28.1763	28.8688	24.4117		Yes					6	6	6	66	66	66	10.419	0	93.373	8540100000	22	5	3	2	2	2	1	0.865887	Q83DK8;CP020616.1:True:639497	1536	By MS/MS	By MS/MS	By MS/MS	By MS/MS	By MS/MS	By matching
	CBU_0719		Q83DK7;CP020616.1:True:639790	0.916275	0.940819	0.960142	0.939079	29.0295	26.9914	26.0471	26.599	25.394	25.0089		Yes					3	3	3	28.4	28.4	28.4	15.503	0	20.893	201910000	6	3	3	1	0	0	0	0.939079	Q83DK7;CP020616.1:True:639790	1537	By MS/MS	By MS/MS	By MS/MS
	CBU_0727		Q83DK3;CP020616.1:True:646128	0.876143	0.874413	0.840071	0.863542	30.4312	29.4664	29.1312	26.6621	25.7658	24.4723		Yes					6	6	6	24.1	24.1	24.1	40.881	0	126.88	2347600000	14	6	4	2	0	1	1	0.863542	Q83DK3;CP020616.1:True:646128	1538	By MS/MS	By MS/MS	By MS/MS		By MS/MS	By MS/MS
	CBU_0729		Q83DK1;CP020616.1:True:648066	0.869511	0.90353	0.818686	0.863909	32.5222	31.6227	30.78	28.2784	28.572	25.1991		Yes					11	11	11	59.7	59.7	59.7	33.97	0	119.63	8790200000	54	11	10	10	2	5	1	0.863909	Q83DK1;CP020616.1:True:648066	1540	By MS/MS	By MS/MS	By MS/MS	By MS/MS	By MS/MS	By MS/MS
	CBU_0730		Q83DK0;CP020616.1:True:649022	0.90499	0.931854	0.86586	0.900902	31.3669	30.3542	29.2491	28.3868	28.2856	25.3256		Yes					8	8	8	51.3	51.3	51.3	22.411	0	78.91	3682700000	24	7	6	5	0	2	1	0.900902	Q83DK0;CP020616.1:True:649022	1541	By MS/MS	By MS/MS	By MS/MS		By MS/MS	By MS/MS
	tig CBU_0737		Q83DJ3;CP020616.1:True:653196	0.858354	0.855097	0.778098	0.830516	35.0112	34.3183	33.1611	30.052	29.3455	25.8026		Yes					28	28	28	71.7	71.7	71.7	50.246	0	323.31	44833000000	120	23	22	22	7	9	1	0.830516	Q83DJ3;CP020616.1:True:653196	1543	By MS/MS	By MS/MS	By MS/MS	By MS/MS	By MS/MS	By matching
	clpX CBU_0739		Q83DJ1;CP020616.1:True:655203	0.822439	0.872011	0.802495	0.832315	32.0584	31.4143	30.4516	26.366	27.3936	24.4372		Yes					18	13	13	48.1	42.9	42.9	46.767	0	165.78	6464500000	35	13	10	17	1	2	2	0.832315	Q83DJ1;CP020616.1:True:655203	1544	By MS/MS	By MS/MS	By MS/MS	By matching	By matching	By matching
	lon CBU_0740		Q83DJ0;CP020616.1:True:656392	0.849192	0.893552	0.833034	0.858593	34.7957	33.9855	32.9994	29.5483	30.3678	27.4896		Yes					43	43	43	53.7	53.7	53.7	91.641	0	323.31	42316000000	205	42	39	33	6	19	9	0.858593	Q83DJ0;CP020616.1:True:656392	1545	By MS/MS	By MS/MS	By MS/MS	By MS/MS	By MS/MS	By MS/MS
	CBU_0752		Q83DH9;CP020616.1:True:666390	0.95631	0.969573	0.928877	0.951587	29.5366	27.6527	26.9496	28.2462	26.8113	25.0329		Yes					4	4	4	18.2	18.2	18.2	35.765	0	18.294	638130000	5	4	2	2	0	0	0	0.951587	Q83DH9;CP020616.1:True:666390	1548	By MS/MS	By MS/MS	By MS/MS
	bamD CBU_0758		Q83DH4;CP020616.1:True:675117	0.870823	0.887999	0.850522	0.869781	34.1076	33.2431	31.8227	29.7017	29.5199	27.0659		Yes					13	13	13	60.3	60.3	60.3	30.898	0	323.31	21439000000	67	11	11	9	3	8	5	0.869781	Q83DH4;CP020616.1:True:675117	1549	By MS/MS	By MS/MS	By MS/MS	By MS/MS	By MS/MS	By MS/MS
	CBU_0762		Q83DH1;CP020616.1:True:677770	0.849236	0.851927	0.793894	0.831686	32.7783	31.1613	30.7476	27.8366	26.5472	24.4104		Yes					10	10	10	76.9	76.9	76.9	23.581	0	267.82	7991400000	51	10	9	10	2	4	0	0.831686	Q83DH1;CP020616.1:True:677770	1550	By MS/MS	By MS/MS	By MS/MS	By MS/MS	By MS/MS
	CBU_0770		Q83DG6;CP020616.1:True:688603	0.972209	0.929287	0.843942	0.915146	28.7674	27.5744	28.6529	27.9679	25.6245	24.1814		Yes					9	9	9	35.9	35.9	35.9	48.015	0	79.268	1624600000	19	8	6	4	0	0	0	0.915146	Q83DG6;CP020616.1:True:688603	1551	By MS/MS	By MS/MS	By MS/MS
	prpC CBU_0772		Q83DG4;CP020616.1:True:690896	0.876628	0.823667	0.803896	0.83473	33.0837	32.201	31.4214	29.0021	26.5229	25.2595		Yes					22	22	22	75.3	75.3	75.3	41.552	0	323.31	12430000000	70	18	15	16	3	2	0	0.83473	Q83DG4;CP020616.1:True:690896	1552	By MS/MS	By MS/MS	By MS/MS	By MS/MS	By MS/MS
	phnB CBU_0773		Q83DG3;CP020616.1:True:692002	0.94692	0.903394	0.949259	0.933191	29.1572	29.2089	25.9009	27.6096	26.3871	24.5867		Yes					2	2	2	19.9	19.9	19.9	17.382	0	14.715	794660000	2	2	2	1	0	0	0	0.933191	Q83DG3;CP020616.1:True:692002	1553	By MS/MS	By MS/MS	By matching
	CBU_0776		Q83DG0;CP020616.1:True:693221	0.92806	0.909714	0.864113	0.900629	28.8353	27.7507	27.8978	26.7608	25.2452	24.1068		Yes					7	7	7	32.2	32.2	32.2	32.368	0	130.71	1054300000	16	7	2	2	0	1	0	0.900629	Q83DG0;CP020616.1:True:693221	1554	By MS/MS	By MS/MS	By MS/MS		By MS/MS
	visC CBU_0076		Q83F72;CP020616.1:True:70211	0.881389	0.922076	0.87059	0.891352	30.6806	30.4377	29.246	27.0415	28.0659	25.4613		Yes					11	11	11	46.4	46.4	46.4	46.198	0	161.32	3138800000	28	10	9	5	0	3	0	0.891352	Q83F72;CP020616.1:True:70211	1555	By MS/MS	By MS/MS	By MS/MS		By MS/MS
	CBU_0788		Q83DF0;CP020616.1:True:703734	0.904396	0.884082	0.93712	0.908533	29.4112	28.6511	26.8295	26.5994	25.3299	25.1425		Yes					11	11	11	9.4	9.4	9.4	180.62	0	40.617	456790000	15	10	3	2	0	0	0	0.908533	Q83DF0;CP020616.1:True:703734	1556	By MS/MS	By MS/MS	By MS/MS
	CBU_0789		Q83DE9;CP020616.1:True:708682	0.876947	0.809282	0.843723	0.843317	31.4647	30.7195	29.5851	27.5929	24.8608	24.9616		Yes					22	22	22	36.3	36.3	36.3	93.32	0	321.81	3622500000	38	21	14	9	0	0	0	0.843317	Q83DE9;CP020616.1:True:708682	1557	By MS/MS	By MS/MS	By MS/MS
	CBU_0803		Q83DD5;CP020616.1:True:724187	0.896193	0.89549	0.819717	0.870467	31.1147	30.586	29.5113	27.8848	27.3895	24.1909		Yes					12	12	12	51.3	51.3	51.3	37.509	0	128.62	3280500000	31	12	11	5	0	0	0	0.870467	Q83DD5;CP020616.1:True:724187	1559	By MS/MS	By MS/MS	By MS/MS
	CBU_0804		Q83DD4;CP020616.1:True:725256	0.90496	0.842581	0.858347	0.86863	31.6101	30.8025	29.4039	28.6059	25.9536	25.2388		Yes					17	17	17	23.5	23.5	23.5	110.01	0	129.07	3497300000	42	17	9	5	0	0	0	0.86863	Q83DD4;CP020616.1:True:725256	1560	By MS/MS	By MS/MS	By MS/MS
	prfC CBU_0811		Q83DC7;CP020616.1:True:735284	0.905755	0.916924	0.84992	0.890866	29.9855	28.9569	29.0522	27.1595	26.5513	24.6921		Yes					7	7	7	21	21	21	59.476	0	79.187	1964900000	18	7	4	5	0	0	0	0.890866	Q83DC7;CP020616.1:True:735284	1562	By MS/MS	By MS/MS	By MS/MS
	proS CBU_0081		Q83F67;CP020616.1:True:73555	0.815713	0.861779	0.767915	0.815135	33.6895	32.3937	31.6744	27.4809	27.9162	24.3232		Yes					32	32	32	63.3	63.3	63.3	63.588	0	323.31	15530000000	92	30	23	19	2	7	0	0.815135	Q83F67;CP020616.1:True:73555	1563	By MS/MS	By MS/MS	By MS/MS	By MS/MS	By MS/MS
	CBU_0818		Q83DC0;CP020616.1:True:742043	0.973287	0.923359	0.943334	0.94666	28.9268	28.645	26.5582	28.1541	26.4496	25.0533		Yes					4	4	4	23.8	23.8	23.8	22.168	0	16.062	562190000	9	4	2	1	0	0	0	0.94666	Q83DC0;CP020616.1:True:742043	1565	By MS/MS	By MS/MS	By MS/MS
	CBU_0825		Q83DB3;CP020616.1:True:749623	0.829415	0.820412	0.78173	0.810519	32.1594	31.8977	30.9646	26.6735	26.1692	24.2059		Yes					12	12	12	45	45	45	40.612	0	138.36	8717300000	39	11	12	9	0	1	0	0.810519	Q83DB3;CP020616.1:True:749623	1567	By MS/MS	By MS/MS	By MS/MS		By MS/MS
	CBU_0828		Q83DB0;CP020616.1:True:751945	0.875772	0.888035	0.852597	0.872135	30.381	29.8611	29.3174	26.6068	26.5177	24.9959		Yes					18	18	18	47.4	47.4	47.4	57.532	0	124.26	2527700000	38	15	12	7	1	1	0	0.872135	Q83DB0;CP020616.1:True:751945	1569	By MS/MS	By MS/MS	By MS/MS	By MS/MS	By MS/MS
	CBU_0829		Q83DA9;CP020616.1:True:753498	0.849021	0.820204	0.804414	0.824546	32.4736	31.9783	30.7956	27.5708	26.2287	24.7724		Yes					16	16	16	72.2	72.2	72.2	36.833	0	173.34	8234900000	48	14	13	10	0	2	0	0.824546	Q83DA9;CP020616.1:True:753498	1570	By MS/MS	By MS/MS	By MS/MS		By MS/MS
	CBU_0830		Q83DA8;CP020616.1:True:754478	0.890129	0.802492	0.829453	0.840691	31.0477	30.5565	29.784	27.6364	24.5214	24.7044		Yes					13	13	13	49	49	49	42.823	0	105.17	3660500000	22	13	9	5	0	0	0	0.840691	Q83DA8;CP020616.1:True:754478	1571	By MS/MS	By MS/MS	By MS/MS
	asnB-1 CBU_0831		Q83DA7;CP020616.1:True:755644	0.926371	0.872466	0.89157	0.896802	30.6269	30.258	27.8612	28.3719	26.3991	24.8402		Yes					14	14	14	27.4	27.4	27.4	72.841	0	59.915	1340300000	26	13	10	3	0	0	0	0.896802	Q83DA7;CP020616.1:True:755644	1572	By MS/MS	By MS/MS	By MS/MS
	CBU_0084		Q83F64;CP020616.1:True:75608	0.869436	0.831784	0.766007	0.822409	32.3254	31.532	30.7931	28.1049	26.2278	23.5877		Yes					16	16	16	39.2	39.2	39.2	72.756	0	287.86	7607800000	51	15	11	9	1	1	0	0.822409	Q83F64;CP020616.1:True:75608	1573	By MS/MS	By MS/MS	By MS/MS	By MS/MS	By MS/MS
	CBU_0832		Q83DA6;CP020616.1:True:757564	0.929741	0.896254	0.895344	0.907113	29.9535	29.5716	28.1656	27.849	26.5036	25.2179		Yes					4	4	4	25.7	25.7	25.7	20.017	0	15.485	1387500000	10	4	4	2	0	0	0	0.907113	Q83DA6;CP020616.1:True:757564	1574	By MS/MS	By MS/MS	By MS/MS
	CBU_0833		Q83DA5;CP020616.1:True:758105	0.936588	0.947198	0.847631	0.910472	29.0779	26.8012	27.3295	27.234	25.3861	23.1654		Yes					9	9	9	22.6	22.6	22.6	67.752	0	90.909	647150000	19	8	6	2	0	0	1	0.910472	Q83DA5;CP020616.1:True:758105	1575	By MS/MS	By MS/MS	By MS/MS			By MS/MS
	CBU_0836		Q83DA2;CP020616.1:True:761209	0.973804	0.924406	0.917809	0.938673	29.0372	28.5578	26.8869	28.2766	26.399	24.677		Yes					5	5	5	15.6	15.6	15.6	41.883	0	14.099	302460000	4	5	3	0	0	0	0	0.938673	Q83DA2;CP020616.1:True:761209	1576	By MS/MS	By matching
	wecB CBU_0842		Q83D96;CP020616.1:True:769879	0.996601	0.948005	0.947912	0.964173	27.3691	26.694	26.3255	27.276	25.3061	24.9543		Yes					2	2	2	9.9	9.9	9.9	41.357	0	84.218	291290000	8	2	2	1	0	0	0	0.964173	Q83D96;CP020616.1:True:769879	1581	By MS/MS	By MS/MS	By MS/MS
	ugd CBU_0846		Q83D92;CP020616.1:True:774500	0.872041	0.867458	0.958615	0.899371	30.232	29.9978	26.5176	26.3635	26.0219	25.4202		Yes					14	14	14	44.3	44.3	44.3	49.868	0	49.208	922760000	20	13	9	3	0	0	0	0.899371	Q83D92;CP020616.1:True:774500	1582	By MS/MS	By MS/MS	By MS/MS
	galU CBU_0849		Q83D90;CP020616.1:True:778280	0.875611	0.816533	0.782382	0.824842	31.7003	31.0252	30.0475	27.7571	25.3331	23.5086		Yes					13	13	13	54.2	54.2	54.2	32.661	0	199.62	4750100000	36	11	11	8	0	1	0	0.824842	Q83D90;CP020616.1:True:778280	1583	By MS/MS	By MS/MS	By MS/MS		By MS/MS
	rpsO CBU_0851		Q83D88;CP020616.1:True:780368	0.927197	0.960259	0.812032	0.899829	29.5786	27.2175	30.3908	27.4252	26.1359	24.6783		Yes					2	2	2	24.7	24.7	24.7	10.316	0	6.8693	3971400000	6	2	2	1	0	0	0	0.899829	Q83D88;CP020616.1:True:780368	1584	By MS/MS	By MS/MS	By MS/MS
	pnp CBU_0852		Q83D87;CP020616.1:True:780642	0.831323	0.899884	0.767372	0.832859	34.96	33.9313	33.0798	29.0631	30.5342	25.3845		Yes					40	40	40	59.2	59.2	59.2	76.33	0	323.31	43113000000	164	37	34	24	6	13	3	0.832859	Q83D87;CP020616.1:True:780642	1586	By MS/MS	By MS/MS	By MS/MS	By MS/MS	By MS/MS	By MS/MS
	msbA CBU_0856		Q83D84;CP020616.1:True:785761	0.907851	0.835918	0.818996	0.854255	32.4127	31.5191	30.0728	29.4259	26.3474	24.6295		Yes					16	16	16	38	38	38	65.955	0	323.31	6048400000	47	15	12	10	0	4	0	0.854255	Q83D84;CP020616.1:True:785761	1587	By MS/MS	By MS/MS	By MS/MS		By MS/MS
	rpsR CBU_0865		Q83D75;CP020616.1:True:793584	0.943091	0.880023	0.928932	0.917349	29.6158	29.0521	25.2826	27.9304	25.5665	23.4859		Yes					3	3	3	45.2	45.2	45.2	8.5529	0	14.417	1402900000	9	3	2	1	0	0	0	0.917349	Q83D75;CP020616.1:True:793584	1590	By MS/MS	By MS/MS	By MS/MS
	rplI CBU_0867		Q83D73;CP020616.1:True:794678	0.881418	0.784117	0.750797	0.805444	32.3062	33.5106	32.4493	28.4753	26.2762	24.3629		Yes					13	13	13	69.1	69.1	69.1	16.58	0	217.06	21967000000	51	12	10	12	2	3	1	0.805444	Q83D73;CP020616.1:True:794678	1592	By MS/MS	By MS/MS	By MS/MS	By MS/MS	By MS/MS	By MS/MS
	dnaB CBU_0868		Q83D72;CP020616.1:True:795403	0.851696	0.840958	0.721552	0.804735	33.4678	32.768	31.8109	28.5044	27.5565	22.9533		Yes					27	27	27	57.5	57.5	57.5	67.806	0	323.31	16462000000	86	23	22	17	2	5	0	0.804735	Q83D72;CP020616.1:True:795403	1593	By MS/MS	By MS/MS	By MS/MS	By MS/MS	By MS/MS
	alr CBU_0869		Q83D71;CP020616.1:True:797214	0.890094	0.821195	0.887596	0.866295	31.6076	30.3885	28.678	28.1337	24.9549	25.4545		Yes					14	14	14	47	47	47	39.962	0	53.028	2574400000	28	12	10	8	0	0	0	0.866295	Q83D71;CP020616.1:True:797214	1594	By MS/MS	By MS/MS	By MS/MS
	aroC CBU_0874		Q83D67;CP020616.1:True:800486	0.796138	0.907599	0.823817	0.842518	33.9743	31.9364	31.8478	27.0482	28.9854	26.2367		Yes					13	13	13	65.6	65.6	65.6	37.949	0	241.8	17586000000	50	13	10	10	1	3	1	0.842518	Q83D67;CP020616.1:True:800486	1596	By MS/MS	By MS/MS	By MS/MS	By MS/MS	By MS/MS	By MS/MS
	asd CBU_0875		Q83D66;CP020616.1:True:801548	0.81636	0.828557	0.77013	0.805016	33.346	32.2831	31.0549	27.2223	26.7484	23.9163		Yes					20	20	20	69.1	69.1	69.1	37.294	0	323.31	11109000000	67	17	18	14	1	3	0	0.805016	Q83D66;CP020616.1:True:801548	1597	By MS/MS	By MS/MS	By MS/MS	By MS/MS	By MS/MS
			CP020616.1:True:80688	0.868487	0.820234	0.92909	0.872604	31.8045	30.791	27.3835	27.6218	25.2558	25.4417							9	9	9	34.6	34.6	34.6	37.265	0	113.44	2334700000	25	9	8	2	2	2	0	0.872604	CP020616.1:True:80688	1598	By MS/MS	By MS/MS	By MS/MS	By MS/MS	By MS/MS
	bipA typA CBU_0884		Q83D58;CP020616.1:True:809527	0.854042	0.812711	0.786549	0.817767	32.1955	31.4274	30.635	27.4963	25.5414	24.0959		Yes					18	18	18	47	47	47	67.27	0	279.15	6893300000	51	17	16	10	1	1	0	0.817767	Q83D58;CP020616.1:True:809527	1599	By MS/MS	By MS/MS	By MS/MS	By MS/MS	By MS/MS
	coaBC CBU_0886		Q83D56;CP020616.1:True:812521	0.948754	0.892379	0.924446	0.92186	28.9909	28.2073	28.3507	27.5052	25.1716	26.2087		Yes					5	5	5	21.7	21.7	21.7	42.41	0	51.619	1247100000	14	5	5	3	0	0	0	0.92186	Q83D56;CP020616.1:True:812521	1600	By MS/MS	By MS/MS	By MS/MS
	CBU_0891		Q83D52;CP020616.1:True:816752	0.854093	0.910931	0.83592	0.866981	33.8188	32.498	31.3505	28.8844	29.6034	26.2065		Yes					12	12	12	48.1	48.1	48.1	34.369	0	162.39	15917000000	64	11	8	7	3	6	3	0.866981	Q83D52;CP020616.1:True:816752	1601	By MS/MS	By MS/MS	By MS/MS	By MS/MS	By MS/MS	By MS/MS
	truA CBU_0892		Q4AAX9;CP020616.1:True:817695	0.984329	0.966333	0.914477	0.955046	28.0007	26.7314	27.6576	27.5619	25.8315	25.2923		Yes					3	3	3	21.5	21.5	21.5	29.433	0.00020371	6.3212	653670000	6	3	1	3	0	0	0	0.955046	Q4AAX9;CP020616.1:True:817695	1602	By MS/MS	By MS/MS	By MS/MS
[truncated: 2,679 more rows]
