# Supplementary material for: Proteomic Identification of Coxiella burnetii Effector Proteins Targeted to the Host Cell Mitochondria During Infection
Source: Mol Cell Proteomics. 2020 Dec 3;20:100005. doi: 10.1074/mcp.RA120.002370 (PMC7950127; doi:10.1074/mcp.RA120.002370)
Supplement: Supplemental Table S2 [file mmc2.xlsx]

## Sheet: RSA 493 complete genome+scores
Supplementary Table 2: S4TE scores of C. burnetii proteins
S4TE scores calculated using online program available from: https://sate.cirad.fr. S4TE scores calculated using the preloaded C. burnetii RSA493 chromosomal and corressponding plasmid genome. Data exported into excel and unscored effector proteins manually assigned a score.
Gene name	S4TE Score	Threshold (>72)
CBU_2007	233	Yes
CBU_0072	214	Yes
CBU_0794	210	Yes
CBU_0388	206	Yes
CBU_1724	198	Yes
CBU_0021	196	Yes
CBU_1751	191	Yes
CBU_1823	191	Yes
CBU_0201	181	Yes
CBU_1217	181	Yes
CBU_1636	180	Yes
CBU_1685	180	Yes
CBU_0041	180	Yes
CBU_1063	180	Yes
CBU_0425	178	Yes
CBU_1686	173	Yes
CBU_0372	173	Yes
CBU_1136	171	Yes
CBU_1850	171	Yes
CBU_0175	170	Yes
CBU_1457	168	Yes
CBU_1639	168	Yes
CBU_0885	164	Yes
CBU_1607	161	Yes
CBU_0447	161	Yes
CBU_1409	161	Yes
CBU_1460	161	Yes
CBU_1213	160	Yes
CBU_1790	159	Yes
CBU_2078	158	Yes
CBU_1292	154	Yes
CBU_0626	153	Yes
CBU_0822	150	Yes
CBU_0183	149	Yes
CBU_0270	149	Yes
CBU_1576	149	Yes
CBU_2016	149	Yes
CBU_2052	149	Yes
CBU_0634	142	Yes
CBU_0828	139	Yes
CBU_1314	138	Yes
CBU_0232	137	Yes
CBU_0295	136	Yes
CBU_0712	136	Yes
CBU_1754	136	Yes
CBU_0707	133	Yes
CBU_2013	131	Yes
CBU_0781	131	Yes
CBU_0801	131	Yes
CBU_1677	129	Yes
CBU_2028	129	Yes
CBU_2076	129	Yes
CBU_0113	129	Yes
CBU_0410	129	Yes
CBU_0773	129	Yes
CBU_0637	126	Yes
CBU_1434	122	Yes
CBU_0918	121	Yes
CBU_1543	119	Yes
CBU_1556	119	Yes
CBU_1665	119	Yes
CBU_1789	119	Yes
CBU_0513	119	Yes
CBU_0665	119	Yes
CBU_0881	119	Yes
CBU_1043	119	Yes
CBU_1209	119	Yes
CBU_1825	118	Yes
CBU_0367	118	Yes
CBU_0518	117	Yes
CBU_0274	114	Yes
CBU_1493	114	Yes
CBU_0062	111	Yes
CBU_0923	111	Yes
CBU_0937	111	Yes
CBU_1221	111	Yes
CBU_0094	107	Yes
CBU_0542	106	Yes
CBU_0590	106	Yes
CBU_0760	106	Yes
CBU_0798	106	Yes
CBU_1425	106	Yes
CBU_1594	106	Yes
CBU_1676	106	Yes
CBU_1699	106	Yes
CBU_2006	106	Yes
CBU_1786	104	Yes
CBU_1289	103	Yes
CBU_0469	102	Yes
CBU_1290	102	Yes
CBU_0547	101	Yes
CBU_0724	101	Yes
CBU_1386	101	Yes
CBU_1566	101	Yes
CBU_0048	99	Yes
CBU_0077	99	Yes
CBU_0649	99	Yes
CBU_0780	99	Yes
CBU_0832	99	Yes
CBU_0955	99	Yes
CBU_1198	99	Yes
CBU_1769	99	Yes
CBU_1960	99	Yes
CBU_0631	98	Yes
CBU_0788	94	Yes
CBU_1052	94	Yes
CBU_1176	94	Yes
CBU_1375	94	Yes
CBU_1729	94	Yes
CBU_1924	94	Yes
CBU_1780	91	Yes
CBU_0119	91	Yes
CBU_0559	91	Yes
CBU_0802	89	Yes
CBU_0904	89	Yes
CBU_1505	88	Yes
CBU_1866	87	Yes
CBU_1934	87	Yes
CBU_0231	87	Yes
CBU_0338	87	Yes
CBU_0808	87	Yes
CBU_1084	87	Yes
CBU_1399	87	Yes
CBU_0092	84	Yes
CBU_1123	84	Yes
CBU_1185	84	Yes
CBU_1550	82	Yes
CBU_1863	82	Yes
CBU_2054	82	Yes
CBU_0339	82	Yes
CBU_1544	81	Yes
CBU_0715	81	Yes
CBU_1086	81	Yes
CBU_1104	81	Yes
CBU_1023	79	Yes
CBU_1178	79	Yes
CBU_1182	79	Yes
CBU_0147	78	Yes
CBU_1553	77	Yes
CBU_0514	77	Yes
CBU_1622	75	Yes
CBU_0543	75	Yes
CBU_0897	75	Yes
CBU_1148	75	Yes
CBU_1188	75	Yes
CBU_1226	75	Yes
CBU_0090	74	Yes
CBU_0309	74	Yes
CBU_0629	74	Yes
CBU_0946	74	Yes
CBU_1398	74	Yes
CBU_0528	72	Yes
CBU_0540	72	Yes
CBU_0570	72	Yes
CBU_1326	72	Yes
CBU_1387	72	Yes
CBU_1410	72	Yes
CBU_1733	72	Yes
CBU_1799	72	Yes
CBU_1596	71
CBU_1720	71
CBU_0241	71
CBU_0490	71
CBU_0685	71
CBU_0740	71
CBU_1091	71
CBU_0377	67
CBU_1491	67
CBU_1538	64
CBU_1569	64
CBU_1669	64
CBU_1761	64
CBU_1795	64
CBU_2000	64
CBU_2048	64
CBU_0064	64
CBU_0286	64
CBU_0396	64
CBU_0430	64
CBU_0461	64
CBU_0586	64
CBU_0699	64
CBU_1056	64
CBU_1229	64
CBU_1230	64
CBU_1297	64
CBU_1432	64
CBU_1487	64
CBU_1010	63
CBU_2057	63
CBU_1660	62
CBU_0505	62
CBU_0912	62
CBU_1458	62
CBU_0758	61
CBU_0999	61
CBU_1160	61
CBU_1267	61
CBU_1678	61
CBU_1855	61
CBU_1873	61
CBU_1634	60
CBU_1558	60
CBU_1597	60
CBU_1840	60
CBU_0024	60
CBU_0081	60
CBU_0213	60
CBU_0352	60
CBU_0470	60
CBU_0774	60
CBU_1031	60
CBU_1075	60
CBU_1151	60
CBU_1241	60
CBU_1373	60
CBU_0336	59
CBU_0486	59
CBU_0743	59
CBU_0977	59
CBU_1220	59
CBU_1269	59
CBU_1346	59
CBU_1401	59
CBU_1483	59
CBU_1492	59
CBU_1555	59
CBU_1593	59
CBU_1692	59
CBU_1890	59
CBU_1059	57
CBU_0150	57
CBU_0530	56
CBU_0611	55
CBU_0837	55
CBU_1965	54
CBU_2081	54
CBU_0004	54
CBU_0366	54
CBU_0737	54
CBU_0910	54
CBU_0476	53
CBU_2014	53
CBU_1509	52
CBU_1529	52
CBU_1595	52
CBU_1705	52
CBU_1725	52
CBU_1736	52
CBU_1862	52
CBU_1922	52
CBU_1996	52
CBU_0029	52
CBU_0039	52
CBU_0084	52
CBU_0139	52
CBU_0148	52
CBU_0168	52
CBU_0235	52
CBU_0244	52
CBU_0316	52
CBU_0347	52
CBU_0443	52
CBU_0445	52
CBU_0691	52
CBU_0716	52
CBU_0834	52
CBU_0840	52
CBU_0891	52
CBU_1098	52
CBU_1224	52
CBU_1363	52
CBU_1488	52
CBU_0165	50
CBU_0517	50
CBU_0849	50
CBU_1022	50
CBU_1079	50
CBU_1088	50
CBU_1520	50
CBU_2055	50
CBU_1217	49
CBU_1590	49
CBU_1699	49
CBU_1758	49
CBU_1959	49
CBU_1987	49
CBU_0182	49
CBU_0193	49
CBU_0282	49
CBU_0291	49
CBU_0337	49
CBU_0343	49
CBU_0382	49
CBU_0409	49
CBU_0419	49
CBU_0429	49
CBU_0523	49
CBU_0574	49
CBU_0579	49
CBU_0580	49
CBU_0711	49
CBU_0718	49
CBU_0796	49
CBU_0880	49
CBU_0900	49
CBU_1112	49
CBU_1115	49
CBU_1131	49
CBU_1186	49
CBU_1270	49
CBU_1329	49
CBU_1342	49
CBU_1394	49
CBU_1489	49
CBU_1549	49
CBU_1590	49
CBU_1649	49
CBU_1794	49
CBU_1876	49
CBU_1917	49
CBU_2065	49
CBU_0562	48
CBU_1058	48
CBU_0184	47
CBU_0264	47
CBU_0479	47
CBU_0508	47
CBU_0628	47
CBU_0792	47
CBU_0856	47
CBU_1171	47
CBU_1184	47
CBU_1189	47
CBU_1196	47
CBU_1252	47
CBU_1305	47
CBU_1372	47
CBU_1439	47
CBU_1481	47
CBU_1683	47
CBU_1976	47
CBU_1991	47
CBU_0505	47
CBU_1462	47
CBU_0340	46
CBU_0507	46
CBU_1323	46
CBU_1749	46
CBU_1753	46
CBU_0679	45
CBU_1281	45
CBU_1787	45
CBU_1887	45
CBU_0085	44
CBU_1522	44
CBU_1999	43
CBU_0032	43
CBU_0452	43
CBU_1015	43
CBU_1494	42
CBU_1570	42
CBU_1614	42
CBU_1723	42
CBU_1732	42
CBU_1806	42
CBU_1839	42
CBU_1907	42
CBU_2011	42
CBU_2049	42
CBU_0159	42
CBU_0368	42
CBU_0373	42
CBU_0383	42
CBU_0472	42
CBU_0477	42
CBU_0519	42
CBU_0550	42
CBU_0621	42
CBU_0731	42
CBU_0755	42
CBU_0766	42
CBU_0768	42
CBU_0839	42
CBU_0948	42
CBU_0970	42
CBU_0984	42
CBU_1008	42
CBU_1092	42
CBU_1147	42
CBU_1154	42
CBU_1187	42
CBU_1260	42
CBU_1282	42
CBU_1318	42
CBU_1322	42
CBU_1331	42
CBU_1376	42
CBU_1442	42
CBU_1471	42
CBU_1482	42
CBU_1947	40
CBU_2051	40
CBU_1519	40
CBU_1623	40
CBU_1633	40
CBU_1661	40
CBU_1673	40
CBU_1747	40
CBU_1796	40
CBU_1854	40
CBU_1856	40
CBU_1872	40
CBU_1877	40
CBU_1883	40
CBU_1943	40
CBU_1945	40
CBU_1969	40
CBU_1975	40
CBU_1994	40
CBU_2023	40
CBU_0086	40
CBU_0115	40
CBU_0122	40
CBU_0141	40
CBU_0157	40
CBU_0158	40
CBU_0215	40
CBU_0229	40
CBU_0294	40
CBU_0296	40
CBU_0357	40
CBU_0395	40
CBU_0454	40
CBU_0481	40
CBU_0510	40
CBU_0536	40
CBU_0567	40
CBU_0610	40
CBU_0625	40
CBU_0640	40
CBU_0661	40
CBU_0676	40
CBU_0683	40
CBU_0692	40
CBU_0706	40
CBU_0738	40
CBU_0769	40
CBU_0776	40
CBU_0787	40
CBU_0811	40
CBU_0864	40
CBU_0943	40
CBU_1003	40
CBU_1027	40
CBU_1028	40
CBU_1050	40
CBU_1054	40
CBU_1060	40
CBU_1093	40
CBU_1139	40
CBU_1145	40
CBU_1177	40
CBU_1181	40
CBU_1225	40
CBU_1258	40
CBU_1259	40
CBU_1265	40
CBU_1295	40
CBU_1312	40
CBU_1352	40
CBU_1371	40
CBU_1374	40
CBU_1385	40
CBU_1466	40
CBU_1186	39
CBU_1427	39
CBU_1867	39
CBU_0053	39
CBU_0532	39
CBU_0620	39
CBU_0664	39
CBU_0809	39
CBU_0836	39
CBU_0997	39
CBU_1301	39
CBU_1324	39
CBU_1459	39
CBU_1813	39
CBU_0045	37
CBU_0103	37
CBU_0106	37
CBU_0127	37
CBU_0130	37
CBU_0135	37
CBU_0143	37
CBU_0195	37
CBU_0205	37
CBU_0321	37
CBU_0326	37
CBU_0330	37
CBU_0390	37
CBU_0436	37
CBU_0446	37
CBU_0494	37
CBU_0515	37
CBU_0582	37
CBU_0622	37
CBU_0688	37
CBU_0784	37
CBU_0818	37
CBU_0850	37
CBU_0874	37
CBU_0911	37
CBU_0920	37
CBU_0939	37
CBU_0949	37
CBU_0993	37
CBU_1011	37
CBU_1014	37
CBU_1100	37
CBU_1173	37
CBU_1250	37
CBU_1284	37
CBU_1291	37
CBU_1307	37
CBU_1308	37
CBU_1317	37
CBU_1335	37
CBU_1345	37
CBU_1347	37
CBU_1361	37
CBU_1370	37
CBU_1464	37
CBU_1497	37
CBU_1513	37
CBU_1565	37
CBU_1581	37
CBU_1601	37
CBU_1624	37
CBU_1641	37
CBU_1643	37
CBU_1650	37
CBU_1845	37
CBU_1847	37
CBU_1946	37
CBU_1967	37
CBU_1998	37
CBU_2046	37
CBU_2058	37
CBU_2061	37
CBU_2079	37
CBU_2084	37
CBU_0006	37
CBU_0068	37
CBU_0434	37
CBU_0522	37
CBU_0724	37
CBU_0777	37
CBU_0964	37
CBU_1045	37
CBU_1075	37
CBU_1212	37
CBU_1379	37
CBU_1429	37
CBU_1530	37
CBU_1590	37
CBU_1653	37
CBU_1749	37
CBU_1847	37
CBU_1894	37
CBU_1987	37
CBU_0138	36
CBU_0450	36
CBU_0549	36
CBU_0609	36
CBU_0616	36
CBU_0841	36
CBU_0929	36
CBU_1053	36
CBU_1133	36
CBU_1245	36
CBU_1440	36
CBU_1262	35
CBU_1704	35
CBU_0221	34
CBU_0015	34
CBU_1882	33
CBU_2021	33
CBU_0114	33
CBU_0322	33
CBU_0641	33
CBU_0696	33
CBU_0789	33
CBU_0965	33
CBU_0972	33
CBU_1193	33
CBU_1275	33
CBU_1362	33
CBU_1323	33
CBU_1603	32
CBU_1713	32
CBU_1810	32
CBU_1875	32
CBU_1903	32
CBU_1909	32
CBU_1966	32
CBU_2001	32
CBU_2003	32
CBU_0001	32
CBU_0152	32
CBU_0198	32
CBU_0249	32
CBU_0591	32
CBU_0782	32
CBU_0866	32
CBU_0975	32
CBU_1017	32
CBU_1018	32
CBU_1116	32
CBU_1199	32
CBU_1201	32
CBU_1255	32
CBU_1273	32
CBU_0757	32
CBU_1067	32
CBU_0110	30
CBU_0217	30
CBU_0221	30
CBU_1280	30
CBU_2003	30
CBU_0023	30
CBU_0027	30
CBU_0038	30
CBU_0057	30
CBU_0066	30
CBU_0149	30
CBU_0207	30
CBU_0220	30
CBU_0226	30
CBU_0250	30
CBU_0273	30
CBU_0283	30
CBU_0293	30
CBU_0299	30
CBU_0311	30
CBU_0362	30
CBU_0378	30
CBU_0387	30
CBU_0412	30
CBU_0439	30
CBU_0467	30
CBU_0539	30
CBU_0618	30
CBU_0645	30
CBU_0658	30
CBU_0660	30
CBU_0682	30
CBU_0686	30
CBU_0803	30
CBU_0806	30
CBU_0838	30
CBU_0863	30
CBU_0876	30
CBU_0896	30
CBU_1002	30
CBU_1016	30
CBU_1083	30
CBU_1094	30
CBU_1117	30
CBU_1138	30
CBU_1152	30
CBU_1162	30
CBU_1169	30
CBU_1175	30
CBU_1242	30
CBU_1243	30
CBU_1272	30
CBU_1280	30
CBU_1310	30
CBU_1366	30
CBU_1369	30
CBU_1378	30
CBU_1380	30
CBU_1419	30
CBU_1448	30
CBU_1451	30
CBU_2096	30
CBU_1514	30
CBU_1536	30
CBU_1567	30
CBU_1600	30
CBU_1621	30
CBU_1656	30
CBU_1695	30
CBU_1730	30
CBU_1760	30
CBU_1772	30
CBU_1849	30
CBU_1859	30
CBU_1881	30
CBU_1913	30
CBU_1936	30
CBU_1941	30
CBU_1953	30
CBU_1956	30
CBU_1984	30
CBU_1995	30
CBU_2008	30
CBU_2033	30
CBU_2040	30
CBU_2087	30
CBU_0006	29
CBU_0007	29
CBU_0030	29
CBU_0036	29
CBU_0040	29
CBU_0042	29
CBU_0049	29
CBU_0056	29
CBU_0075	29
CBU_0083	29
CBU_0095	29
CBU_0096	29
CBU_0097	29
CBU_0109	29
CBU_0137	29
CBU_0180	29
CBU_0181	29
CBU_0199	29
CBU_0200	29
CBU_0225	29
CBU_0227	29
CBU_0230	29
CBU_0233	29
CBU_0234	29
CBU_0245	29
CBU_0246	29
CBU_0251	29
CBU_0257	29
CBU_0258	29
CBU_0260	29
CBU_0261	29
CBU_0272	29
CBU_0280	29
CBU_0297	29
CBU_0303	29
CBU_0315	29
CBU_0334	29
CBU_0353	29
CBU_0380	29
CBU_0384	29
CBU_0385	29
CBU_0386	29
CBU_0389	29
CBU_0418	29
CBU_0442	29
CBU_0456	29
CBU_0473	29
CBU_0474	29
CBU_0522	29
CBU_0554	29
CBU_0558	29
CBU_0560	29
CBU_0564	29
CBU_0576	29
CBU_0585	29
CBU_0592	29
CBU_0596	29
CBU_0598	29
CBU_0613	29
CBU_0615	29
CBU_0617	29
CBU_0624	29
CBU_0659	29
CBU_0670	29
CBU_0678	29
CBU_0690	29
CBU_0695	29
CBU_0728	29
CBU_0734	29
CBU_0742	29
CBU_0753	29
CBU_0754	29
CBU_0793	29
CBU_0804	29
CBU_0843	29
CBU_0858	29
CBU_0860	29
CBU_0865	29
CBU_0873	29
CBU_0877	29
CBU_0884	29
CBU_0889	29
CBU_0905	29
CBU_0913	29
CBU_0922	29
CBU_0934	29
CBU_0940	29
CBU_0957	29
CBU_0959	29
CBU_0964	29
CBU_0968	29
CBU_0973	29
CBU_0994	29
CBU_1004	29
CBU_1035	29
CBU_1041	29
CBU_1055	29
CBU_1076	29
CBU_1090	29
CBU_1121	29
CBU_1130	29
CBU_1141	29
CBU_1155	29
CBU_1159	29
CBU_1183	29
CBU_1200	29
CBU_1203	29
CBU_1206	29
CBU_1214	29
CBU_1223	29
CBU_1227	29
CBU_1244	29
CBU_1274	29
CBU_1300	29
CBU_1303	29
CBU_1334	29
CBU_1353	29
CBU_1413	29
CBU_1465	29
CBU_1474	29
CBU_1475	29
CBU_1476	29
CBU_1479	29
CBU_1485	29
CBU_1507	29
CBU_1530	29
CBU_1537	29
CBU_1551	29
CBU_1583	29
CBU_1646	29
CBU_1659	29
CBU_1674	29
CBU_1681	29
CBU_1691	29
CBU_1696	29
CBU_1712	29
CBU_1716	29
CBU_1721	29
CBU_1739	29
CBU_1765	29
CBU_1785	29
CBU_1798	29
CBU_1814	29
CBU_1818	29
CBU_1819	29
CBU_1851	29
CBU_1852	29
CBU_1853	29
CBU_1857	29
CBU_1874	29
CBU_1896	29
CBU_1920	29
CBU_1929	29
CBU_1930	29
CBU_1932	29
CBU_1933	29
CBU_1950	29
CBU_2018	29
CBU_2020	29
CBU_2070	29
CBU_2083	29
CBU_2085	29
CBU_0007	29
CBU_0065	29
CBU_1035	29
CBU_1216	29
CBU_1570	29
CBU_1639	29
CBU_1716	29
CBU_1799	29
CBU_1896	29
CBU_1987	29
CBU_0752	27
CBU_1843	27
CBU_1506	27
CBU_1511	27
CBU_1548	27
CBU_1630	27
CBU_1830	27
CBU_1880	27
CBU_1944	27
CBU_1987	27
CBU_0003	27
CBU_0240	27
CBU_0304	27
CBU_0305	27
CBU_0318	27
CBU_0415	27
CBU_0504	27
CBU_0516	27
CBU_0520	27
CBU_0680	27
CBU_0739	27
CBU_0795	27
CBU_0915	27
CBU_0916	27
CBU_0952	27
CBU_1293	27
CBU_1294	27
CBU_1296	27
CBU_1333	27
CBU_1437	27
CBU_0300	25
CBU_0573	25
CBU_0770	25
CBU_1468	25
CBU_1501	24
CBU_1740	24
CBU_1748	24
CBU_1977	24
CBU_0051	24
CBU_0063	24
CBU_0110	24
CBU_0125	24
CBU_0277	24
CBU_0284	24
CBU_0313	24
CBU_0482	24
CBU_0810	24
CBU_1122	24
CBU_1144	24
CBU_1316	24
CBU_1348	24
CBU_0489	23
CBU_0859	23
CBU_0875	23
CBU_0510	23
CBU_0008	22
CBU_1503	22
CBU_1504	22
CBU_1574	22
CBU_1575	22
CBU_1580	22
CBU_1589	22
CBU_1627	22
CBU_1632	22
CBU_1657	22
CBU_1662	22
CBU_1684	22
CBU_1689	22
CBU_1698	22
CBU_1714	22
CBU_1727	22
CBU_1746	22
CBU_1784	22
CBU_1788	22
CBU_1800	22
CBU_1858	22
CBU_1878	22
CBU_1888	22
CBU_1902	22
CBU_1904	22
CBU_1914	22
CBU_1926	22
CBU_1928	22
CBU_1964	22
CBU_1982	22
CBU_2010	22
CBU_2012	22
CBU_2025	22
CBU_2031	22
CBU_2068	22
CBU_2073	22
CBU_2074	22
CBU_0022	22
CBU_0037	22
CBU_0067	22
CBU_0076	22
CBU_0099	22
CBU_0107	22
CBU_0118	22
CBU_0155	22
CBU_0177	22
CBU_0196	22
CBU_0248	22
CBU_0255	22
CBU_0346	22
CBU_0397	22
CBU_0462	22
CBU_0491	22
CBU_0497	22
CBU_0521	22
CBU_0527	22
CBU_0534	22
CBU_0545	22
CBU_0552	22
CBU_0569	22
CBU_0572	22
CBU_0608	22
CBU_0635	22
CBU_0672	22
CBU_0673	22
CBU_0689	22
CBU_0700	22
CBU_0713	22
CBU_0719	22
CBU_0735	22
CBU_0746	22
CBU_0749	22
CBU_0772	22
CBU_0830	22
CBU_0833	22
CBU_0846	22
CBU_0870	22
CBU_0893	22
CBU_0906	22
CBU_0925	22
CBU_0926	22
CBU_0945	22
CBU_0960	22
CBU_0962	22
CBU_0963	22
CBU_0971	22
CBU_0995	22
CBU_1006	22
CBU_1051	22
CBU_1074	22
CBU_1077	22
CBU_1080	22
CBU_1082	22
CBU_1111	22
CBU_1124	22
CBU_1191	22
CBU_1208	22
CBU_1261	22
CBU_1266	22
CBU_1286	22
CBU_1319	22
CBU_1321	22
CBU_1325	22
CBU_1336	22
CBU_1337	22
CBU_1341	22
CBU_1351	22
CBU_1357	22
CBU_1360	22
CBU_1400	22
CBU_1404	22
CBU_1424	22
CBU_1435	22
CBU_1445	22
CBU_0487	22
CBU_2095	20
CBU_0095	20
CBU_0181	20
CBU_0316	20
CBU_0478	20
CBU_1061	20
CBU_1388	20
CBU_1526	20
CBU_1675	20
CBU_1934	20
CBU_0002	20
CBU_0031	20
CBU_0043	20
CBU_0044	20
CBU_0065	20
CBU_0089	20
CBU_0100	20
CBU_0117	20
CBU_0124	20
CBU_0142	20
CBU_0156	20
CBU_0173	20
CBU_0209	20
CBU_0259	20
CBU_0279	20
CBU_0306	20
CBU_0312	20
CBU_0341	20
CBU_0342	20
CBU_0369	20
CBU_0434	20
CBU_0458	20
CBU_0465	20
CBU_0493	20
CBU_0500	20
CBU_0533	20
CBU_0541	20
CBU_0555	20
CBU_0597	20
CBU_0662	20
CBU_0722	20
CBU_0727	20
CBU_0741	20
CBU_0800	20
CBU_0829	20
CBU_0847	20
CBU_0854	20
CBU_0907	20
CBU_0932	20
CBU_0936	20
CBU_1020	20
CBU_1078	20
CBU_1096	20
CBU_1103	20
CBU_1132	20
CBU_1161	20
CBU_1170	20
CBU_1190	20
CBU_1204	20
CBU_1207	20
CBU_1219	20
CBU_1231	20
CBU_1358	20
CBU_1381	20
CBU_1383	20
CBU_1429	20
CBU_1438	20
CBU_1467	20
CBU_1552	20
CBU_1568	20
CBU_1613	20
CBU_1618	20
CBU_1642	20
CBU_1647	20
CBU_1701	20
CBU_1702	20
CBU_1711	20
CBU_1719	20
CBU_1768	20
CBU_1783	20
CBU_1809	20
CBU_1812	20
CBU_1820	20
CBU_1821	20
CBU_1836	20
CBU_1894	20
CBU_1911	20
CBU_1938	20
CBU_1951	20
CBU_1981	20
CBU_2036	20
CBU_2093	20
CBU_0154	19
CBU_1001	19
CBU_2019	19
CBU_1510	17
CBU_1515	17
CBU_1521	17
CBU_1540	17
CBU_1542	17
CBU_1560	17
CBU_1579	17
CBU_1582	17
CBU_1586	17
CBU_1625	17
CBU_1631	17
CBU_1634	17
CBU_1635	17
CBU_1644	17
CBU_1648	17
CBU_1658	17
CBU_1664	17
CBU_1670	17
CBU_1682	17
CBU_1710	17
CBU_1726	17
CBU_1737	17
CBU_1741	17
CBU_1742	17
CBU_1755	17
CBU_1762	17
CBU_1766	17
CBU_1767	17
CBU_1771	17
CBU_1797	17
CBU_1801	17
CBU_1803	17
CBU_1804	17
CBU_1805	17
CBU_1815	17
CBU_1822	17
CBU_1824	17
CBU_1827	17
CBU_1828	17
CBU_1829	17
CBU_1831	17
CBU_1835	17
CBU_1841	17
CBU_1843	17
CBU_1867	17
CBU_1870	17
CBU_1871	17
CBU_1886	17
CBU_1891	17
CBU_1899	17
CBU_1905	17
CBU_1906	17
CBU_1916	17
CBU_1918	17
CBU_1919	17
CBU_1925	17
CBU_1927	17
CBU_1947	17
CBU_1955	17
CBU_1972	17
CBU_1980	17
CBU_1983	17
CBU_1985	17
CBU_1992	17
CBU_1997	17
CBU_2002	17
CBU_2032	17
CBU_2069	17
CBU_2077	17
CBU_2080	17
CBU_2092	17
CBU_0008	17
CBU_0014	17
CBU_0016	17
CBU_0018	17
CBU_0019	17
CBU_0055	17
CBU_0068	17
CBU_0073	17
CBU_0074	17
CBU_0101	17
CBU_0111	17
CBU_0116	17
CBU_0121	17
CBU_0140	17
CBU_0151	17
CBU_0153	17
CBU_0166	17
CBU_0179	17
CBU_0206	17
CBU_0228	17
CBU_0242	17
CBU_0243	17
CBU_0253	17
CBU_0254	17
CBU_0265	17
CBU_0275	17
CBU_0285	17
CBU_0288	17
CBU_0290	17
CBU_0298	17
CBU_0307	17
CBU_0314	17
CBU_0319	17
CBU_0324	17
CBU_0331	17
CBU_0333	17
CBU_0370	17
CBU_0371	17
CBU_0381	17
CBU_0394	17
CBU_0402	17
CBU_0403	17
CBU_0416	17
CBU_0417	17
CBU_0441	17
CBU_0451	17
CBU_0457	17
CBU_0498	17
CBU_0501	17
CBU_0506	17
CBU_0509	17
CBU_0514	17
CBU_0526	17
CBU_0529	17
CBU_0535	17
CBU_0537	17
CBU_0546	17
CBU_0556	17
CBU_0565	17
CBU_0578	17
CBU_0612	17
CBU_0614	17
CBU_0636	17
CBU_0638	17
CBU_0644	17
CBU_0647	17
CBU_0667	17
CBU_0668	17
CBU_0669	17
CBU_0674	17
CBU_0687	17
CBU_0694	17
CBU_0697	17
CBU_0698	17
CBU_0721	17
CBU_0729	17
CBU_0730	17
CBU_0736	17
CBU_0744	17
CBU_0745	17
CBU_0748	17
CBU_0751	17
CBU_0752	17
CBU_0756	17
CBU_0762	17
CBU_0763	17
CBU_0775	17
CBU_0786	17
CBU_0799	17
CBU_0812	17
CBU_0817	17
CBU_0819	17
CBU_0824	17
CBU_0842	17
CBU_0845	17
CBU_0851	17
CBU_0868	17
CBU_0872	17
CBU_0886	17
CBU_0890	17
CBU_0895	17
CBU_0898	17
CBU_0908	17
CBU_0921	17
CBU_0924	17
CBU_0927	17
CBU_0935	17
CBU_0956	17
CBU_0979	17
CBU_0980	17
CBU_1005	17
CBU_1040	17
CBU_1042	17
CBU_1057	17
CBU_1064	17
CBU_1071	17
CBU_1072	17
CBU_1073	17
CBU_1085	17
CBU_1087	17
CBU_1095	17
CBU_1099	17
CBU_1118	17
CBU_1127	17
CBU_1128	17
CBU_1142	17
CBU_1156	17
CBU_1157	17
CBU_1158	17
CBU_1179	17
CBU_1180	17
CBU_1194	17
CBU_1197	17
CBU_1202	17
CBU_1222	17
CBU_1228	17
CBU_1235	17
CBU_1237	17
CBU_1239	17
CBU_1249	17
CBU_1257	17
CBU_1268	17
CBU_1277	17
CBU_1285	17
CBU_1306	17
CBU_1311	17
CBU_1313	17
CBU_1320	17
CBU_1339	17
CBU_1340	17
CBU_1356	17
CBU_1411	17
CBU_1417	17
CBU_1418	17
CBU_1426	17
CBU_1436	17
CBU_1447	17
CBU_1449	17
CBU_1469	17
CBU_1472	17
CBU_1478	17
CBU_1480	17
CBU_1484	17
CBU_1486	17
CBU_1430	17
CBU_2097	17
CBU_0037	17
CBU_0040	17
CBU_0089	17
CBU_0098	17
CBU_0156	17
CBU_0274	17
CBU_0384	17
CBU_0516	17
CBU_0554	17
CBU_0596	17
CBU_1023	17
CBU_1090	17
CBU_1100	17
CBU_1138	17
CBU_1186	17
CBU_1224	17
CBU_1269	17
CBU_1279	17
CBU_1332	17
CBU_1376	17
CBU_1405	17
CBU_1422	17
CBU_1570	17
CBU_1699	17
CBU_1716	17
CBU_1724	17
CBU_1758	17
CBU_1764	17
CBU_1785	17
CBU_1831	17
CBU_1896	17
CBU_1959	17
CBU_0050	15
CBU_0312	13
CBU_0087	13
CBU_0146	13
CBU_0581	13
CBU_0714	13
CBU_0813	13
CBU_0831	13
CBU_0961	13
CBU_1234	13
CBU_1508	13
CBU_1559	13
CBU_1588	13
CBU_1735	13
CBU_1948	13
CBU_2009	13
CBU_0364	12
CBU_0524	12
CBU_0684	12
CBU_0909	12
CBU_0953	12
CBU_0954	12
CBU_1066	12
CBU_1354	12
CBU_1745	12
CBU_1973	12
CBU_1974	12
CBU_1978	12
CBU_0009	10
CBUA0007	145
CBUA0006	131
CBUA0021	126
CBUA0022	119
CBUA0020	99
CBUA0015	94
CBUA0010	84
CBUA0032	84
CBUA0016	82
CBUA0003	61
CBUA0001	60
CBUA0039	52
CBUA0013	50
CBUA0025	47
CBUA0026	47
CBUA0028	42
CBUA0036	40
CBUA0038	40
CBUA0014	37
CBUA0003	37
CBUA0034	32
CBUA0007	30
CBUA0031	30
CBUA0011	29
CBUA0027	29
CBUA0036	29
CBUA0012	23
CBUA0037	22
CBUA0039	22
CBUA0023	20
CBUA0024	20
CBUA0033	17
CBUA0013	17
CBUA0023	12
CBUA0017	10
CBU_1414	10
CBU_0632	10
CBU_0012	75	Proteins unassigned S4TE score (mannually annoted to 75)
CBU_0069	75
CBU_0071	75
CBU_0080	75
CBU_0129	75
CBU_0145	75
CBU_0144	75
CBU_0212	75
CBU_0329	75
CBU_0344	75
CBU_0360	75
CBU_0375	75
CBU_0376	75
CBU_0393	75
CBU_0414	75
CBU_0584	75
CBU_0602	75
CBU_0606	75
CBU_0814	75
CBU_0879	75
CBU_0978	75
CBU_1024	75
CBU_1025	75
CBU_1102	75
CBU_1107	75
CBU_1108	75
CBU_1110	75
CBU_1150	75
CBU_1254	75
CBU_1253	75
CBU_1263	75
CBU_1298	75
CBU_1406	75
CBU_1452	75
CBU_1461	75
CBU_1524	75
CBU_1525	75
CBU_1532	75
CBU_1533	75
CBU_1599	75
CBU_1619	75
CBU_1620	75
CBU_1634a	75
CBU_1693	75
CBU_1752	75
CBU_1757	75
CBU_1776	75
CBU_1963	75
CBU_2050	75
CBU_2056	75
CBU_2059	75
CBU_2064	75
CBUA0019	75
