# Supplementary material for: Proteomic Identification of Coxiella burnetii Effector Proteins Targeted to the Host Cell Mitochondria During Infection
Source: Mol Cell Proteomics. 2020 Dec 3;20:100005. doi: 10.1074/mcp.RA120.002370 (PMC7950127; doi:10.1074/mcp.RA120.002370)
Supplement: Supplemental Table S3 [file mmc3.xlsx]

## Sheet: Volcano plot stats uninfected
Supplementary Table 3: Anti-FLAG affinity purification of MceC (mitochondria isolated from uninfected cells)
Proteins highlighted in bold were found to be siginficantly enriched
Gene names	Protein names	Majority protein IDs	LFQ intensity 1	LFQ intensity 2	LFQ intensity 3	LFQ intensity 4	LFQ intensity 5	LFQ intensity 6	Student's T-test Difference 1425_EV	-Log Student's T-test p-value 1425_EV	Category	Mito protein	Student's T-test significant	Peptides	Razor + unique peptides	Unique peptides	Sequence coverage [%]	Unique + razor sequence coverage [%]	Unique sequence coverage [%]	Mol. weight [kDa]	Q-value	Score	Intensity	MS/MS count	Unique peptides 1	Unique peptides 2	Unique peptides 3	Unique peptides 4	Unique peptides 5	Unique peptides 6	-Log Student's T-test p-value 1425_EV	Student's T-test q-value 1425_EV	Student's T-test Difference 1425_EV	Student's T-test Test statistic 1425_EV	Protein IDs	Majority protein IDs	id	Identification type MceC_1	Identification type MceC_2	Identification type MceC_3	Identification type EV_1	Identification type EV_2	Identification type EV_3
			MceC_1	MceC_2	MceC_3	EV_1	EV_2	EV_3
MceC	Mitochondrial Coxiella effector C	Q83BS7	27.0519	29.3379	28.1703	17.6376	18.2097	17.0787	10.5447	3.85967	Known mitochondrial	+	1425_EV	9	9	9	42	42	42	15.94	0	192.39	1336300000	63	7	8	9	0	0	0	3.85967	0	10.5447	6.07296	CBU1425	CBU1425	241	By MS/MS	By MS/MS	By MS/MS
TOMM20	Mitochondrial import receptor subunit TOM20 homolog	Q15388	23.8359	24.2084	23.6781	18.552	17.9966	17.0021	6.05724	3.64445	Known mitochondrial	+	1425_EV	5	5	5	39.3	39.3	39.3	16.298	0	62.068	47780000	12	2	4	3	0	1	0	3.64445	0	6.05724	4.09312	Q15388	Q15388	1112	By MS/MS	By MS/MS	By MS/MS		By MS/MS
HAX1	HCLS1-associated protein X-1	E9PIQ7;O00165	21.7088	22.3161	20.5379	19.1304	18.7181	17.7894	2.97499	1.97861	Known mitochondrial	+		4	4	4	47	47	47	17.167	0	36.887	10776000	7	3	4	3	1	0	0	1.97861	0.744	2.97499	1.79712	E9PIQ7;O00165;Q5VYD6	E9PIQ7;O00165	351	By MS/MS	By MS/MS	By MS/MS	By MS/MS
SCO2	Protein SCO2 homolog, mitochondrial	O43819	21.9738	21.3077	20.0362	17.1494	18.4968	16.1831	3.82947	1.91688	Known mitochondrial	+		3	3	3	10.2	10.2	10.2	29.81	0	19.005	8765600	7	3	2	3	1	1	1	1.91688	0.4464	3.82947	2.03768	O43819	O43819	605	By MS/MS	By MS/MS	By matching	By MS/MS	By matching	By matching
YME1L1	ATP-dependent zinc metalloprotease YME1L1	Q96TA2;Q96I63	24.1984	25.0799	20.8231	18.3707	17.1214	16.843	5.92212	1.89544	Known mitochondrial	+		13	13	13	23.5	23.5	23.5	86.454	0	205.11	58457000	21	8	13	5	0	0	0	1.89544	0.330667	5.92212	2.48862	Q96TA2;Q96I63;R4GNA5;Q5T8D1;Q5T8D2	Q96TA2;Q96I63	1279	By MS/MS	By MS/MS	By MS/MS
CLPB	Caseinolytic peptidase B protein homolog	H0YGM0;Q9H078;A0A2R8Y602;A0A2U3TZY2	22.6352	22.9513	20.4017	18.8397	17.006	16.2522	4.63008	1.85212	Known mitochondrial	+		5	5	5	9	9	9	80.124	0	76.941	18804000	9	5	3	5	1	0	0	1.85212	0.465	4.63008	2.19339	H0YGM0;Q9H078;A0A2R8Y602;A0A2U3TZY2;F5H392;F5H7A5;A0A2R8YDH5;A0A2R8Y6R5	H0YGM0;Q9H078;A0A2R8Y602;A0A2U3TZY2	458	By MS/MS	By MS/MS	By MS/MS	By MS/MS
DNAJA3	DnaJ homolog subfamily A member 3, mitochondrial	Q96EY1	20.3795	19.5856	19.1521	18.1227	16.8285	16.228	2.64601	1.78568	Known mitochondrial	+		3	3	3	7.5	7.5	7.5	52.488	0	18.432	5166900	6	3	2	2	1	0	1	1.78568	0.7485	2.64601	1.58961	Q96EY1;I3L1T6	Q96EY1	1259	By MS/MS	By matching	By MS/MS	By MS/MS		By MS/MS
PTCD3	Pentatricopeptide repeat domain-containing protein 3, mitochondrial	Q96EY7	22.3222	22.0135	22.1357	22.9767	22.4722	22.9811	-0.652875	1.56962	Known mitochondrial	+		11	11	11	19.4	19.4	19.4	78.549	0	132.32	41106000	34	4	3	8	8	4	8	1.56962	0.883686	-0.652875	-0.548055	Q96EY7;B8ZZQ4;F8WE76	Q96EY7	1260	By MS/MS	By MS/MS	By MS/MS	By MS/MS	By matching	By MS/MS
OPA1		E5KLJ9	21.9082	19.306	19.2346	17.2301	16.8205	17.5051	2.96437	1.5187	Known mitochondrial	+		8	8	1	9.2	9.2	1.3	113.68	0	90.252	6212500	9	0	0	0	1	0	0	1.5187	0.6236	2.96437	1.55876	E5KLJ9;A0A2R8YE54	E5KLJ9	303	By MS/MS	By matching	By matching	By MS/MS
MRPS28	28S ribosomal protein S28, mitochondrial	Q9Y2Q9;H0YAT2;H7C5V3;E5RGC7	22.4297	22.2161	22.9309	23.0142	23.1915	23.4576	-0.695511	1.3136	Known mitochondrial	+		6	6	6	38	38	38	20.843	0	71.657	49313000	19	4	3	4	5	6	5	1.3136	0.904653	-0.695511	-0.557313	Q9Y2Q9;H0YAT2;H7C5V3;E5RGC7;E5RFT8;E5RFH3;H0YC42;U3KQQ8;E5RK86	Q9Y2Q9;H0YAT2;H7C5V3;E5RGC7	1416	By MS/MS	By MS/MS	By MS/MS	By MS/MS	By MS/MS	By MS/MS
MRPS31	28S ribosomal protein S31, mitochondrial	Q92665	22.5781	22.5589	22.4649	22.711	23.392	23.4179	-0.639677	1.28165	Known mitochondrial	+		9	9	9	29.6	29.6	29.6	45.318	0	156.05	47825000	35	6	5	6	6	5	7	1.28165	0.848929	-0.639677	-0.518352	Q92665	Q92665	1235	By MS/MS	By MS/MS	By MS/MS	By MS/MS	By MS/MS	By MS/MS
SFXN1	Sideroflexin-1	Q9H9B4;S4R2X2;D6RFI0;D6RDG7	23.707	24.2345	22.4325	21.9772	17.6092	16.2536	4.84468	1.25777	Known mitochondrial	+		12	12	12	50.6	50.6	50.6	35.619	0	191.75	43222000	36	8	9	9	4	0	0	1.25777	0.690857	4.84468	1.72543	Q9H9B4;S4R2X2;D6RFI0;D6RDG7;D6RAE9;H0Y9J5	Q9H9B4;S4R2X2;D6RFI0;D6RDG7	1330	By MS/MS	By MS/MS	By MS/MS	By MS/MS
CHCHD3	MICOS complex subunit MIC19	C9JRZ6;F8WAR4;Q9NX63;A0A286YEX5	23.5476	21.5499	19.5487	18.1505	19.4711	17.12	3.3015	1.15861	Known mitochondrial	+		7	7	7	31	31	31	26.753	0	158.5	19254000	8	4	3	2	4	0	0	1.15861	0.788667	3.3015	1.41091	C9JRZ6;F8WAR4;Q9NX63;A0A286YEX5	C9JRZ6;F8WAR4;Q9NX63;A0A286YEX5	238	By MS/MS	By matching	By matching	By MS/MS
STOML2	Stomatin-like protein 2, mitochondrial	Q9UJZ1;A0A087WYB4	25.5419	26.2994	23.0567	23.8255	17.9449	17.9861	5.04719	1.0859	Known mitochondrial	+		19	19	19	64.3	64.3	64.3	38.534	0	323.31	156350000	41	10	17	9	6	0	0	1.0859	0.665333	5.04719	1.5846	Q9UJZ1;A0A087WYB4;F2Z2I8	Q9UJZ1;A0A087WYB4	1401	By MS/MS	By MS/MS	By MS/MS	By MS/MS
TOMM40	Mitochondrial import receptor subunit TOM40 homolog	O96008;K7EJ57;K7EKG4	22.936	24.9239	23.2816	23.1068	17.6385	16.0021	4.79807	1.0078	Known mitochondrial	+		10	10	10	40.2	40.2	40.2	37.893	0	195.04	78053000	34	7	9	8	4	0	0	1.0078	0.697818	4.79807	1.48368	O96008;K7EJ57;K7EKG4	O96008;K7EJ57;K7EKG4	656	By MS/MS	By MS/MS	By MS/MS	By MS/MS
TOMM22	Mitochondrial import receptor subunit TOM22 homolog	Q9NS69	23.1035	26.2296	24.0011	23.8368	18.4767	19.2854	3.91177	0.959033	Known mitochondrial	+		7	7	7	77.5	77.5	77.5	15.521	0	323.31	154520000	40	4	7	6	6	0	2	0.959033	0.814769	3.91177	1.34439	Q9NS69	Q9NS69	1351	By MS/MS	By MS/MS	By MS/MS	By MS/MS		By MS/MS
HSPA8	Heat shock cognate 71 kDa protein	P11142;E9PKE3;E9PN89;E9PNE6	25.5835	25.3012	24.69	25.0273	23.9498	23.3857	1.07059	0.910266	Predicted mitochondrial	+		23	20	19	39.8	36.4	35	70.897	0	323.31	201700000	90	17	11	16	15	6	14	0.910266	0.821524	1.07059	0.691145	P11142;E9PKE3;E9PN89;E9PNE6;A8K7Q2;E9PLF4;E9PQQ4;E9PQK7;E9PK54;P54652;E9PPY6;E9PI65;E9PN25;E9PS65;E9PM13	P11142;E9PKE3;E9PN89;E9PNE6	735	By MS/MS	By MS/MS	By MS/MS	By MS/MS	By MS/MS	By MS/MS
SLC25A3	Phosphate carrier protein, mitochondrial	Q00325	24.2541	23.7021	21.9276	22.9488	18.6897	16.4051	3.94673	0.901709	Known mitochondrial	+		4	4	1	10.2	10.2	2.5	40.094	0	51.78	51314000	13	1	1	0	0	0	0	0.901709	0.824	3.94673	1.29746	Q00325	Q00325	1028	By MS/MS	By MS/MS	By MS/MS	By MS/MS		By matching
TIMM50	Mitochondrial import inner membrane translocase subunit TIM50	Q3ZCQ8;M0R003;M0R2F8;M0R1Y4	24.4337	24.6346	23.0359	23.9319	17.0611	20.0729	3.67942	0.831875	Known mitochondrial	+		10	10	10	28.9	28.9	28.9	39.646	0	144.05	74413000	27	7	8	8	6	0	3	0.831875	0.859	3.67942	1.20596	Q3ZCQ8;M0R003;M0R2F8;M0R1Y4;M0R0C3;M0QXC3;M0R2Z3;M0R303;M0R2D2;M0R047;M0R2Q2	Q3ZCQ8;M0R003;M0R2F8;M0R1Y4	1127	By MS/MS	By MS/MS	By MS/MS	By MS/MS		By MS/MS
VDAC3	Voltage-dependent anion-selective channel protein 3	Q9Y277;E5RJN6;E5RHZ6;E5RFP6;E5RHE1	24.6649	23.6402	23.1082	23.7228	17.3493	20.1398	3.40049	0.829592	Known mitochondrial	+		9	9	9	32.5	32.5	32.5	30.658	0	242	63715000	24	9	4	6	6	0	2	0.829592	0.886118	3.40049	1.17245	Q9Y277;E5RJN6;E5RHZ6;E5RFP6;E5RHE1;E5RK27;E5RFL1	Q9Y277;E5RJN6;E5RHZ6;E5RFP6;E5RHE1	1413	By MS/MS	By MS/MS	By MS/MS	By MS/MS		By MS/MS
VDAC2	Voltage-dependent anion-selective channel protein 2	A0A0A0MR02;P45880;Q5JSD2;Q5JSD1	26.1684	25.553	24.745	25.768	21.5494	21.6125	2.51216	0.797499	Known mitochondrial	+		13	13	13	59.6	59.6	59.6	30.348	0	323.31	216180000	50	10	9	9	13	2	7	0.797499	0.887636	2.51216	1.02313	A0A0A0MR02;P45880;Q5JSD2;Q5JSD1;A2A3S1	A0A0A0MR02;P45880;Q5JSD2;Q5JSD1	61	By MS/MS	By MS/MS	By MS/MS	By MS/MS	By matching	By MS/MS
COX4I1	Cytochrome c oxidase subunit 4 isoform 1, mitochondrial	P13073;H3BN72;H3BNV9;Q86WV2;H3BPG0	24.9403	23.377	21.4336	23.3736	17.6644	14.7887	4.64143	0.787764	Known mitochondrial	+		7	7	7	32.5	32.5	32.5	19.576	0	68.859	64336000	23	7	4	5	4	0	0	0.787764	0.835733	4.64143	1.248	P13073;H3BN72;H3BNV9;Q86WV2;H3BPG0;H3BNI5	P13073;H3BN72;H3BNV9;Q86WV2;H3BPG0	747	By MS/MS	By MS/MS	By MS/MS	By MS/MS
COX5A	Cytochrome c oxidase subunit 5A, mitochondrial	P20674;H3BRM5;H3BV69;H3BNX8	23.8477	22.1034	21.2646	22.465	18.638	16.5457	3.18899	0.776529	Known mitochondrial	+		5	5	5	42	42	42	16.762	0	83.568	32112000	15	4	3	2	3	0	1	0.776529	0.958222	3.18899	1.10243	P20674;H3BRM5;H3BV69;H3BNX8	P20674;H3BRM5;H3BV69;H3BNX8	777	By MS/MS	By MS/MS	By MS/MS	By MS/MS		By MS/MS
DLAT	Dihydrolipoyllysine-residue acetyltransferase component of pyruvate dehydrogenase complex, mitochondrial;Acetyltransferase component of pyruvate dehydrogenase complex	P10515;H0YDD4;E9PEJ4	22.7139	23.2531	23.4558	23.9313	23.5949	23.2966	-0.46669	0.745214	Known mitochondrial	+		13	13	13	26	26	26	68.996	0	121.34	82746000	46	6	5	9	9	7	9	0.745214	0.863307	-0.46669	-0.362491	P10515;H0YDD4;E9PEJ4	P10515;H0YDD4;E9PEJ4	728	By MS/MS	By MS/MS	By MS/MS	By MS/MS	By MS/MS	By MS/MS
GK;GK3P	Glycerol kinase;Putative glycerol kinase 3	P32189;Q14409	22.0659	22.4363	21.3121	22.3616	18.2622	16.082	3.0362	0.745161	Known mitochondrial	+		7	7	7	17.2	17.2	17.2	61.244	0	61.153	18678000	17	6	6	6	4	0	1	0.745161	0.9294	3.0362	1.05782	P32189;Q14409;F8WC39;A6NP46;H7C2A0;F8WF44;F8WDA9;F8WBI8;Q14410	P32189;Q14409	853	By MS/MS	By MS/MS	By MS/MS	By MS/MS		By matching
RCN2	Reticulocalbin-2	Q14257;H0YL43	22.0397	23.2648	22.4356	21.9447	22.1216	21.9665	0.569071	0.711683	Known mitochondrial	+		7	7	7	29.7	29.7	29.7	36.876	0	291.49	32856000	26	3	6	4	6	2	5	0.711683	0.886567	0.569071	0.416824	Q14257;H0YL43;A8MXP8	Q14257;H0YL43	1092	By MS/MS	By MS/MS	By MS/MS	By MS/MS	By MS/MS	By MS/MS
MRPS23	28S ribosomal protein S23, mitochondrial	J3QLR8;Q9Y3D9	22.5037	22.3191	22.9611	22.7103	23.1952	22.9695	-0.363693	0.700579	Known mitochondrial	+		6	6	6	44.1	44.1	44.1	17.517	0	65.547	44024000	26	6	3	6	6	6	6	0.700579	0.854605	-0.363693	-0.294077	J3QLR8;Q9Y3D9	J3QLR8;Q9Y3D9	521	By MS/MS	By MS/MS	By MS/MS	By MS/MS	By MS/MS	By MS/MS
FKBP8	Peptidyl-prolyl cis-trans isomerase FKBP8;Peptidyl-prolyl cis-trans isomerase	Q14318;U3KQ64;M0R2K9	21.9618	21.4079	20.9704	22.1594	17.5219	15.2722	3.12883	0.696247	Known mitochondrial	+		6	6	6	22.3	22.3	22.3	44.561	0	81.815	15656000	15	3	3	3	4	0	1	0.696247	0.929905	3.12883	1.02659	Q14318;U3KQ64;M0R2K9;A0A0A0MTJ1;M0R1Q0;M0R1S6;M0R2Q6	Q14318;U3KQ64;M0R2K9	1093	By MS/MS	By MS/MS	By MS/MS	By MS/MS		By matching
VDAC1	Voltage-dependent anion-selective channel protein 1	P21796;C9JI87	26.2391	24.8138	24.4634	25.5442	22.1015	22.0177	1.95102	0.692901	Known mitochondrial	+		12	12	12	55.5	55.5	55.5	30.772	0	323.31	189510000	43	7	6	10	11	3	6	0.692901	0.95837	1.95102	0.854807	P21796;C9JI87	P21796;C9JI87	781	By MS/MS	By MS/MS	By MS/MS	By MS/MS	By MS/MS	By MS/MS
PGAM5	Serine/threonine-protein phosphatase PGAM5, mitochondrial	Q96HS1	22.9192	22.1092	21.0083	22.207	19.3174	19.9444	1.52266	0.665193	Known mitochondrial	+		8	8	8	26.6	26.6	26.6	32.004	0	76.316	21166000	15	6	5	3	4	0	3	0.665193	0.862778	1.52266	0.747254	Q96HS1;F5GXG4	Q96HS1	1265	By MS/MS	By MS/MS	By MS/MS	By MS/MS		By MS/MS
PHB	Prohibitin	P35232;C9JW96;E9PCW0;C9JZ20;E7ESE2	25.1234	24.7755	21.2786	24.0503	19.649	14.8004	4.22595	0.649833	Known mitochondrial	+		12	12	12	57.7	57.7	57.7	29.804	0	193.8	85450000	26	9	10	8	7	1	1	0.649833	0.966105	4.22595	1.07261	P35232;C9JW96;E9PCW0;C9JZ20;E7ESE2;D6RBK0	P35232;C9JW96;E9PCW0;C9JZ20;E7ESE2	858	By MS/MS	By MS/MS	By MS/MS	By MS/MS	By matching	By matching
MRPL11	39S ribosomal protein L11, mitochondrial	Q9Y3B7	22.1767	21.1568	21.3066	22.3997	21.6117	22.3929	-0.588056	0.645168	Known mitochondrial	+		8	8	8	49.5	49.5	49.5	20.683	0	97.823	24980000	25	6	2	6	5	2	6	0.645168	0.875353	-0.588056	-0.41656	Q9Y3B7;H0YCD5;E9PQB6	Q9Y3B7	1427	By MS/MS	By matching	By MS/MS	By MS/MS	By matching	By MS/MS
AIFM1	Apoptosis-inducing factor 1, mitochondrial	O95831;E9PMA0	25.341	24.6821	22.7792	25.173	18.2206	20.2902	3.03945	0.621304	Known mitochondrial	+		17	17	17	31.8	31.8	31.8	66.9	0	221.93	117950000	51	12	10	10	14	0	6	0.621304	0.9175	3.03945	0.949984	O95831;E9PMA0	O95831;E9PMA0	654	By MS/MS	By MS/MS	By MS/MS	By MS/MS		By MS/MS
IMMT	MICOS complex subunit MIC60	B9A067;Q16891;C9J406;H7C463	24.7994	24.3086	19.1083	22.6252	18.6352	16.7571	3.39961	0.60674	Known mitochondrial	+		18	18	18	27	27	27	78.973	0	179.79	57290000	27	16	12	3	6	0	1	0.60674	0.935478	3.39961	0.968086	B9A067;Q16891;C9J406;H7C463;A0A087WYS0;D6RAW4	B9A067;Q16891;C9J406;H7C463	201	By MS/MS	By MS/MS	By matching	By MS/MS		By matching
ATP5F1	ATP synthase F(0) complex subunit B1, mitochondrial	P24539;Q5QNZ2	25.0737	23.7189	20.5128	23.7485	18.5029	17.6158	3.14606	0.601159	Known mitochondrial	+		10	10	10	41.4	41.4	41.4	28.908	0	172.6	64708000	24	9	5	4	7	0	0	0.601159	0.90272	3.14606	0.941036	P24539;Q5QNZ2	P24539;Q5QNZ2	800	By MS/MS	By MS/MS	By MS/MS	By MS/MS
HSPA1B;HSPA1A	Heat shock 70 kDa protein 1B;Heat shock 70 kDa protein 1A	A0A0G2JIW1;P0DMV9;P0DMV8;V9GZ37	26.3631	25.9841	25.1533	26.0423	24.6711	24.1229	0.888022	0.588889	Known mitochondrial	+		24	24	10	46.9	46.9	22.3	70.108	0	323.31	317400000	88	7	8	8	6	4	5	0.588889	0.858667	0.888022	0.530669	A0A0G2JIW1;P0DMV9;P0DMV8;V9GZ37;P48741	A0A0G2JIW1;P0DMV9;P0DMV8;V9GZ37	102	By MS/MS	By MS/MS	By MS/MS	By MS/MS	By MS/MS	By MS/MS
MRPS9	28S ribosomal protein S9, mitochondrial	P82933	22.1655	21.4714	21.5717	21.8321	22.8749	22.0257	-0.508016	0.586512	Known mitochondrial	+		8	8	8	19.4	19.4	19.4	45.834	0	65.949	26853000	26	4	2	6	7	3	7	0.586512	0.895333	-0.508016	-0.366377	P82933	P82933	1022	By MS/MS	By matching	By MS/MS	By MS/MS	By MS/MS	By MS/MS
RPN2	Dolichyl-diphosphooligosaccharide--protein glycosyltransferase subunit 2	P04844	22.2647	21.3272	20.7455	22.8009	17.153	17.0246	2.45297	0.556078	Predicted mitochondrial	+		5	5	5	9.4	9.4	9.4	69.283	0	112.36	17007000	11	3	3	2	4	0	1	0.556078	0.914533	2.45297	0.83007	P04844;Q5JYR4;Q5JYR7;Q5JYR3;F2Z3K5	P04844	683	By MS/MS	By MS/MS	By MS/MS	By MS/MS		By matching
PRDX2	Peroxiredoxin-2	P32119;A6NIW5	22.6211	22.66	20.5006	22.0439	18.3916	20.5795	1.58891	0.549922	Predicted mitochondrial	+		7	6	6	32.3	26.8	26.8	21.892	0	57.948	20452000	12	4	6	3	3	0	2	0.549922	0.835902	1.58891	0.697283	P32119;A6NIW5	P32119;A6NIW5	852	By MS/MS	By MS/MS	By matching	By MS/MS	By matching	By MS/MS
PHB2	Prohibitin-2	F5GY37;J3KPX7;Q99623;F5GWA7;F5H3X6	25.263	23.7712	19.6118	23.5766	16.6231	18.503	3.31445	0.54741	Known mitochondrial	+		13	13	13	50.9	50.9	50.9	29.723	0	118.7	69250000	26	11	9	5	7	0	2	0.54741	0.930923	3.31445	0.901159	F5GY37;J3KPX7;Q99623;F5GWA7;F5H3X6;F5H0C5;F5H2D2;U3KPZ5	F5GY37;J3KPX7;Q99623;F5GWA7;F5H3X6	378	By MS/MS	By MS/MS	By MS/MS	By MS/MS		By matching
DAP3	28S ribosomal protein S29, mitochondrial	P51398;V9GYA7;V9GZ03;V9GZ61;V9GYC9;V9GYJ9;V9GYL9	21.7663	22.6278	22.7471	22.4572	23.3643	22.8224	-0.500889	0.545271	Known mitochondrial	+		8	8	8	24.6	24.6	24.6	45.566	0	136.68	41061000	20	3	4	5	6	3	6	0.545271	0.839128	-0.500889	-0.356231	P51398;V9GYA7;V9GZ03;V9GZ61;V9GYC9;V9GYJ9;V9GYL9;V9GYW1;V9GY11;V9GYF7;V9GYJ3	P51398;V9GYA7;V9GZ03;V9GZ61;V9GYC9;V9GYJ9;V9GYL9	929	By MS/MS	By MS/MS	By MS/MS	By MS/MS	By MS/MS	By MS/MS
CANX	Calnexin	P27824	25.7351	24.1309	23.2317	25.3525	18.5924	21.5166	2.54543	0.537383	Predicted mitochondrial	+		21	21	21	34.3	34.3	34.3	67.567	0	212.4	129910000	45	16	10	12	15	0	9	0.537383	0.895097	2.54543	0.823817	P27824;D6RGY2;H0Y9Q7;D6RFL1;D6RAU8;D6RB85;D6RDP7;H0Y9H1;D6RAQ8;D6RHJ3;D6RD16	P27824	818	By MS/MS	By MS/MS	By MS/MS	By MS/MS		By MS/MS
TUBA1B;TUBA1C;TUBA1A	Tubulin alpha-1B chain;Tubulin alpha-1C chain;Tubulin alpha-1A chain	P68363;Q9BQE3;F5H5D3;Q71U36;A0A1W2PQM2;F8VVB9	21.6647	22.8027	21.6154	22.7624	17.288	20.0911	1.98044	0.53685	Predicted mitochondrial	+		7	7	7	22	22	22	50.151	0	145.23	22085000	18	5	4	4	5	0	4	0.53685	0.871314	1.98044	0.753781	P68363;Q9BQE3;F5H5D3;Q71U36;A0A1W2PQM2;F8VVB9;F8VRZ4;P0DPH7;P0DPH8;F8VQQ4;F8VS66;P68366;Q6PEY2;F8VWV9;F8VX09;F8VRK0;Q9NY65;C9J2C0;F8W0F6;C9JDS9;V9GZ17;Q9H853;F8VXZ7	P68363;Q9BQE3;F5H5D3;Q71U36;A0A1W2PQM2;F8VVB9	1007	By MS/MS	By MS/MS	By MS/MS	By MS/MS		By MS/MS
COX5B	Cytochrome c oxidase subunit 5B, mitochondrial	P10606	23.8285	21.3301	20.956	22.7448	17.6549	19.4664	2.08283	0.526274	Known mitochondrial	+		5	5	5	24	24	24	13.696	0	37.511	27320000	12	5	2	4	3	0	3	0.526274	0.890941	2.08283	0.759837	P10606	P10606	730	By MS/MS	By MS/MS	By MS/MS	By MS/MS		By MS/MS
HSPA5	78 kDa glucose-regulated protein	P11021	27.4396	26.5234	26.0483	26.9851	25.4788	24.8343	0.904391	0.525601	Predicted mitochondrial	+		35	35	34	53.8	53.8	53.8	72.332	0	323.31	596730000	170	31	25	30	30	13	25	0.525601	0.837614	0.904391	0.514775	P11021	P11021	733	By MS/MS	By MS/MS	By MS/MS	By MS/MS	By MS/MS	By MS/MS
PRDX1	Peroxiredoxin-1	Q06830;A0A0A0MSI0;A0A0A0MRQ5	24.8353	24.2954	22.6469	24.2335	17.4197	22.4711	2.55112	0.522645	Predicted mitochondrial	+		9	9	6	42.2	42.2	29.1	22.11	0	73.074	85485000	28	6	4	4	4	0	4	0.522645	0.88175	2.55112	0.811062	Q06830;A0A0A0MSI0;A0A0A0MRQ5	Q06830;A0A0A0MSI0;A0A0A0MRQ5	72	By MS/MS	By MS/MS	By MS/MS	By MS/MS	By matching	By MS/MS
TUBB;TUBB2B;TUBB2A	Tubulin beta chain;Tubulin beta-2B chain;Tubulin beta-2A chain	Q5JP53;P07437;Q5ST81;Q9BVA1;Q13885	23.1616	22.5797	21.7577	22.951	17.9437	21.2195	1.79492	0.51701	Predicted mitochondrial	+		10	10	4	28.2	28.2	13.8	47.766	0	98.856	34608000	32	3	3	3	4	0	3	0.51701	0.848718	1.79492	0.711238	Q5JP53;P07437;Q5ST81;Q9BVA1;Q13885;A0A0B4J269;Q13509;G3V5W4;G3V2R8;G3V3R4;G3V2N6	Q5JP53;P07437;Q5ST81;Q9BVA1;Q13885	705	By MS/MS	By MS/MS	By MS/MS	By MS/MS		By MS/MS
ATP5O	ATP synthase subunit O, mitochondrial	P48047;H7C0C1	25.806	23.1974	21.8856	25.1261	17.0026	19.3924	3.12266	0.512333	Known mitochondrial	+		10	10	10	62.9	62.9	62.9	23.277	0	118.5	119980000	33	9	7	8	8	1	3	0.512333	0.936571	3.12266	0.850492	P48047;H7C0C1;H7C086;H7C068	P48047;H7C0C1	904	By MS/MS	By MS/MS	By MS/MS	By MS/MS	By matching	By matching
ATP5H	ATP synthase subunit d, mitochondrial	O75947	25.1488	24.2364	19.9376	24.2466	18.482	17.4256	3.0562	0.502272	Known mitochondrial	+		12	12	12	78.3	78.3	78.3	18.491	0	131.51	83843000	31	9	7	6	10	1	0	0.502272	0.941793	3.0562	0.835071	O75947;F5H608	O75947	639	By MS/MS	By MS/MS	By matching	By MS/MS	By matching
UQCRC1	Cytochrome b-c1 complex subunit 1, mitochondrial	P31930	23.979	20.346	19.1006	22.1622	17.2345	15.8859	2.71435	0.492121	Known mitochondrial	+		10	10	10	20.2	20.2	20.2	52.645	0	81.92	23374000	15	8	4	2	6	0	0	0.492121	0.865818	2.71435	0.797356	P31930	P31930	845	By MS/MS	By matching	By matching	By MS/MS
SDHB	Succinate dehydrogenase [ubiquinone] iron-sulfur subunit, mitochondrial	P21912;A0A087WXX8;A0A087WWT1	23.434	22.9004	19.9642	22.9286	17.7102	19.4493	2.07018	0.479405	Known mitochondrial	+		8	8	8	28.6	28.6	28.6	31.629	0	55.934	28884000	15	7	2	4	5	0	2	0.479405	0.891135	2.07018	0.71997	P21912;A0A087WXX8;A0A087WWT1	P21912;A0A087WXX8;A0A087WWT1	782	By MS/MS	By MS/MS	By MS/MS	By MS/MS		By matching
PRDX4	Peroxiredoxin-4	Q13162;H7C3T4	23.4788	21.0263	20.3263	22.6927	17.8092	18.2995	2.00999	0.478687	Known mitochondrial	+		7	5	5	27.7	22.1	22.1	30.54	0	83.347	22114000	12	4	2	3	4	0	2	0.478687	0.871053	2.00999	0.711956	Q13162;H7C3T4;A6NJJ0;A6NG45	Q13162;H7C3T4	1065	By MS/MS	By MS/MS	By MS/MS	By MS/MS		By MS/MS
ANXA2;ANXA2P2	Annexin A2;Annexin;Putative annexin A2-like protein	P07355;H0YN42;H0YMU9;H0YMD0;A6NMY6;H0YM50;H0YKS4;H0YNP5;H0YN28;H0YMM1;H0YL33	25.9174	26.9674	21.9306	25.0968	21.277	22.2444	2.06574	0.466625	Predicted mitochondrial	+		20	20	20	64.6	64.6	64.6	38.604	0	323.31	249790000	65	17	16	10	15	3	11	0.466625	0.8306	2.06574	0.708587	P07355;H0YN42;H0YMU9;H0YMD0;A6NMY6;H0YM50;H0YKS4;H0YNP5;H0YN28;H0YMM1;H0YL33;H0YKX9;H0YMT9;H0YLV6;H0YKZ7;H0YNA0;H0YMW4;H0YKL9;H0YKV8;H0YN52;H0YMD9;H0YNB8;H0YKN4;H0YLE2	P07355;H0YN42;H0YMU9;H0YMD0;A6NMY6;H0YM50;H0YKS4;H0YNP5;H0YN28;H0YMM1;H0YL33	703	By MS/MS	By MS/MS	By MS/MS	By MS/MS	By matching	By MS/MS
OCIAD1	OCIA domain-containing protein 1	Q9NX40;D6RDK6;D6RBN5;D6RG39;D6RIT9	22.4338	20.5413	19.6574	21.37	19.2227	17.8623	1.39249	0.459243	Known mitochondrial	+		5	5	5	20.8	20.8	20.8	27.626	0	38.928	11143000	10	4	2	2	5	1	1	0.459243	0.883826	1.39249	0.603104	Q9NX40;D6RDK6;D6RBN5;D6RG39;D6RIT9;D6RI08;D6RDK1;D6RIV2;D6R9T5;D6R918;D6RBC5;D6RDI5;D6RA54;D6RC55	Q9NX40;D6RDK6;D6RBN5;D6RG39;D6RIT9	1365	By MS/MS	By matching	By matching	By MS/MS	By matching	By matching
SLC25A5	ADP/ATP translocase 2;ADP/ATP translocase 2, N-terminally processed	P05141	25.1332	24.1548	21.7705	24.9638	18.8112	21.7264	1.85232	0.382075	Known mitochondrial	+		11	11	5	37.6	37.6	19.1	32.852	0	89.174	95247000	24	4	3	3	2	0	1	0.382075	0.913364	1.85232	0.609655	P05141	P05141	690	By MS/MS	By MS/MS	By MS/MS	By MS/MS		By MS/MS
LRRC59	Leucine-rich repeat-containing protein 59	Q96AG4	24.0914	21.4071	20.2076	23.4073	16.015	19.7923	2.16383	0.3743	Known mitochondrial	+		9	9	9	29.3	29.3	29.3	34.93	0	70.784	34172000	17	6	3	4	7	1	3	0.3743	0.88586	2.16383	0.632074	Q96AG4;I3L223	Q96AG4	1245	By MS/MS	By MS/MS	By MS/MS	By MS/MS	By matching	By MS/MS
MRPS26	28S ribosomal protein S26, mitochondrial	Q9BYN8	22.6851	22.0736	22.4075	22.7055	22.1923	23.1392	-0.290288	0.373373	Known mitochondrial	+		11	11	11	42	42	42	24.211	0	99.948	37591000	26	6	2	7	8	3	9	0.373373	0.850788	-0.290288	-0.218953	Q9BYN8	Q9BYN8	1312	By MS/MS	By matching	By MS/MS	By MS/MS	By MS/MS	By MS/MS
MRPL14	39S ribosomal protein L14, mitochondrial	Q6P1L8	21.965	20.7685	19.7371	21.8613	21.5632	20.9061	-0.620023	0.369053	Known mitochondrial	+		3	3	3	29.7	29.7	29.7	15.947	0	122.18	15627000	13	2	3	3	3	3	3	0.369053	0.874973	-0.620023	-0.364111	Q6P1L8	Q6P1L8	1150	By MS/MS	By MS/MS	By MS/MS	By MS/MS	By MS/MS	By MS/MS
NDUFAF2	Mimitin, mitochondrial	Q8N183	23.1088	20.3856	19.3146	22.7065	17.7182	16.6006	1.9279	0.368051	Known mitochondrial	+		6	6	6	45	45	45	19.856	0	41.83	18325000	13	5	3	4	6	0	1	0.368051	0.901067	1.9279	0.604261	Q8N183;D6RA56;H0YA50	Q8N183	1194	By MS/MS	By matching	By MS/MS	By MS/MS		By matching
ATP5D	ATP synthase subunit delta, mitochondrial	P30049	23.5473	22.9913	19.239	23.3251	18.6654	18.3346	1.81752	0.360128	Known mitochondrial	+		2	2	2	13.7	13.7	13.7	17.49	0	35.254	33134000	8	2	2	2	2	1	2	0.360128	0.892255	1.81752	0.585552	P30049	P30049	833	By MS/MS	By MS/MS	By MS/MS	By MS/MS	By MS/MS	By matching
MRPS34	28S ribosomal protein S34, mitochondrial	C9JJ19;P82930	21.8119	22.4512	21.4101	22.1752	16.8791	22.0893	1.50984	0.353166	Known mitochondrial	+		6	6	6	28.4	28.4	28.4	26.332	0	52.554	24176000	19	3	2	3	5	1	5	0.353166	0.876923	1.50984	0.543646	C9JJ19;P82930	C9JJ19;P82930	230	By MS/MS	By matching	By MS/MS	By MS/MS	By matching	By MS/MS
NDUFA5	NADH dehydrogenase [ubiquinone] 1 alpha subcomplex subunit 5	A0A087X1G1;H7BYD0;Q16718;F8WAS3;C9IZN5	21.4365	20.122	18.6754	21.6962	17.8482	16.2835	1.46868	0.338017	Known mitochondrial	+		4	4	4	34.7	34.7	34.7	11.965	0	48.499	8190300	8	4	4	3	4	1	1	0.338017	0.851927	1.46868	0.525466	A0A087X1G1;H7BYD0;Q16718;F8WAS3;C9IZN5;A0A087WXR5	A0A087X1G1;H7BYD0;Q16718;F8WAS3;C9IZN5	53	By MS/MS	By matching	By matching	By MS/MS	By matching	By matching
DHX30	Putative ATP-dependent RNA helicase DHX30	H7BXY3;Q7L2E3	23.3084	22.6572	24.1718	23.1441	23.8624	24.493	-0.454019	0.316732	Known mitochondrial	+		32	32	32	31	31	31	130.55	0	303.99	86488000	82	15	5	23	21	13	27	0.316732	0.8435	-0.454019	-0.286132	H7BXY3;Q7L2E3	H7BXY3;Q7L2E3	488	By MS/MS	By MS/MS	By MS/MS	By MS/MS	By MS/MS	By MS/MS
PDIA3	Protein disulfide-isomerase A3	P30101	26.5273	23.4996	21.5971	26.0707	17.4996	21.475	2.19291	0.313071	Predicted mitochondrial	+		22	22	17	38	38	30.7	56.782	0	323.31	202650000	65	16	5	9	14	1	7	0.313071	0.904917	2.19291	0.567753	P30101	P30101	837	By MS/MS	By MS/MS	By MS/MS	By MS/MS	By matching	By MS/MS
ATP5A1	ATP synthase subunit alpha, mitochondrial	P25705;K7EK77;K7ERX7	28.235	27.0668	24.2136	27.9976	24.6802	22.1033	1.57814	0.309126	Known mitochondrial	+		25	25	25	53.3	53.3	53.3	59.75	0	323.31	835310000	110	18	20	17	22	11	14	0.309126	0.833172	1.57814	0.511961	P25705;K7EK77;K7ERX7;K7EJP1;K7ENJ4;K7EQH4;K7ESA0	P25705;K7EK77;K7ERX7	806	By MS/MS	By MS/MS	By MS/MS	By MS/MS	By MS/MS	By MS/MS
ATAD3A	ATPase family AAA domain-containing protein 3A	Q9NVI7	25.046	22.441	20.5115	24.4885	20.8074	16.92	1.92752	0.308268	Known mitochondrial	+		20	20	1	37.1	37.1	1.7	71.368	0	223.47	67958000	37	0	0	0	1	0	0	0.308268	0.860377	1.92752	0.543014	Q9NVI7	Q9NVI7	1361	By MS/MS	By MS/MS	By matching	By MS/MS	By matching	By matching
HNRNPK	Heterogeneous nuclear ribonucleoprotein K	P61978;Q5T6W2	25.4192	26.886	26.9988	25.9817	27.7624	27.216	-0.551985	0.307234	Known mitochondrial	+		29	29	29	65.2	65.2	65.2	50.976	0	323.31	803960000	143	17	21	24	22	21	24	0.307234	0.846762	-0.551985	-0.31865	P61978;Q5T6W2;S4R457;S4R359	P61978;Q5T6W2	970	By MS/MS	By MS/MS	By MS/MS	By MS/MS	By MS/MS	By MS/MS
HADHB	Trifunctional enzyme subunit beta, mitochondrial;3-ketoacyl-CoA thiolase	P55084;B5MD38;F5GZQ3;C9JEY0;C9JE81	23.3038	22.9054	21.721	23.6064	19.4014	22.0607	0.953911	0.293366	Known mitochondrial	+		12	12	12	26.6	26.6	26.6	51.294	0	147.45	40797000	28	10	4	8	10	1	9	0.293366	0.857886	0.953911	0.411743	P55084;B5MD38;F5GZQ3;C9JEY0;C9JE81;C9K0M0	P55084;B5MD38;F5GZQ3;C9JEY0;C9JE81	950	By MS/MS	By matching	By MS/MS	By MS/MS	By matching	By MS/MS
ATP5B	ATP synthase subunit beta, mitochondrial;ATP synthase subunit beta	P06576;H0YH81;F8W079	27.134	27.1334	23.8355	27.5739	24.1765	22.2352	1.37244	0.290848	Known mitochondrial	+		25	25	25	61.6	61.6	61.6	56.559	0	323.31	672710000	145	19	22	19	21	8	10	0.290848	0.874885	1.37244	0.471855	P06576;H0YH81;F8W079;F8W0P7;H0YI37	P06576;H0YH81;F8W079	695	By MS/MS	By MS/MS	By MS/MS	By MS/MS	By MS/MS	By MS/MS
C1QBP	Complement component 1 Q subcomponent-binding protein, mitochondrial	Q07021;I3L3Q7;I3L3B0	24.72	25.9909	24.2159	25.4606	23.9104	24.0009	0.5183	0.287117	Known mitochondrial	+		7	7	7	33.7	33.7	33.7	31.362	0	317.51	205940000	48	5	7	7	6	5	5	0.287117	0.862071	0.5183	0.299795	Q07021;I3L3Q7;I3L3B0	Q07021;I3L3Q7;I3L3B0	1047	By MS/MS	By MS/MS	By MS/MS	By MS/MS	By MS/MS	By MS/MS
MDH2	Malate dehydrogenase, mitochondrial;Malate dehydrogenase	P40926;G3XAL0	27.0366	24.7713	22.2017	26.8092	19.9604	22.0092	1.74362	0.285528	Known mitochondrial	+		19	19	19	67.5	67.5	67.5	35.503	0	318.55	330130000	75	15	11	11	15	2	12	0.285528	0.837898	1.74362	0.503402	P40926;G3XAL0	P40926;G3XAL0	879	By MS/MS	By MS/MS	By MS/MS	By MS/MS	By MS/MS	By MS/MS
GAPDH	Glyceraldehyde-3-phosphate dehydrogenase	P04406;E7EUT5	27.2087	27.6005	19.7842	27.1383	16.9002	22.3664	2.72947	0.281814	Predicted mitochondrial	+		19	19	19	64.2	64.2	64.2	36.053	0	323.31	556850000	66	13	14	3	15	1	6	0.281814	0.88912	2.72947	0.556986	P04406;E7EUT5;O14556	P04406;E7EUT5	679	By MS/MS	By MS/MS	By MS/MS	By MS/MS	By matching	By MS/MS
HSD17B10	3-hydroxyacyl-CoA dehydrogenase type-2	Q99714;Q5H928	24.4369	22.213	21.6608	24.359	16.7957	22.1269	1.67638	0.281387	Known mitochondrial	+		11	11	11	66.7	66.7	66.7	26.923	0	323.31	61574000	41	8	5	6	10	0	8	0.281387	0.843867	1.67638	0.493242	Q99714;Q5H928	Q99714;Q5H928	1282	By MS/MS	By MS/MS	By MS/MS	By MS/MS		By MS/MS
HSPA9	Stress-70 protein, mitochondrial	P38646	28.7647	27.7403	26.6436	28.5734	26.2552	26.2796	0.680121	0.278178	Known mitochondrial	+		44	44	44	56.1	56.1	56.1	73.68	0	323.31	1448000000	231	38	33	35	41	19	36	0.278178	0.848405	0.680121	0.343003	P38646;D6RJI2;D6RA73;H0Y8S0;H0YBG6	P38646	874	By MS/MS	By MS/MS	By MS/MS	By MS/MS	By MS/MS	By MS/MS
ATP5I	ATP synthase subunit e, mitochondrial	P56385	25.0963	22.3829	20.5096	24.3004	18.564	20.9068	1.40584	0.263063	Known mitochondrial	+		5	5	5	62.3	62.3	62.3	7.9331	0	44.246	66556000	9	5	3	4	3	1	2	0.263063	0.879812	1.40584	0.448856	P56385	P56385	952	By MS/MS	By matching	By MS/MS	By MS/MS	By matching	By matching
MRPS35	28S ribosomal protein S35, mitochondrial	P82673	21.8771	21.5189	21.3704	21.5964	22.3347	21.4521	-0.2056	0.262896	Known mitochondrial	+		11	11	11	40.2	40.2	40.2	36.844	0	261.22	22918000	27	3	3	8	7	3	7	0.262896	0.867852	-0.2056	-0.15671	P82673;H0YG82	P82673	1015	By MS/MS	By MS/MS	By MS/MS	By MS/MS	By MS/MS	By MS/MS
ATP5C1	ATP synthase subunit gamma, mitochondrial	P36542	24.4324	22.8378	19.985	24.6754	17.2003	20.3955	1.66135	0.262271	Known mitochondrial	+		7	7	7	24.5	24.5	24.5	32.996	0	69.015	65177000	18	6	4	2	4	1	2	0.262271	0.864323	1.66135	0.471154	P36542	P36542	866	By MS/MS	By MS/MS	By MS/MS	By MS/MS	By matching	By matching
MTHFD1L	Monofunctional C1-tetrahydrofolate synthase, mitochondrial	A0A087WVM4;B7ZM99;Q6UB35	24.0935	23.2748	23.0089	24.0105	23.9724	23.2134	-0.273009	0.260905	Known mitochondrial	+		17	17	17	23.1	23.1	23.1	99.31	0	203.34	79789000	49	10	7	12	15	6	17	0.260905	0.844885	-0.273009	-0.192667	A0A087WVM4;B7ZM99;Q6UB35;Q4VXM0;H0Y327;Q4VXM1;Q4VXV2;Q5JYA8;Q5JYA3	A0A087WVM4;B7ZM99;Q6UB35	28	By MS/MS	By MS/MS	By MS/MS	By MS/MS	By MS/MS	By MS/MS
RPLP2	60S acidic ribosomal protein P2	P05387	23.4838	23.2422	22.2497	23.4758	22.3803	22.0692	0.350149	0.242577	Predicted mitochondrial	+		7	7	6	85.2	85.2	70.4	11.665	0	229.6	55265000	33	4	3	5	6	2	4	0.242577	0.854082	0.350149	0.22307	P05387;H0YDD8	P05387	693	By MS/MS	By MS/MS	By MS/MS	By MS/MS	By MS/MS	By MS/MS
MRPL37	39S ribosomal protein L37, mitochondrial	S4R369;Q9BZE1	20.4689	20.392	19.0544	21.2978	19.4746	16.3915	0.917136	0.240447	Known mitochondrial	+		4	4	4	9.9	9.9	9.9	54.952	0	29.174	6163200	7	3	2	3	3	0	1	0.240447	0.883068	0.917136	0.366322	S4R369;Q9BZE1;H0Y4J2;A6NHR2	S4R369;Q9BZE1	1313	By MS/MS	By matching	By MS/MS	By MS/MS		By matching
ECHS1	Enoyl-CoA hydratase, mitochondrial	P30084	24.6015	20.0198	19.8885	24.7794	17.8206	16.4069	1.83428	0.239638	Known mitochondrial	+		11	11	11	40.7	40.7	40.7	31.387	0	218.35	65006000	36	11	2	5	10	0	1	0.239638	0.88019	1.83428	0.456732	P30084	P30084	835	By MS/MS	By MS/MS	By matching	By MS/MS		By matching
MRPS18B	28S ribosomal protein S18b, mitochondrial	Q9Y676;A0A0G2JIC6	22.2123	21.928	21.6958	22.3397	18.069	22.7136	0.904575	0.237819	Known mitochondrial	+		7	7	7	37.6	37.6	37.6	29.395	0	71.911	27275000	20	5	2	5	5	1	7	0.237819	0.851947	0.904575	0.362225	Q9Y676;A0A0G2JIC6	Q9Y676;A0A0G2JIC6	1441	By MS/MS	By MS/MS	By MS/MS	By MS/MS	By MS/MS	By MS/MS
SLIRP	SRA stem-loop-interacting RNA-binding protein, mitochondrial	Q9GZT3;A0A087WUN7;G3V4X6;G3V2S9;H0YJ40;H0YJW7	25.5459	26.7261	29.1278	25.8772	29.1211	29.0989	-0.899188	0.234393	Known mitochondrial	+		14	14	14	90.8	90.8	90.8	12.349	0	218.76	1970300000	96	9	8	13	11	8	14	0.234393	0.848364	-0.899188	-0.358634	Q9GZT3;A0A087WUN7;G3V4X6;G3V2S9;H0YJ40;H0YJW7;H0YJ07;H0YJU7;H0YJI1	Q9GZT3;A0A087WUN7;G3V4X6;G3V2S9;H0YJ40;H0YJW7	1315	By MS/MS	By MS/MS	By MS/MS	By MS/MS	By MS/MS	By MS/MS
DLD	Dihydrolipoyl dehydrogenase, mitochondrial;Dihydrolipoyl dehydrogenase	P09622;E9PEX6	25.9243	23.1537	22.0836	25.8437	20.1498	21.4873	1.22693	0.233294	Known mitochondrial	+		14	14	14	28.9	28.9	28.9	54.177	0	222.86	147910000	43	13	5	12	13	3	8	0.233294	0.859831	1.22693	0.400295	P09622;E9PEX6;F8WDM5;A0A1W2PR83;F2Z2E3	P09622;E9PEX6	719	By MS/MS	By MS/MS	By MS/MS	By MS/MS	By matching	By MS/MS
TRAP1	Heat shock protein 75 kDa, mitochondrial	Q12931;I3L0K7	26.0724	23.8427	23.1088	26.7343	19.1093	22.9702	1.40341	0.231868	Known mitochondrial	+		24	24	24	37.8	37.8	37.8	80.109	0	323.31	219320000	62	19	9	14	22	1	15	0.231868	0.864	1.40341	0.415857	Q12931;I3L0K7;I3L239;I3L2D5;I3L253	Q12931;I3L0K7	1062	By MS/MS	By MS/MS	By MS/MS	By MS/MS	By matching	By MS/MS
MRPS5	28S ribosomal protein S5, mitochondrial	P82675	21.7594	20.2968	21.5792	21.4598	17.6963	22.0156	0.821205	0.223885	Known mitochondrial	+		9	9	9	28.1	28.1	28.1	48.006	0	62.967	16009000	20	4	2	7	5	0	7	0.223885	0.8486	0.821205	0.337574	P82675	P82675	1016	By MS/MS	By matching	By MS/MS	By MS/MS		By MS/MS
CS	Citrate synthase, mitochondrial;Citrate synthase	O75390;B4DJV2;A0A0C4DGI3	25.8607	21.9076	18.5947	25.9724	17.7404	16.395	2.0851	0.222541	Known mitochondrial	+		14	14	13	31.1	31.1	29.2	51.712	0	156.42	141000000	34	9	4	2	13	1	0	0.222541	0.866277	2.0851	0.447754	O75390;B4DJV2;A0A0C4DGI3;H0YIC4;H0YH82;F8W4S1;F8VTT8;F8VPA1;F8W1S4;F8VRI6;F8VPF9;F8VU34;F8VR34;F8VWQ5;F8VX68;F8VRP1;F8VX07;F8VZK9;F8W642;F8W0J2;F8VP03	O75390;B4DJV2;A0A0C4DGI3	180	By MS/MS	By MS/MS	By matching	By MS/MS	By matching
GOT2	Aspartate aminotransferase, mitochondrial	P00505	26.128	21.7527	20.0583	26.1389	19.9345	16.0295	1.94535	0.219389	Known mitochondrial	+		20	20	20	42.3	42.3	42.3	47.517	0	323.31	164160000	43	16	7	6	16	0	1	0.219389	0.866848	1.94535	0.436719	P00505	P00505	664	By MS/MS	By MS/MS	By matching	By MS/MS		By matching
LRPPRC	Leucine-rich PPR motif-containing protein, mitochondrial	P42704	27.2536	29.6163	31.2255	28.2736	30.6981	31.5423	-0.806172	0.205894	Known mitochondrial	+		117	117	117	74.5	74.5	74.5	157.9	0	323.31	9700300000	786	61	81	95	81	99	98	0.205894	0.861756	-0.806172	-0.320757	P42704;A0A0C4DG06;B8ZZ38;C9JCA9;H7C3W8;A0A0C4DG51;Q9NP80	P42704	886	By MS/MS	By MS/MS	By MS/MS	By MS/MS	By MS/MS	By MS/MS
HSP90AB1	Heat shock protein HSP 90-beta	P08238	24.0759	20.3529	19.4355	23.2581	17.2097	20.2773	1.03972	0.175218	Predicted mitochondrial	+		12	10	5	18	16	8.8	83.263	0	200.33	31432000	19	4	2	1	3	0	0	0.175218	0.856964	1.03972	0.319928	P08238;Q58FF8;Q58FF7	P08238	711	By MS/MS	By matching	By MS/MS	By MS/MS		By MS/MS
SHMT2	Serine hydroxymethyltransferase, mitochondrial	P34897;G3V5L0	25.961	21.9196	19.7296	26.2143	17.0374	20.1602	1.39941	0.161593	Known mitochondrial	+		20	20	20	48.6	48.6	48.6	55.992	0	318.11	164210000	43	13	10	7	15	1	6	0.161593	0.855852	1.39941	0.328973	P34897;G3V5L0;G3V540;G3V2Y4;G3V4W5;H0YIZ0;G3V241;G3V3Y8;G3V4T0;G3V4X0;G3V2W0;G3V2E4;G3V2D2;G3V2Y1;G3V3C6;P34896	P34897;G3V5L0	857	By MS/MS	By MS/MS	By matching	By MS/MS	By matching	By MS/MS
ALDH18A1	Delta-1-pyrroline-5-carboxylate synthase;Glutamate 5-kinase;Gamma-glutamyl phosphate reductase	P54886	25.7921	21.526	21.2706	25.4679	19.4709	20.774	0.958607	0.153155	Known mitochondrial	+		21	21	21	30.1	30.1	30.1	87.301	0	236.86	125490000	58	15	5	13	18	3	7	0.153155	0.853195	0.958607	0.287169	P54886	P54886	947	By MS/MS	By matching	By MS/MS	By MS/MS	By matching	By MS/MS
SSBP1	Single-stranded DNA-binding protein, mitochondrial	Q04837;A0A0G2JLD8;E7EUY5;C9K0U8	25.2582	20.7273	21.1823	24.7169	18.5342	21.1993	0.90581	0.146569	Known mitochondrial	+		8	8	8	58.1	58.1	58.1	17.259	0	232.08	75918000	21	4	3	2	7	0	2	0.146569	0.848978	0.90581	0.274657	Q04837;A0A0G2JLD8;E7EUY5;C9K0U8	Q04837;A0A0G2JLD8;E7EUY5;C9K0U8	1043	By MS/MS	By MS/MS	By MS/MS	By MS/MS		By MS/MS
SDHA	Succinate dehydrogenase [ubiquinone] flavoprotein subunit, mitochondrial	P31040;D6RFM5;A0A087X1I3	24.1508	22.1763	21.7872	23.8636	21.783	21.1746	0.431006	0.146392	Known mitochondrial	+		13	13	13	20.5	20.5	20.5	72.691	0	252.08	50079000	31	9	3	10	7	3	4	0.146392	0.842667	0.431006	0.205769	P31040;D6RFM5;A0A087X1I3;H0Y8X1	P31040;D6RFM5;A0A087X1I3	843	By MS/MS	By MS/MS	By MS/MS	By MS/MS	By MS/MS	By MS/MS
MRPL12	39S ribosomal protein L12, mitochondrial	P52815;B4DLN1	25.0153	23.4814	23.6948	25.2671	23.9302	23.7843	-0.263376	0.145427	Known mitochondrial	+		7	7	7	27.8	27.8	27.8	21.348	0	149.25	130010000	27	7	5	7	7	4	7	0.145427	0.874804	-0.263376	-0.15744	P52815;B4DLN1	P52815;B4DLN1	938	By MS/MS	By MS/MS	By MS/MS	By MS/MS	By MS/MS	By MS/MS
PRDX3	Thioredoxin-dependent peroxide reductase, mitochondrial	P30048	25.4852	21.6834	20.5958	25.3764	19.5709	20.0249	0.930756	0.145177	Known mitochondrial	+		6	6	6	24.2	24.2	24.2	27.692	0	113.52	97156000	18	6	3	3	6	1	2	0.145177	0.858517	0.930756	0.275246	P30048	P30048	832	By MS/MS	By MS/MS	By MS/MS	By MS/MS	By MS/MS	By matching
TXNDC12	Thioredoxin domain-containing protein 12	O95881	24.106	27.6084	28.5827	23.5117	26.9092	27.7301	0.715331	0.141343	Known mitochondrial	+		13	13	13	78.5	78.5	78.5	19.206	0	214.62	1151800000	92	6	11	12	5	6	7	0.141343	0.848809	0.715331	0.248827	O95881;V9GY50;V9GYV4	O95881	655	By MS/MS	By MS/MS	By MS/MS	By MS/MS	By MS/MS	By MS/MS
ATPIF1	ATPase inhibitor, mitochondrial	Q9UII2	24.9388	22.5951	21.181	23.5539	22.341	21.4257	0.464764	0.136458	Known mitochondrial	+		4	4	4	27.4	27.4	27.4	12.249	0	30.464	61319000	25	3	3	3	4	4	4	0.136458	0.85101	0.464764	0.205898	Q9UII2;A0A0B4J230	Q9UII2	1398	By MS/MS	By MS/MS	By MS/MS	By MS/MS	By MS/MS	By MS/MS
TUFM	Elongation factor Tu, mitochondrial	P49411	26.7457	24.9395	24.6559	27.2786	25.3943	24.774	-0.368603	0.136362	Known mitochondrial	+		26	26	26	62.4	62.4	62.4	49.541	0	323.31	429700000	132	20	11	20	25	12	22	0.136362	0.849219	-0.368603	-0.184509	P49411;H3BNU3	P49411	911	By MS/MS	By MS/MS	By MS/MS	By MS/MS	By MS/MS	By MS/MS
HSPE1	10 kDa heat shock protein, mitochondrial	P61604;B8ZZL8;B8ZZ54	27.0152	23.6343	20.9485	27.0144	20.1831	21.3725	1.00934	0.135802	Known mitochondrial	+		10	10	10	82.4	82.4	82.4	10.932	0	109.64	297010000	27	9	5	7	8	2	6	0.135802	0.845758	1.00934	0.269714	P61604;B8ZZL8;B8ZZ54;S4R3N1	P61604;B8ZZL8;B8ZZ54	968	By MS/MS	By MS/MS	By MS/MS	By MS/MS	By matching	By MS/MS
MRPS7	28S ribosomal protein S7, mitochondrial	J3QLS3;Q9Y2R9;J3QQS1;J3QKW2;J3KSI8	22.2775	21.5633	22.495	22.9003	18.8694	23.0308	0.511778	0.135355	Known mitochondrial	+		9	9	9	36.9	36.9	36.9	31.704	0	154.06	33990000	27	7	3	9	6	1	7	0.135355	0.8508	0.511778	0.213724	J3QLS3;Q9Y2R9;J3QQS1;J3QKW2;J3KSI8	J3QLS3;Q9Y2R9;J3QQS1;J3QKW2;J3KSI8	522	By MS/MS	By matching	By MS/MS	By MS/MS	By matching	By MS/MS
TIMM44	Mitochondrial import inner membrane translocase subunit TIM44	O43615;M0QXU7	23.8057	20.4703	19.0353	24.2968	19.4541	16.7656	0.931623	0.130831	Known mitochondrial	+		13	13	13	29.4	29.4	29.4	51.355	0	212.14	39326000	22	8	3	3	11	0	0	0.130831	0.854609	0.931623	0.257521	O43615;M0QXU7;M0R301;M0R124	O43615;M0QXU7	602	By MS/MS	By matching	By matching	By MS/MS
OAT	Ornithine aminotransferase, mitochondrial;Ornithine aminotransferase, hepatic form;Ornithine aminotransferase, renal form	P04181	26.1819	23.0841	21.9696	25.688	21.5923	22.0562	0.633043	0.128581	Known mitochondrial	+		19	19	19	42.6	42.6	42.6	48.534	0	215.43	153520000	43	11	7	7	17	3	8	0.128581	0.858309	0.633043	0.225539	P04181	P04181	676	By MS/MS	By MS/MS	By MS/MS	By MS/MS	By MS/MS	By MS/MS
ACAT1	Acetyl-CoA acetyltransferase, mitochondrial	P24752	25.6335	20.9636	18.908	25.3061	18.0811	19.0866	1.01041	0.122609	Known mitochondrial	+		16	16	16	51.8	51.8	51.8	45.199	0	323.31	101610000	32	11	7	2	11	1	3	0.122609	0.856602	1.01041	0.251927	P24752;H0YEL7;E9PRQ6;E9PKF3	P24752	801	By MS/MS	By MS/MS	By MS/MS	By MS/MS	By matching	By matching
HSP90B1	Endoplasmin	P14625	27.1712	22.1672	20.5615	27.2089	20.4113	19.2847	0.998322	0.114081	Predicted mitochondrial	+		37	37	35	47.6	47.6	45.8	92.468	0	323.31	322500000	80	28	8	9	33	2	7	0.114081	0.861053	0.998322	0.239057	P14625;Q96GW1;A0A1W2PRR1;H0YIV0;Q58FF3;F8W026;F8VPC7	P14625	757	By MS/MS	By MS/MS	By MS/MS	By MS/MS	By matching	By matching
P4HB	Protein disulfide-isomerase	P07237;H7BZ94;H0Y3Z3	26.1188	20.8452	20.1956	25.8485	18.3236	20.2291	0.919467	0.113626	Known mitochondrial	+		23	23	23	46.9	46.9	46.9	57.116	0	323.31	149330000	48	17	5	7	17	1	7	0.113626	0.8615	0.919467	0.23361	P07237;H7BZ94;H0Y3Z3;I3L398;I3L312;I3L4M2;I3NI03;I3L0S0;I3L3U6;I3L3P5;I3L1Y5;I3L514	P07237;H7BZ94;H0Y3Z3	702	By MS/MS	By MS/MS	By matching	By MS/MS	By matching	By MS/MS
AP2B1	AP-2 complex subunit beta	A0A087X253;P63010	21.4414	19.5239	18.1363	21.1827	18.6804	18.0408	0.399249	0.106248	Predicted mitochondrial	+		5	5	5	6.7	6.7	6.7	101.33	0	32.925	6539600	7	4	2	2	3	0	2	0.106248	0.859849	0.399249	0.169504	A0A087X253;P63010;Q10567	A0A087X253;P63010	55	By MS/MS	By matching	By matching	By MS/MS		By matching
MRPS22	28S ribosomal protein S22, mitochondrial	G5E9W7;G5E9V5;P82650;H7C5F2;H7C5H3	22.4695	21.3781	23.0002	22.6988	21.5695	23.1686	-0.196373	0.105128	Known mitochondrial	+		12	12	12	42.3	42.3	42.3	36.805	0	128.18	39388000	36	7	2	9	10	3	10	0.105128	0.89586	-0.196373	-0.117367	G5E9W7;G5E9V5;P82650;H7C5F2;H7C5H3;H7C5L9;C9J5D8	G5E9W7;G5E9V5;P82650;H7C5F2;H7C5H3	437	By MS/MS	By matching	By MS/MS	By MS/MS	By MS/MS	By MS/MS
DLST	Dihydrolipoyllysine-residue succinyltransferase component of 2-oxoglutarate dehydrogenase complex, mitochondrial	P36957;Q86SW4	23.6561	22.1269	22.3299	23.6944	21.6879	22.0931	0.212495	0.0978558	Known mitochondrial	+		6	6	6	17.7	17.7	17.7	48.755	0	154.15	51159000	26	5	4	5	5	2	5	0.0978558	0.906964	0.212495	0.119517	P36957;Q86SW4;H0YJF9;G3V5M3;G3V3F0	P36957;Q86SW4	869	By MS/MS	By matching	By MS/MS	By MS/MS	By matching	By MS/MS
PPIF	Peptidyl-prolyl cis-trans isomerase F, mitochondrial	P30405	24.7931	19.9037	18.4609	25.0587	17.6385	17.978	0.827535	0.0959206	Known mitochondrial	+		6	6	6	34.8	34.8	34.8	22.04	0	42.427	65619000	15	5	2	3	6	0	2	0.0959206	0.837631	0.827535	0.202541	P30405;R4GN99;H0Y548;E9PKY5;E9PEQ6;Q9UNP9	P30405	838	By MS/MS	By matching	By MS/MS	By MS/MS		By matching
VIM	Vimentin	P08670;B0YJC4	24.6736	23.3668	21.9653	25.0644	21.3592	22.502	0.360062	0.0956654	Predicted mitochondrial	+		27	26	23	51.1	49.6	45.7	53.651	0	323.31	86304000	56	15	5	14	21	5	14	0.0956654	0.861761	0.360062	0.153484	P08670;B0YJC4;B0YJC5;A0A1B0GTT5;P17661;H7C5W5;P41219;A0A1B0GVG8;F8W835	P08670;B0YJC4	716	By MS/MS	By MS/MS	By MS/MS	By MS/MS	By matching	By MS/MS
EEF1G	Elongation factor 1-gamma	P26641	24.1721	22.0921	22.1173	23.8696	22.0828	21.7381	0.23036	0.0855608	Predicted mitochondrial	+		10	10	10	21.1	21.1	21.1	50.118	0	107.44	51191000	30	7	2	7	8	2	8	0.0855608	0.902938	0.23036	0.117853	P26641	P26641	815	By MS/MS	By MS/MS	By MS/MS	By MS/MS	By matching	By MS/MS
NDUFS3	NADH dehydrogenase [ubiquinone] iron-sulfur protein 3, mitochondrial	O75489	21.5076	20.3954	19.0019	22.4946	18.7418	18.6653	0.334401	0.0810669	Known mitochondrial	+		6	6	6	28.4	28.4	28.4	30.241	0	61.558	11343000	11	3	2	2	6	1	2	0.0810669	0.889236	0.334401	0.136104	O75489;E9PS48;G3V194	O75489	632	By MS/MS	By matching	By MS/MS	By MS/MS	By matching	By matching
TIMM13	Mitochondrial import inner membrane translocase subunit Tim13	Q9Y5L4	21.7544	20.1092	19.0418	23.046	19.5445	17.3212	0.331228	0.0624051	Known mitochondrial	+		3	3	3	36.8	36.8	36.8	10.5	0	93.253	15046000	10	3	2	2	3	0	1	0.0624051	0.890957	0.331228	0.11648	Q9Y5L4;K7EIT2	Q9Y5L4	1436	By MS/MS	By MS/MS	By MS/MS	By MS/MS		By MS/MS
ETFB	Electron transfer flavoprotein subunit beta	P38117	25.3749	19.586	19.4312	25.2022	18.6108	19.0631	0.505371	0.0606709	Known mitochondrial	+		14	14	14	51.4	51.4	51.4	27.843	0	184.63	87585000	33	11	3	4	14	1	4	0.0606709	0.89809	0.505371	0.129959	P38117;M0QY67	P38117	872	By MS/MS	By matching	By matching	By MS/MS	By matching	By MS/MS
MRPS27	28S ribosomal protein S27, mitochondrial	G5EA06;Q92552;D6RH20	20.0347	21.6163	21.4134	22.3952	18.1681	21.9398	0.187103	0.0447283	Known mitochondrial	+		10	10	10	34.4	34.4	34.4	41.329	0	190.9	18042000	25	3	4	5	10	2	10	0.0447283	0.931492	0.187103	0.0770355	G5EA06;Q92552;D6RH20;D6RJC7;E5RJ73	G5EA06;Q92552;D6RH20	439	By MS/MS	By matching	By MS/MS	By MS/MS	By MS/MS	By MS/MS
HSPD1	60 kDa heat shock protein, mitochondrial	P10809	29.1263	26.7735	25.1243	29.7308	26.4996	25.4713	-0.22589	0.044575	Known mitochondrial	+		44	44	44	72.9	72.9	72.9	61.054	0	323.31	1875200000	219	33	25	26	41	19	28	0.044575	0.939966	-0.22589	-0.0827237	P10809;E7EXB4;E7ESH4;C9JL25;C9JCQ4;C9JL19;C9J0S9	P10809	732	By MS/MS	By MS/MS	By MS/MS	By MS/MS	By MS/MS	By MS/MS
RPS14	40S ribosomal protein S14	P62263;A0A2R8Y811;E5RH77	23.2634	22.5487	21.6237	22.9533	22.2072	22.0606	0.0715351	0.0444746	Predicted mitochondrial	+		4	4	4	36.4	36.4	36.4	16.273	0	27.359	36774000	11	2	2	2	4	2	3	0.0444746	0.969433	0.0715351	0.046174	P62263;A0A2R8Y811;E5RH77	P62263;A0A2R8Y811;E5RH77	143	By MS/MS	By MS/MS	By MS/MS	By MS/MS	By matching	By MS/MS
PDHB	Pyruvate dehydrogenase E1 component subunit beta, mitochondrial	P11177;C9J634	24.6024	23.3764	23.7423	24.7017	23.5315	23.2764	0.0705032	0.0421605	Known mitochondrial	+		13	13	13	39.3	39.3	39.3	39.233	0	204.12	108790000	64	11	8	11	13	6	12	0.0421605	0.964397	0.0705032	0.044914	P11177;C9J634;F8WF02	P11177;C9J634	737	By MS/MS	By MS/MS	By MS/MS	By MS/MS	By MS/MS	By MS/MS
GLUD1;GLUD2	Glutamate dehydrogenase 1, mitochondrial;Glutamate dehydrogenase 2, mitochondrial	P00367;P49448	24.9563	18.872	17.8068	25.5671	18.6525	18.463	-0.349196	0.0366516	Known mitochondrial	+		19	19	19	39.6	39.6	39.6	61.397	0	248.79	90970000	43	13	2	3	18	0	4	0.0366516	0.931932	-0.349196	-0.0825871	P00367;P49448	P00367;P49448	659	By MS/MS	By matching	By matching	By MS/MS		By matching
LONP1	Lon protease homolog, mitochondrial	K7EJE8;K7EKE6;P36776	23.9952	17.8818	18.7333	24.1773	17.482	18.1768	0.25808	0.0303948	Known mitochondrial	+		19	19	19	28.5	28.5	28.5	93.296	0	235.54	38860000	32	12	2	8	14	0	4	0.0303948	0.941647	0.25808	0.0668821	K7EJE8;K7EKE6;P36776;K7ER27;K7ER56;K7EQF8;K7ERR6	K7EJE8;K7EKE6;P36776	533	By MS/MS	By matching	By matching	By MS/MS		By matching
PDHA1	Pyruvate dehydrogenase E1 component subunit alpha, somatic form, mitochondrial	P08559	24.4514	22.7811	23.6241	24.5395	22.9758	23.2148	0.0421575	0.0205115	Known mitochondrial	+		16	16	16	36.2	36.2	36.2	43.295	0	120.93	89424000	42	13	6	14	11	3	10	0.0205115	0.988721	0.0421575	0.0250215	P08559;Q5JPU3;Q5JPU0;Q5JPT9;Q5JPU1;P29803;Q5JPU2	P08559	713	By MS/MS	By matching	By MS/MS	By MS/MS	By MS/MS	By MS/MS
ETFA	Electron transfer flavoprotein subunit alpha, mitochondrial	P13804;H0YK49;H0YLU7;H0YL12;H0YNX6;H0YKF0	23.4044	20.4663	18.3965	25.082	18.4017	19.0423	-0.0862573	0.0110402	Known mitochondrial	+		10	10	10	42.6	42.6	42.6	35.079	0	201.65	51859000	20	7	5	2	8	1	2	0.0110402	0.980683	-0.0862573	-0.0241162	P13804;H0YK49;H0YLU7;H0YL12;H0YNX6;H0YKF0;H0YL83	P13804;H0YK49;H0YLU7;H0YL12;H0YNX6;H0YKF0	753	By MS/MS	By MS/MS	By matching	By MS/MS	By matching	By matching
MYCBP	C-Myc-binding protein	Q99417;A0A087WV05	20.6256	22.2684	22.9347	20.9303	21.6741	23.1596	0.0215492	0.00746082	Known mitochondrial	+		6	6	6	67	67	67	11.967	0	46.895	29401000	13	4	2	5	4	2	4	0.00746082	0.994774	0.0215492	0.0110578	Q99417;A0A087WV05;A0A0D9SEI7	Q99417;A0A087WV05	26	By MS/MS	By matching	By MS/MS	By MS/MS	By MS/MS	By MS/MS
HADHA	Trifunctional enzyme subunit alpha, mitochondrial;Long-chain enoyl-CoA hydratase;Long chain 3-hydroxyacyl-CoA dehydrogenase	H0YFD6;P40939;A0A2R8Y4F5;A0A2R8YG21	24.0581	22.2426	21.8935	24.4911	21.3922	22.2554	0.018549	0.00532556	Known mitochondrial	+		21	21	21	30.4	30.4	30.4	86.371	0	303.39	61052000	52	13	7	11	19	4	16	0.00532556	0.985905	0.018549	0.0086621	H0YFD6;P40939;A0A2R8Y4F5;A0A2R8YG21;A0A2R8Y688	H0YFD6;P40939;A0A2R8Y4F5;A0A2R8YG21	457	By MS/MS	By MS/MS	By MS/MS	By MS/MS	By MS/MS	By MS/MS
ALDH2	Aldehyde dehydrogenase, mitochondrial	P05091	23.1826	20.0265	19.5039	24.0283	18.8035	19.8001	0.0269845	0.00448197	Known mitochondrial	+		13	13	13	33.8	33.8	33.8	56.381	0	212.34	30050000	21	8	2	8	11	0	6	0.00448197	0.992928	0.0269845	0.00908227	P05091;S4R3S4;F8VP50	P05091	688	By MS/MS	By matching	By MS/MS	By MS/MS		By matching
