# Supplementary material for: Proteomic Identification of Coxiella burnetii Effector Proteins Targeted to the Host Cell Mitochondria During Infection
Source: Mol Cell Proteomics. 2020 Dec 3;20:100005. doi: 10.1074/mcp.RA120.002370 (PMC7950127; doi:10.1074/mcp.RA120.002370)
Supplement: Supplemental Table S4 [file mmc4.xlsx]

## Sheet: Volcano plot stats infected
Supplementary Table 4: Anti-FLAG affinity purification of MceC (mitochondria isolated from C. burnetii-infected cells)
Proteins significantly enriched are highlighted in bold
Gene name	Protein name	Majority protein IDs	LFQ intensity 1	LFQ intensity 2	LFQ intensity 3	LFQ intensity 4	LFQ intensity 5	LFQ intensity 6	Student's T-test Difference 1425_EV	-Log Student's T-test p-value 1425_EV	Category	Mito protein	Student's T-test Significant 1425_EV	Student's T-test significant	Peptides	Razor + unique peptides	Unique peptides	Sequence coverage [%]	Unique + razor sequence coverage [%]	Unique sequence coverage [%]	Mol. weight [kDa]	Q-value	Score	Intensity	MS/MS count	Unique peptides 1	Unique peptides 2	Unique peptides 3	Unique peptides 4	Unique peptides 5	Unique peptides 6	-Log Student's T-test p-value 1425_EV	Student's T-test q-value 1425_EV	Student's T-test Difference 1425_EV	Student's T-test Test statistic 1425_EV	Protein IDs	id	Identification type MceC_!	Identification type MceC_2	Identification type MceC_3	Identification type EV_!	Identification type EV_2	Identification type EV_3
			MceC_1	MceC_2	MceC_3	EV_1	EV_2	EV_3
MceC	Mitochondrial Coxiella effector C	Q83BS7;CBU1425	26.4193	27.0863	27.4623	16.214	15.2419	14.0343	11.8259	4.14203	Known mitochondrial	+	+	1425_EV	12	12	12	48.7	48.7	48.7	15.94	0	323.31	476700000	69	11	12	12	0	0	0	4.14203	0	11.8259	13.1349	Q83BS7;CBU1425	46	By MS/MS	By MS/MS	By MS/MS
STOML2	Stomatin-like protein 2, mitochondrial	Q9UJZ1;A0A087WYB4	20.6498	21.6844	20.7589	16.7517	16.3067	16.172	4.62094	3.61705	Known mitochondrial	+	+	1425_EV	9	9	9	28.1	28.1	28.1	38.534	0	323.31	6789900	28	8	9	8	0	0	0	3.61705	0	4.62094	8.07831	Q9UJZ1;A0A087WYB4;F2Z2I8	203	By MS/MS	By MS/MS	By MS/MS
SFXN1	Sideroflexin-1	Q9H9B4;D6RAE9;D6RDG7;S4R2X2;D6RFI0	20.4795	20.9472	20.6589	17.0295	15.9909	16.0787	4.32885	3.56497	Known mitochondrial	+	+	1425_EV	6	6	6	19.6	19.6	19.6	35.619	0	40.935	5139400	9	6	5	5	0	0	0	3.56497	0	4.32885	7.73909	Q9H9B4;D6RAE9;D6RDG7;S4R2X2;D6RFI0	196	By MS/MS	By MS/MS	By MS/MS
ATP5A1	ATP synthase subunit alpha, mitochondrial	P25705;K7EK77;K7ERX7;K7EJP1	20.9312	21.8196	21.6719	16.3855	16.7668	14.8348	5.47854	2.96046	Known mitochondrial	+	+	1425_EV	8	8	8	20.6	20.6	20.6	59.75	0	148.59	9398400	24	8	8	6	1	0	0	2.96046	0	5.47854	6.43322	P25705;K7EK77;K7ERX7;K7EJP1;K7EQH4;K7ENJ4;K7ESA0;Q83AF7	151	By MS/MS	By MS/MS	By MS/MS	By MS/MS
TOMM22	Mitochondrial import receptor subunit TOM22 homolog	Q9NS69	20.5546	21.2105	21.6741	17.3417	16.364	15.8121	4.64048	2.95813	Known mitochondrial	+	+	1425_EV	3	3	3	40.8	40.8	40.8	15.521	0	288.68	8530600	18	2	3	3	0	0	0	2.95813	0	4.64048	6.16509	Q9NS69	197	By MS/MS	By MS/MS	By MS/MS
TUFM	Elongation factor Tu, mitochondrial	P49411	20.107	20.3557	21.4196	17.1648	16.3382	16.6027	3.92556	2.94752	Known mitochondrial	+	+	1425_EV	6	6	6	11.3	11.3	11.3	49.541	0	148.77	6041300	10	4	6	6	1	0	1	2.94752	0	3.92556	5.85421	P49411	162	By MS/MS	By MS/MS	By MS/MS	By MS/MS		By matching
VDAC1	Voltage-dependent anion-selective channel protein 1	P21796;C9JI87	20.8627	21.6722	21.5411	16.8274	15.2476	14.6099	5.79703	2.92303	Known mitochondrial	+	+	1425_EV	7	7	7	31.4	31.4	31.4	30.772	0	323.31	8300100	15	4	6	6	0	0	0	2.92303	0	5.79703	6.40393	P21796;C9JI87	147	By MS/MS	By MS/MS	By MS/MS
AIFM1	Apoptosis-inducing factor 1, mitochondrial	O95831	19.1777	19.8586	19.5334	16.6942	15.3441	16.6619	3.28985	2.6038	Known mitochondrial	+	+	1425_EV	3	3	3	5.5	5.5	5.5	66.9	0	34.145	2302500	8	3	3	2	0	0	0	2.6038	0	3.28985	4.79384	O95831	118	By MS/MS	By MS/MS	By MS/MS
HSPA1L;HSPA2;HSPA6;HSPA7;HSPA8	Heat shock 70 kDa protein 1-like;Heat shock 70 kDa protein 6;Heat shock cognate 71 kDa protein;Heat shock-related 70 kDa protein 2;Putative heat shock 70 kDa protein 7	P11142;E9PKE3;P54652;E9PNE6;E9PLF4;E9PQQ4;E9PQK7;E9PK54;E9PN25;E9PPY6	19.2613	20.1977	20.7126	16.7674	15.9889	14.9845	4.14359	2.463	Predicted mitochondrial	+	+	1425_EV	5	5	3	9.1	9.1	5.7	70.897	0	36.196	4721400	9	2	3	1	0	0	0	2.463	0	4.14359	4.77147	P11142;E9PKE3;P54652;E9PNE6;E9PLF4;E9PQQ4;E9PQK7;E9PK54;E9PN25;E9PPY6;A8K7Q2;Q53FA3;E9PN89;P17066;P34931;E9PS65;V9GZ37;P48741;E9PI65;E9PM13	87	By MS/MS	By MS/MS	By MS/MS	By MS/MS	By MS/MS	By MS/MS
VDAC2	Voltage-dependent anion-selective channel protein 2	A0A0A0MR02;P45880;Q5JSD2;Q5JSD1	21.1827	21.9413	21.8839	17.6728	16.3724	14.6888	5.42465	2.42249	Known mitochondrial	+	+	1425_EV	6	6	6	27.3	27.3	27.3	30.348	0	85.039	10277000	11	3	4	6	0	0	0	2.42249	0	5.42465	4.94253	A0A0A0MR02;P45880;Q5JSD2;Q5JSD1	12	By MS/MS	By MS/MS	By MS/MS
TIMM50	Mitochondrial import inner membrane translocase subunit TIM50	Q3ZCQ8	19.541	19.9794	20.2426	17.0054	16.4076	14.7453	3.86823	2.26656	Known mitochondrial	+	+	1425_EV	3	3	3	11	11	11	39.646	0	26.288	3037200	5	2	3	2	0	0	0	2.26656	0	3.86823	4.26768	Q3ZCQ8;M0R0C3;M0QXC3;M0R2Z3;M0R303;M0R2D2;M0R2F8;M0R047;M0R1Y4;M0R003	181	By MS/MS	By MS/MS	By MS/MS
HNRNPK	Heterogeneous nuclear ribonucleoprotein K	P61978;Q5T6W2	20.2809	19.7552	20.5141	21.781	21.3496	21.6714	-1.41725	2.26478	Known mitochondrial	+	+	1425_EV	11	11	11	22.5	22.5	22.5	50.976	0	135.37	13272000	27	4	5	3	10	8	9	2.26478	0	-1.41725	-3.08697	P61978;Q5T6W2;S4R457;S4R359	167	By MS/MS	By MS/MS	By MS/MS	By MS/MS	By MS/MS	By MS/MS
VDAC3	Voltage-dependent anion-selective channel protein 3	Q9Y277	19.2354	19.6412	20.5575	17.1365	15.9028	15.1124	3.76079	2.22135	Known mitochondrial	+	+	1425_EV	2	2	2	4.6	4.6	4.6	30.658	0	84.975	2978100	4	2	2	2	0	0	0	2.22135	0	3.76079	4.14659	Q9Y277	205	By matching	By MS/MS	By MS/MS
SLC25A3	Phosphate carrier protein, mitochondrial	Q00325;F8VVM2	19.9973	19.7627	20.3408	17.5165	14.8068	15.5583	4.07304	2.10616	Known mitochondrial	+	+	1425_EV	2	2	2	6.1	6.1	6.1	40.094	0	18.44	3264100	6	2	2	2	0	0	0	2.10616	0	4.07304	3.97393	Q00325;F8VVM2	175	By MS/MS	By MS/MS	By MS/MS
HSPA9	Stress-70 protein, mitochondrial	P38646	21.8928	22.5386	22.897	21.1551	21.0003	21.4923	1.2269	1.69767	Known mitochondrial	+	+	1425_EV	15	15	15	25.5	25.5	25.5	73.68	0	323.31	25180000	55	13	14	15	7	6	6	1.69767	0.00826667	1.2269	2.32482	P38646;D6RJI2;D6RA73;H0Y8S0;H0YBG6	158	By MS/MS	By MS/MS	By MS/MS	By MS/MS	By MS/MS	By MS/MS
TUBA1A;TUBA1B;TUBA1C;TUBA3E;TUBA4A;TUBA8	Tubulin alpha-1A chain;Tubulin alpha-1B chain;Tubulin alpha-1C chain;Tubulin alpha-3E chain;Tubulin alpha-4A chain;Tubulin alpha-8 chain	P68363;Q71U36;Q6PEY2;Q9BQE3;P0DPH7;F5H5D3;P0DPH8;A0A1W2PQM2;F8W0F6;C9J2C0;F8VRK0;V9GZ17;F8VXZ7;F8VQQ4;F8VVB9;F8VRZ4;F8VWV9;F8VX09;P68366;Q9NY65;F8VS66	18.6578	NaN	18.7923	18.0395	16.9685	17.3869	1.26008	1.27612	Predicted mitochondrial	+			2	2	2	8.4	8.4	8.4	50.151	0	17.934	1089400	8	2	1	2	0	0	0	1.27612	0.0310588	1.26008	2.08143	P68363;Q71U36;Q6PEY2;Q9BQE3;P0DPH7;F5H5D3;P0DPH8;A0A1W2PQM2;F8W0F6;C9J2C0;F8VRK0;V9GZ17;F8VXZ7;F8VQQ4;F8VVB9;F8VRZ4;F8VWV9;F8VX09;P68366;Q9NY65;F8VS66	27	By MS/MS	By MS/MS	By MS/MS
ATP5B	ATP synthase subunit beta, mitochondrial;ATP synthase subunit beta	P06576;H0YH81;F8W079	21.4928	22.3651	22.1094	21.2009	15.6118	16.4593	4.23172	1.13188	Known mitochondrial	+			9	9	9	25.1	25.1	25.1	56.559	0	141.86	16323000	33	8	9	6	5	1	0	1.13188	0.02725	4.23172	2.16098	P06576;H0YH81;F8W079;F8W0P7;H0YI37	134	By MS/MS	By MS/MS	By MS/MS	By MS/MS	By matching
TXNDC12	Thioredoxin domain-containing protein 12	O95881	20.874	21.735	21.6164	20.8867	18.0455	20.9497	1.44783	0.658957	Known mitochondrial	+			6	6	6	31.4	31.4	31.4	19.206	0	61.964	12862000	21	4	3	6	4	3	4	0.658957	0.100444	1.44783	1.21166	O95881;V9GY50;V9GYV4	119	By MS/MS	By MS/MS	By MS/MS	By MS/MS	By MS/MS	By MS/MS
HSPA5	78 kDa glucose-regulated protein	P11021	19.1733	20.4925	20.6609	19.7131	19.7877	16.0343	1.59722	0.530904	Predicted mitochondrial	+			7	7	7	14.5	14.5	14.5	72.332	0	143.62	5865100	19	5	5	7	2	2	1	0.530904	0.1398	1.59722	1.04726	P11021	141	By MS/MS	By MS/MS	By MS/MS	By MS/MS	By MS/MS	By MS/MS
C1QBP	Complement component 1 Q subcomponent-binding protein, mitochondrial	I3L3Q7;I3L3B0;Q07021	19.9423	20.5135	20.9368	20.2269	15.9368	20.0858	1.71439	0.524937	Known mitochondrial	+			3	3	3	30.5	30.5	30.5	20.006	0	154.97	7540400	15	2	3	2	2	1	2	0.524937	0.147158	1.71439	1.04772	I3L3Q7;I3L3B0;Q07021	100	By MS/MS	By MS/MS	By MS/MS	By MS/MS	By MS/MS	By MS/MS
ACTA1;ACTA2;ACTB;ACTBL2;ACTC1;ACTG1;ACTG2;POTEE;POTEF;POTEI;POTEJ;POTEKP	Actin, alpha cardiac muscle 1;"Actin, alpha skeletal muscle";"Actin, aortic smooth muscle";"Actin, cytoplasmic 1;"Actin, cytoplasmic 2;"Actin, gamma-enteric smooth muscle";Actin, cytoplasmic 1, N-terminally processed";Actin, cytoplasmic 2, N-terminally processed";Beta-actin-like protein 2;POTE ankyrin domain family member E;POTE ankyrin domain family member F;POTE ankyrin domain family member I;P…	P60709;P63261;A0A2R8Y793;P68032;I3L1U9;P68133;P62736;P63267;I3L3I0;I3L4N8;A0A2R8YGF8;I3L3R2;E7EVS6;K7EM38;G5E9R0;J3KT65;A6NL76	22.1433	22.0128	22.8507	22.0742	22.1412	22.2506	0.180261	0.272321	Known mitochondrial	+			8	8	8	25.6	25.6	25.6	41.736	0	131.25	30459000	34	8	8	8	7	6	5	0.272321	0.7375	0.180261	0.387387	P60709;P63261;A0A2R8Y793;P68032;I3L1U9;P68133;P62736;P63267;I3L3I0;I3L4N8;A0A2R8YGF8;I3L3R2;E7EVS6;K7EM38;G5E9R0;J3KT65;A6NL76;C9JZR7;B8ZZJ2;A0A2R8YEA7;A5A3E0;C9JFL5;F6QUT6;Q6S8J3;F6UVQ4;C9JTX5;C9JUM1;F8WB63;F8WCH0;Q562R1;P0CG38;A0A2R8YFE2;P0CG39;Q9BYX7	166	By MS/MS	By MS/MS	By MS/MS	By MS/MS	By MS/MS	By MS/MS
HSPD1	60 kDa heat shock protein, mitochondrial	P10809	20.8864	21.5933	22.7408	22.0244	21.0082	20.9339	0.418032	0.257994	Known mitochondrial	+			10	10	10	22	22	22	61.054	0	238.47	20490000	42	10	9	10	9	6	5	0.257994	0.745905	0.418032	0.494864	P10809;E7EXB4;E7ESH4;C9JL25;C9JCQ4;C9JL19	140	By MS/MS	By MS/MS	By MS/MS	By MS/MS	By MS/MS	By MS/MS
SLIRP	SRA stem-loop-interacting RNA-binding protein, mitochondrial	Q9GZT3;A0A087WUN7;H0YJ40;G3V4X6;G3V2S9;H0YJW7	23.3909	24.0599	24.5419	24.7758	23.1452	25.2695	-0.399243	0.21438	Known mitochondrial	+			8	8	8	67	67	67	12.349	0	323.31	131360000	50	8	8	8	8	8	8	0.21438	0.742957	-0.399243	-0.432355	Q9GZT3;A0A087WUN7;H0YJ40;G3V4X6;G3V2S9;H0YJW7;H0YJ07;H0YJU7;H0YJI1	194	By MS/MS	By MS/MS	By MS/MS	By MS/MS	By MS/MS	By MS/MS
LRPPRC	Leucine-rich PPR motif-containing protein, mitochondrial	P42704	26.0888	27.1316	27.4323	27.7108	26.0587	28.1146	-0.410416	0.212586	Known mitochondrial	+			49	49	49	35.7	35.7	35.7	157.9	0	323.31	993840000	274	34	40	39	47	29	43	0.212586	0.776727	-0.410416	-0.432406	P42704;A0A0C4DG06;B8ZZ38;C9JCA9;H7C3W8	159	By MS/MS	By MS/MS	By MS/MS	By MS/MS	By MS/MS	By MS/MS
