# Supplementary material for: Proteomic Identification of Coxiella burnetii Effector Proteins Targeted to the Host Cell Mitochondria During Infection
Source: Mol Cell Proteomics. 2020 Dec 3;20:100005. doi: 10.1074/mcp.RA120.002370 (PMC7950127; doi:10.1074/mcp.RA120.002370)
Supplement: Supplemental Table S5 [file mmc5.xlsx]

## Sheet: Perseus_11 08 20_Mito 1425 time
Supplementary Table 5: Time course quantitative proteomics analysis of mitochondrial proteome following MceC expression
Gene name	Majority protein IDs	Protein names	(Neg)Log ANOVA p value	ANOVA q-value	LFQ intensity 1	LFQ intensity 2	LFQ intensity 3	LFQ intensity 4	LFQ intensity 5	LFQ intensity 6	LFQ intensity 7	LFQ intensity 8	LFQ intensity 9	LFQ intensity 10	LFQ intensity 11	LFQ intensity 12	LFQ intensity 13	LFQ intensity 14	LFQ intensity 15	LFQ intensity 16	LFQ intensity 17	LFQ intensity 18	GOBP	GOMF	GOCC	GOBP name	GOMF name	GOCC name	Mito protein	Category	Student's T-test Significant 1425_1_EV 1	Student's T-test Significant 1425_4_EV 4	Student's T-test Significant 1425_8_EV 8	Student's T-test significant	Yme1 substrate	Yme1 substrate Class	ANOVA Significant	Peptides	Razor + unique peptides	Unique peptides	Sequence coverage [%]	Unique + razor sequence coverage [%]	Unique sequence coverage [%]	Mol. weight [kDa]	-Log Student's T-test p-value 1425_1_EV 1	Student's T-test q-value 1425_1_EV 1	Student's T-test Difference 1425_1_EV 1	Student's T-test Test statistic 1425_1_EV 1	-Log Student's T-test p-value 1425_4_EV 4
					EV 1	EV 1	EV 1	EV 4	EV 4	EV 4	EV 8	EV 8	EV 8	MceC_1	MceC_1	MceC_1	MceC_4	MceC_4	MceC_4	MceC_8	MceC_8	MceC_8
TRAP1	Q12931;I3L0K7	Heat shock protein 75 kDa, mitochondrial	9.87566	0.024	34.1444	34.1583	34.1402	34.1583	34.0832	34.1368	34.1629	34.1523	34.1524	33.699	33.6799	33.6481	33.7015	33.6385	33.6662	33.658	33.7766	33.7321	GO:0006457;GO:0006950;GO:0006979;GO:0008152;GO:0009987;GO:0019538;GO:0033554;GO:0034599;GO:0042221;GO:0043170;GO:0044237;GO:0044238;GO:0044260;GO:0044267;GO:0050896;GO:0051716;GO:0070887	GO:0000166;GO:0005102;GO:0005126;GO:0005164;GO:0005488;GO:0005515;GO:0005524;GO:0017076;GO:0030554;GO:0032553;GO:0032555;GO:0032559;GO:0032813;GO:0035639	GO:0005739;GO:0043226;GO:0043227;GO:0043229;GO:0043231;GO:0044424;GO:0044444;GO:0044464	cellular macromolecule metabolic process;cellular metabolic process;cellular process;cellular protein metabolic process;cellular response to chemical stimulus;cellular response to oxidative stress;cellular response to stimulus;cellular response to stress;macromolecule metabolic process;metabolic process;primary metabolic process;protein folding;protein metabolic process;response to chemical stimu…	adenyl nucleotide binding;adenyl ribonucleotide binding;ATP binding;binding;cytokine receptor binding;nucleotide binding;protein binding;purine nucleotide binding;purine ribonucleoside triphosphate binding;purine ribonucleotide binding;receptor binding;ribonucleotide binding;tumor necrosis factor receptor binding;tumor necrosis factor receptor superfamily binding	cell part;cytoplasmic part;intracellular membrane-bounded organelle;intracellular organelle;intracellular part;membrane-bounded organelle;mitochondrion;organelle	+	Known mitochondrial	+	+	+	1425_1_EV 1;1425_4_EV 4;1425_8_EV 8			+	65	65	65	64.1	64.1	64.1	80.109	5.12338	0	-0.471986	-29.8243	4.03482
HSPD1	P10809	60 kDa heat shock protein, mitochondrial	9.02381	0.07	36.5611	36.5341	36.5752	36.5653	36.5699	36.5743	36.6377	36.6292	36.5669	36.0863	36.1999	36.0885	36.0877	35.9923	36.0357	36.0774	36.058	36.1595	GO:0001775;GO:0001816;GO:0001817;GO:0001819;GO:0002200;GO:0002204;GO:0002208;GO:0002218;GO:0002221;GO:0002224;GO:0002250;GO:0002252;GO:0002253;GO:0002263;GO:0002285;GO:0002312;GO:0002366;GO:0002367;GO:0002368;GO:0002376;GO:0002440;GO:0002443;GO:0002449;GO:0002460;GO:0002562;GO:0002682;GO:0002684;GO:0002694;GO:0002696;GO:0002697;GO:0002699;GO:0002703;GO:0002705;GO:0002706;GO:0002708;GO:0002709;GO:…	GO:0000166;GO:0001530;GO:0003676;GO:0003677;GO:0003688;GO:0003697;GO:0003824;GO:0005488;GO:0005515;GO:0005524;GO:0016462;GO:0016787;GO:0016817;GO:0016818;GO:0016887;GO:0017076;GO:0017111;GO:0030554;GO:0032553;GO:0032555;GO:0032559;GO:0035639;GO:0043565;GO:0043566;GO:0051082	GO:0005615;GO:0005739;GO:0005743;GO:0005759;GO:0005768;GO:0005769;GO:0005829;GO:0005905;GO:0009986;GO:0016020;GO:0016023;GO:0019866;GO:0030135;GO:0030141;GO:0031090;GO:0031410;GO:0031966;GO:0031974;GO:0031982;GO:0031988;GO:0032991;GO:0043226;GO:0043227;GO:0043229;GO:0043231;GO:0043233;GO:0043234;GO:0043235;GO:0044421;GO:0044422;GO:0044424;GO:0044425;GO:0044429;GO:0044444;GO:0044446;GO:0044464;GO:…	activation of caspase activity;activation of immune response;activation of innate immune response;adaptive immune response;adaptive immune response based on somatic recombination of immune receptors built from immunoglobulin superfamily domains;B cell activation;B cell activation involved in immune response;B cell cytokine production;B cell mediated immunity;B cell proliferation;biological regula…	nucleotide binding;adenyl nucleotide binding;adenyl ribonucleotide binding;ATP binding;ATPase activity;binding;catalytic activity;DNA binding;DNA replication origin binding;hydrolase activity;hydrolase activity, acting on acid anhydrides;hydrolase activity, acting on acid anhydrides, in phosphorus-containing anhydrides;lipopolysaccharide binding;nucleic acid binding;nucleoside-triphosphatase acti…	cell part;cell surface;coated pit;coated vesicle;cytoplasmic membrane-bounded vesicle;cytoplasmic part;cytoplasmic vesicle;cytosol;early endosome;endosome;extracellular region part;extracellular space;intracellular membrane-bounded organelle;intracellular organelle;intracellular organelle lumen;intracellular organelle part;intracellular part;lipopolysaccharide receptor complex;macromolecular comp…	+	Known mitochondrial	+	+	+	1425_1_EV 1;1425_4_EV 4;1425_8_EV 8			+	114	114	114	85.5	85.5	85.5	61.054	3.4058	0.00563636	-0.431895	-10.9663	4.3602
ANXA2;ANXA2P2	P07355;H0YN42;A6NMY6;H0YMU9;H0YMD0;H0YM50;H0YKS4;H0YNP5;H0YN28;H0YL33	Annexin A2;Annexin;Putative annexin A2-like protein	8.66063	0.048	31.9871	31.9368	31.9822	31.8977	31.9597	31.7789	32.1009	32.2017	32.2817	32.6222	32.5148	32.7699	32.6327	32.6961	32.6518	32.9906	33.0231	33.0025	GO:0001101;GO:0001501;GO:0001525;GO:0006810;GO:0007589;GO:0009987;GO:0010638;GO:0016043;GO:0030193;GO:0030195;GO:0030198;GO:0030199;GO:0031338;GO:0031340;GO:0032101;GO:0032501;GO:0032502;GO:0032879;GO:0033043;GO:0042221;GO:0042730;GO:0043062;GO:0044093;GO:0046903;GO:0048518;GO:0048519;GO:0048522;GO:0048583;GO:0048646;GO:0048731;GO:0048856;GO:0050789;GO:0050794;GO:0050818;GO:0050819;GO:0050878;GO:…	GO:0004857;GO:0004859;GO:0005488;GO:0005509;GO:0005543;GO:0005544;GO:0005546;GO:0008289;GO:0030234;GO:0035091;GO:0043167;GO:0043169;GO:0046872;GO:0055102	GO:0005604;GO:0005768;GO:0005769;GO:0005811;GO:0005886;GO:0016020;GO:0016023;GO:0019897;GO:0019898;GO:0030496;GO:0031410;GO:0031982;GO:0031988;GO:0032991;GO:0035749;GO:0042383;GO:0042470;GO:0043220;GO:0043226;GO:0043227;GO:0043229;GO:0043230;GO:0043231;GO:0043234;GO:0044420;GO:0044421;GO:0044424;GO:0044425;GO:0044444;GO:0044459;GO:0044464;GO:0048471;GO:0048770;GO:0065010;GO:0070062	anatomical structure development;anatomical structure formation involved in morphogenesis;angiogenesis;biological regulation;body fluid secretion;cellular component organization;cellular component organization at cellular level;cellular component organization or biogenesis;cellular component organization or biogenesis at cellular level;cellular process;cellular response to acid;cellular response …	enzyme inhibitor activity;binding;calcium ion binding;calcium-dependent phospholipid binding;cation binding;enzyme inhibitor activity;enzyme regulator activity;ion binding;lipase inhibitor activity;lipase inhibitor activity;lipid binding;metal ion binding;phosphatidylinositol binding;phosphatidylinositol-4,5-bisphosphate binding;phospholipase inhibitor activity;phospholipid binding	basement membrane;cell part;cytoplasmic membrane-bounded vesicle;cytoplasmic part;cytoplasmic vesicle;early endosome;endosome;extracellular matrix part;extracellular membrane-bounded organelle;extracellular organelle;extracellular region part;extracellular vesicular exosome;extrinsic to membrane;extrinsic to plasma membrane;intracellular membrane-bounded organelle;intracellular organelle;intracel…	+	Predicted mitochondrial	+	+	+	1425_1_EV 1;1425_4_EV 4;1425_8_EV 8			+	43	43	43	78.2	78.2	78.2	38.604	3.03939	0.0100426	0.666967	8.81649	3.80742
VWA8	A3KMH1	von Willebrand factor A domain-containing protein 8	8.59362	0.037	29.1368	29.1551	29.2559	29.2299	29.2313	29.2767	29.2341	29.2536	29.3668	29.9625	29.9512	30.0374	30.0646	29.9232	29.8626	29.7903	29.8398	29.9105	GO:0006139;GO:0006163;GO:0006195;GO:0006200;GO:0006753;GO:0006807;GO:0008152;GO:0009056;GO:0009117;GO:0009141;GO:0009143;GO:0009144;GO:0009146;GO:0009150;GO:0009154;GO:0009166;GO:0009199;GO:0009203;GO:0009205;GO:0009207;GO:0009259;GO:0009261;GO:0009987;GO:0034641;GO:0034655;GO:0044237;GO:0044238;GO:0044248;GO:0044270;GO:0044281;GO:0046034;GO:0046483;GO:0046700;GO:0055086;GO:0072521;GO:0072523	GO:0000166;GO:0003824;GO:0005488;GO:0005524;GO:0016462;GO:0016787;GO:0016817;GO:0016818;GO:0016887;GO:0017076;GO:0017111;GO:0030554;GO:0032553;GO:0032555;GO:0032559;GO:0035639	GO:0005576;GO:0005739;GO:0043226;GO:0043227;GO:0043229;GO:0043231;GO:0044424;GO:0044444;GO:0044464	ATP catabolic process;ATP metabolic process;catabolic process;cellular catabolic process;cellular metabolic process;cellular nitrogen compound catabolic process;cellular nitrogen compound metabolic process;cellular process;heterocycle catabolic process;heterocycle metabolic process;metabolic process;nitrogen compound metabolic process;nucleobase-containing compound catabolic process;nucleobase-co…	nucleotide binding;adenyl nucleotide binding;adenyl ribonucleotide binding;ATP binding;ATPase activity;binding;catalytic activity;hydrolase activity;hydrolase activity, acting on acid anhydrides;hydrolase activity, acting on acid anhydrides, in phosphorus-containing anhydrides;nucleoside-triphosphatase activity;purine nucleotide binding;purine ribonucleoside triphosphate binding;purine ribonucleo…	cell part;cytoplasmic part;extracellular region;intracellular membrane-bounded organelle;intracellular organelle;intracellular part;membrane-bounded organelle;mitochondrion;organelle	+	Known mitochondrial	+	+	+	1425_1_EV 1;1425_4_EV 4;1425_8_EV 8			+	43	43	43	28.6	28.6	28.6	214.82	4.20068	0	0.801093	17.4724	3.47056
ALDH18A1	P54886	Delta-1-pyrroline-5-carboxylate synthase;Glutamate 5-kinase;Gamma-glutamyl phosphate reductase	8.45664	0.0336	33.699	33.6894	33.6829	33.4785	33.5029	33.4746	33.6105	33.5447	33.5531	33.7402	33.7203	33.6927	33.4517	33.4179	33.4457	33.665	33.6647	33.6827	GO:0000052;GO:0006082;GO:0006520;GO:0006536;GO:0006560;GO:0006561;GO:0006575;GO:0006591;GO:0006592;GO:0006807;GO:0008152;GO:0008652;GO:0009058;GO:0009064;GO:0009084;GO:0009308;GO:0009309;GO:0009987;GO:0016053;GO:0018130;GO:0019240;GO:0019752;GO:0034641;GO:0042180;GO:0042398;GO:0043436;GO:0044106;GO:0044237;GO:0044238;GO:0044249;GO:0044271;GO:0044281;GO:0044283;GO:0046394;GO:0046483;GO:0055129	GO:0000166;GO:0003824;GO:0004349;GO:0004350;GO:0005488;GO:0005524;GO:0016301;GO:0016491;GO:0016620;GO:0016740;GO:0016772;GO:0016774;GO:0016903;GO:0017076;GO:0019202;GO:0030554;GO:0032553;GO:0032555;GO:0032559;GO:0035639	GO:0005743;GO:0016020;GO:0019866;GO:0031090;GO:0031966;GO:0044422;GO:0044424;GO:0044429;GO:0044444;GO:0044446;GO:0044464	amine biosynthetic process;amine metabolic process;biosynthetic process;carboxylic acid biosynthetic process;carboxylic acid metabolic process;cellular amine metabolic process;cellular amino acid biosynthetic process;cellular amino acid metabolic process;cellular biosynthetic process;cellular ketone metabolic process;cellular metabolic process;cellular modified amino acid biosynthetic process;cel…	nucleotide binding;adenyl nucleotide binding;adenyl ribonucleotide binding;amino acid kinase activity;ATP binding;binding;catalytic activity;glutamate 5-kinase activity;glutamate-5-semialdehyde dehydrogenase activity;kinase activity;oxidoreductase activity;oxidoreductase activity, acting on the aldehyde or oxo group of donors;oxidoreductase activity, acting on the aldehyde or oxo group of donors,…	cell part;cytoplasmic part;intracellular organelle part;intracellular part;membrane;mitochondrial inner membrane;mitochondrial membrane;mitochondrial part;organelle inner membrane;organelle membrane;organelle part	+	Known mitochondrial			+	1425_8_EV 8			+	51	51	51	61.5	61.5	61.5	87.301	0.871876	0.182434	0.0272662	1.87332	1.57767
MARS2	Q96GW9	Methionine--tRNA ligase, mitochondrial	8.38218	0.0286667	27.4898	27.5281	27.4596	27.5143	27.5362	27.4662	27.4566	27.6282	27.3934	26.4233	26.3894	26.2081	26.2922	26.0905	25.8653	26.4957	26.3877	26.2441	GO:0006082;GO:0006139;GO:0006399;GO:0006418;GO:0006431;GO:0006520;GO:0006807;GO:0008152;GO:0009308;GO:0009987;GO:0016070;GO:0019752;GO:0034641;GO:0034660;GO:0042180;GO:0043038;GO:0043039;GO:0043170;GO:0043436;GO:0044106;GO:0044237;GO:0044238;GO:0044260;GO:0044281;GO:0090304	GO:0000166;GO:0003824;GO:0004812;GO:0004825;GO:0005488;GO:0005524;GO:0016874;GO:0016875;GO:0016876;GO:0017076;GO:0030554;GO:0032553;GO:0032555;GO:0032559;GO:0035639	GO:0005759;GO:0031974;GO:0043233;GO:0044422;GO:0044424;GO:0044429;GO:0044444;GO:0044446;GO:0044464;GO:0070013	amine metabolic process;amino acid activation;carboxylic acid metabolic process;cellular amine metabolic process;cellular amino acid metabolic process;cellular ketone metabolic process;cellular macromolecule metabolic process;cellular metabolic process;cellular nitrogen compound metabolic process;cellular process;macromolecule metabolic process;metabolic process;methionyl-tRNA aminoacylation;ncRN…	nucleotide binding;adenyl nucleotide binding;adenyl ribonucleotide binding;aminoacyl-tRNA ligase activity;ATP binding;binding;catalytic activity;ligase activity;ligase activity, forming aminoacyl-tRNA and related compounds;ligase activity, forming carbon-oxygen bonds;methionine-tRNA ligase activity;purine nucleotide binding;purine ribonucleoside triphosphate binding;purine ribonucleotide binding;…	cell part;cytoplasmic part;intracellular organelle lumen;intracellular organelle part;intracellular part;membrane-enclosed lumen;mitochondrial matrix;mitochondrial part;organelle lumen;organelle part	+	Known mitochondrial	+	+	+	1425_1_EV 1;1425_4_EV 4;1425_8_EV 8			+	12	12	12	21.1	21.1	21.1	66.59	4.10602	0.0155	-1.15223	-16.5353	3.46847
HIBCH	Q6NVY1;B9A058	3-hydroxyisobutyryl-CoA hydrolase, mitochondrial	8.12743	0.0302857	29.8685	29.9861	29.9459	30.0269	29.9904	30.0276	29.7239	29.9183	29.8853	29.1624	29.1047	29.103	29.2848	29.1197	29.307	29.2053	28.9752	29.1418	GO:0006082;GO:0006520;GO:0006573;GO:0006574;GO:0006807;GO:0008152;GO:0009056;GO:0009063;GO:0009081;GO:0009083;GO:0009308;GO:0009310;GO:0009987;GO:0016054;GO:0019752;GO:0034641;GO:0042180;GO:0043436;GO:0044106;GO:0044237;GO:0044238;GO:0044248;GO:0044281;GO:0044282;GO:0046395	GO:0003824;GO:0003860;GO:0016289;GO:0016787;GO:0016788;GO:0016790	GO:0005739;GO:0005759;GO:0031974;GO:0043226;GO:0043227;GO:0043229;GO:0043231;GO:0043233;GO:0044422;GO:0044424;GO:0044429;GO:0044444;GO:0044446;GO:0044464;GO:0070013	amine catabolic process;amine metabolic process;branched chain family amino acid catabolic process;branched chain family amino acid metabolic process;carboxylic acid catabolic process;carboxylic acid metabolic process;catabolic process;cellular amine metabolic process;cellular amino acid catabolic process;cellular amino acid metabolic process;cellular catabolic process;cellular ketone metabolic p…	catalytic activity;3-hydroxyisobutyryl-CoA hydrolase activity;catalytic activity;CoA hydrolase activity;hydrolase activity;hydrolase activity, acting on ester bonds;thiolester hydrolase activity	cell part;cytoplasmic part;intracellular membrane-bounded organelle;intracellular organelle;intracellular organelle lumen;intracellular organelle part;intracellular part;membrane-bounded organelle;membrane-enclosed lumen;mitochondrial matrix;mitochondrial part;mitochondrion;organelle;organelle lumen;organelle part	+	Known mitochondrial	+	+	+	1425_1_EV 1;1425_4_EV 4;1425_8_EV 8			+	12	12	12	31.3	31.3	31.3	43.482	4.47027	0	-0.810108	-20.4353	3.68088
LCP1;PLS3	P13797;A0A0A0MSQ0	Plastin-3	7.8664	0.0385	24.6468	24.4135	23.7302	27.3646	27.4866	28.0164	27.1767	27.3915	27.357	26.9928	27.293	27.42	27.8457	27.7019	28.0008	27.4319	27.5693	27.6145	GO:0006996;GO:0007010;GO:0007015;GO:0009653;GO:0009887;GO:0009987;GO:0016043;GO:0022607;GO:0030029;GO:0030036;GO:0031099;GO:0031100;GO:0032502;GO:0051017;GO:0071840;GO:0071841;GO:0071842;GO:0071844	GO:0005488;GO:0005509;GO:0043167;GO:0043169;GO:0046872	GO:0001726;GO:0001891;GO:0005737;GO:0005856;GO:0005884;GO:0005886;GO:0015629;GO:0016020;GO:0032991;GO:0042995;GO:0043226;GO:0043228;GO:0043229;GO:0043232;GO:0043234;GO:0044422;GO:0044424;GO:0044425;GO:0044430;GO:0044446;GO:0044459;GO:0044464	actin cytoskeleton organization;actin filament bundle assembly;actin filament organization;actin filament-based process;anatomical structure morphogenesis;cellular component assembly;cellular component assembly at cellular level;cellular component organization;cellular component organization at cellular level;cellular component organization or biogenesis;cellular component organization or biogene…	binding;calcium ion binding;cation binding;ion binding;metal ion binding	actin cytoskeleton;actin filament;cell part;cell projection;cytoplasm;cytoskeletal part;cytoskeleton;intracellular non-membrane-bounded organelle;intracellular organelle;intracellular organelle part;intracellular part;macromolecular complex;membrane;membrane part;non-membrane-bounded organelle;organelle;organelle part;phagocytic cup;plasma membrane;plasma membrane part;protein complex;ruffle	+	Predicted mitochondrial	+			1425_1_EV 1			+	9	9	6	20.5	20.5	14.3	70.81	3.2187	0.0101176	2.97176	9.81391	0.448022
TUFM	P49411	Elongation factor Tu, mitochondrial	7.44005	0.0497778	34.105	34.2021	34.2372	34.0655	34.0266	34.2198	34.0977	34.1393	34.1249	33.6357	33.6735	33.7318	33.672	33.5583	33.5264	33.5303	33.5435	33.5924	GO:0006139;GO:0006163;GO:0006184;GO:0006195;GO:0006753;GO:0006807;GO:0008152;GO:0009056;GO:0009117;GO:0009141;GO:0009143;GO:0009144;GO:0009146;GO:0009150;GO:0009154;GO:0009166;GO:0009199;GO:0009203;GO:0009205;GO:0009207;GO:0009259;GO:0009261;GO:0009987;GO:0034641;GO:0034655;GO:0044237;GO:0044238;GO:0044248;GO:0044270;GO:0044281;GO:0046039;GO:0046483;GO:0046700;GO:0055086;GO:0072521;GO:0072523	GO:0000166;GO:0003676;GO:0003723;GO:0003746;GO:0003824;GO:0003924;GO:0005488;GO:0005525;GO:0008135;GO:0016462;GO:0016787;GO:0016817;GO:0016818;GO:0017076;GO:0017111;GO:0019001;GO:0032553;GO:0032555;GO:0032561;GO:0035639	GO:0005622;GO:0009295;GO:0042645;GO:0043226;GO:0043228;GO:0043229;GO:0043232;GO:0044422;GO:0044424;GO:0044429;GO:0044444;GO:0044446;GO:0044464	catabolic process;cellular catabolic process;cellular metabolic process;cellular nitrogen compound catabolic process;cellular nitrogen compound metabolic process;cellular process;GTP catabolic process;GTP metabolic process;heterocycle catabolic process;heterocycle metabolic process;metabolic process;nitrogen compound metabolic process;nucleobase-containing compound catabolic process;nucleobase-co…	nucleotide binding;binding;catalytic activity;GTP binding;GTPase activity;guanyl nucleotide binding;guanyl ribonucleotide binding;hydrolase activity;hydrolase activity, acting on acid anhydrides;hydrolase activity, acting on acid anhydrides, in phosphorus-containing anhydrides;nucleic acid binding;nucleoside-triphosphatase activity;purine nucleotide binding;purine ribonucleoside triphosphate bind…	cell part;cytoplasmic part;intracellular;intracellular non-membrane-bounded organelle;intracellular organelle;intracellular organelle part;intracellular part;mitochondrial nucleoid;mitochondrial part;non-membrane-bounded organelle;nucleoid;organelle;organelle part	+	Known mitochondrial	+	+	+	1425_1_EV 1;1425_4_EV 4;1425_8_EV 8			+	53	53	53	69.7	69.7	69.7	49.541	3.30719	0.00885714	-0.501099	-10.344	2.66669
MIPEP	Q99797	Mitochondrial intermediate peptidase	7.41032	0.0448	29.2418	29.1273	29.1308	29.0371	29.0378	28.8886	29.1166	29.0257	28.9962	29.6749	29.6939	29.7755	29.5472	29.4147	29.3775	29.5987	29.5836	29.5835	GO:0006508;GO:0006627;GO:0008152;GO:0009987;GO:0016485;GO:0019538;GO:0034982;GO:0043170;GO:0044237;GO:0044238;GO:0044260;GO:0044267;GO:0051604	GO:0003824;GO:0004175;GO:0004222;GO:0005488;GO:0008233;GO:0008237;GO:0016787;GO:0043167;GO:0043169;GO:0046872;GO:0070011	GO:0005739;GO:0005759;GO:0031974;GO:0043226;GO:0043227;GO:0043229;GO:0043231;GO:0043233;GO:0044422;GO:0044424;GO:0044429;GO:0044444;GO:0044446;GO:0044464;GO:0070013	cellular macromolecule metabolic process;cellular metabolic process;cellular process;cellular protein metabolic process;macromolecule metabolic process;metabolic process;mitochondrial protein processing;primary metabolic process;protein maturation;protein metabolic process;protein processing;protein processing involved in protein targeting to mitochondrion;proteolysis	catalytic activity;binding;cation binding;endopeptidase activity;hydrolase activity;ion binding;metal ion binding;metalloendopeptidase activity;metallopeptidase activity;peptidase activity;peptidase activity, acting on L-amino acid peptides	cell part;cytoplasmic part;intracellular membrane-bounded organelle;intracellular organelle;intracellular organelle lumen;intracellular organelle part;intracellular part;membrane-bounded organelle;membrane-enclosed lumen;mitochondrial matrix;mitochondrial part;mitochondrion;organelle;organelle lumen;organelle part	+	Known mitochondrial	+	+	+	1425_1_EV 1;1425_4_EV 4;1425_8_EV 8			+	25	25	25	42.1	42.1	42.1	80.64	3.45172	0.00652632	0.548119	11.2681	2.51727
IMMT	B9A067;Q16891;C9J406;H7C463	MICOS complex subunit MIC60	7.18239	0.0530909	32.1971	32.1927	32.2971	32.248	32.2899	32.3406	32.2743	32.2125	32.2165	32.641	32.6493	32.6644	32.6603	32.67	32.59	32.663	32.6852	32.5435	GO:0006873;GO:0006874;GO:0006875;GO:0006950;GO:0009266;GO:0009409;GO:0009628;GO:0009987;GO:0019725;GO:0030003;GO:0042592;GO:0048878;GO:0050801;GO:0050896;GO:0051560;GO:0055065;GO:0055074;GO:0055080;GO:0055082;GO:0065007;GO:0065008;GO:0072503;GO:0072507		GO:0005743;GO:0016020;GO:0016021;GO:0019866;GO:0031090;GO:0031224;GO:0031966;GO:0044422;GO:0044424;GO:0044425;GO:0044429;GO:0044444;GO:0044446;GO:0044464	biological regulation;calcium ion homeostasis;cation homeostasis;cellular calcium ion homeostasis;cellular cation homeostasis;cellular chemical homeostasis;cellular divalent inorganic cation homeostasis;cellular homeostasis;cellular ion homeostasis;cellular metal ion homeostasis;cellular process;chemical homeostasis;divalent inorganic cation homeostasis;homeostatic process;ion homeostasis;metal i…		cell part;cytoplasmic part;integral to membrane;intracellular organelle part;intracellular part;intrinsic to membrane;membrane;membrane part;mitochondrial inner membrane;mitochondrial membrane;mitochondrial part;organelle inner membrane;organelle membrane;organelle part	+	Known mitochondrial	+	+	+	1425_1_EV 1;1425_4_EV 4;1425_8_EV 8			+	61	61	61	66.8	66.8	66.8	78.973	3.57916	0.00775	0.422618	12.1475	3.15417
ACSL3	O95573	Long-chain-fatty-acid--CoA ligase 3	7.12834	0.0503333	30.7503	30.7562	30.6935	31.0888	31.3302	31.0961	30.9461	31.0173	31.0962	30.131	30.1207	30.3112	30.6142	30.7411	30.6691	30.4715	30.5034	30.4875	GO:0006082;GO:0006629;GO:0006631;GO:0006633;GO:0007420;GO:0007584;GO:0008152;GO:0008610;GO:0009058;GO:0009605;GO:0009987;GO:0009991;GO:0010033;GO:0014070;GO:0016043;GO:0016053;GO:0019752;GO:0022607;GO:0031667;GO:0032386;GO:0032388;GO:0032501;GO:0032502;GO:0032787;GO:0032879;GO:0032880;GO:0033157;GO:0034377;GO:0034379;GO:0042180;GO:0042221;GO:0042996;GO:0042998;GO:0043436;GO:0043933;GO:0044237;GO:…	GO:0000166;GO:0003824;GO:0004467;GO:0005488;GO:0005524;GO:0015645;GO:0016874;GO:0016877;GO:0017076;GO:0030554;GO:0032553;GO:0032555;GO:0032559;GO:0035639	GO:0005741;GO:0005778;GO:0005783;GO:0005789;GO:0005794;GO:0005811;GO:0016020;GO:0016021;GO:0019867;GO:0031090;GO:0031224;GO:0031903;GO:0031966;GO:0031968;GO:0042579;GO:0043226;GO:0043227;GO:0043229;GO:0043231;GO:0044422;GO:0044424;GO:0044425;GO:0044429;GO:0044432;GO:0044438;GO:0044439;GO:0044444;GO:0044446;GO:0044464;GO:0048471	anatomical structure development;biological regulation;biosynthetic process;brain development;carboxylic acid biosynthetic process;carboxylic acid metabolic process;cellular biosynthetic process;cellular component assembly;cellular component organization;cellular component organization or biogenesis;cellular ketone metabolic process;cellular lipid metabolic process;cellular metabolic process;cell…	catalytic activity;nucleotide binding;adenyl nucleotide binding;adenyl ribonucleotide binding;ATP binding;binding;catalytic activity;fatty acid ligase activity;ligase activity;ligase activity, forming carbon-sulfur bonds;ligase activity, forming carbon-sulfur bonds";long-chain fatty acid-CoA ligase activity;purine nucleotide binding;purine ribonucleoside triphosphate binding";purine ribonucleotid…	cell part;cytoplasmic part;endoplasmic reticulum;endoplasmic reticulum membrane;endoplasmic reticulum part;Golgi apparatus;integral to membrane;intracellular membrane-bounded organelle;intracellular organelle;intracellular organelle part;intracellular part;intrinsic to membrane;lipid particle;membrane;membrane part;membrane-bounded organelle;microbody;microbody membrane;microbody part;mitochondri…	+	Predicted mitochondrial	+	+	+	1425_1_EV 1;1425_4_EV 4;1425_8_EV 8			+	36	36	33	49.7	49.7	44.6	80.419	2.95792	0.0111373	-0.54567	-8.39494	2.32602
D2HGDH	Q8N465;B5MCV2	D-2-hydroxyglutarate dehydrogenase, mitochondrial	6.98643	0.0535385	26.9783	27.2237	27.3138	27.0012	26.8769	27.3015	27.3846	27.1639	27.1907	23.9236	24.7819	24.3096	25.1672	25.7977	25.2596	24.9362	25.601	24.9153	GO:0006082;GO:0006103;GO:0008152;GO:0009987;GO:0010035;GO:0010038;GO:0010042;GO:0010043;GO:0019538;GO:0019752;GO:0032025;GO:0042180;GO:0042221;GO:0043170;GO:0043436;GO:0043648;GO:0044237;GO:0044238;GO:0044260;GO:0044267;GO:0044281;GO:0050896	GO:0003824;GO:0005488;GO:0008762;GO:0016491;GO:0016614;GO:0016616;GO:0048037;GO:0050660;GO:0050662;GO:0051990	GO:0005739;GO:0005759;GO:0031974;GO:0043226;GO:0043227;GO:0043229;GO:0043231;GO:0043233;GO:0044422;GO:0044424;GO:0044429;GO:0044444;GO:0044446;GO:0044464;GO:0070013	2-oxoglutarate metabolic process;carboxylic acid metabolic process;cellular ketone metabolic process;cellular macromolecule metabolic process;cellular metabolic process;cellular process;cellular protein metabolic process;dicarboxylic acid metabolic process;macromolecule metabolic process;metabolic process;organic acid metabolic process;oxoacid metabolic process;primary metabolic process;protein m…	catalytic activity;(R)-2-hydroxyglutarate dehydrogenase activity;binding;catalytic activity;coenzyme binding;coenzyme binding";cofactor binding;flavin adenine dinucleotide binding;oxidoreductase activity;oxidoreductase activity, acting on CH-OH group of donors;oxidoreductase activity, acting on the CH-OH group of donors, NAD or NADP as acceptor;UDP-N-acetylmuramate dehydrogenase activity	cell part;cytoplasmic part;intracellular membrane-bounded organelle;intracellular organelle;intracellular organelle lumen;intracellular organelle part;intracellular part;membrane-bounded organelle;membrane-enclosed lumen;mitochondrial matrix;mitochondrial part;mitochondrion;organelle;organelle lumen;organelle part	+	Known mitochondrial	+	+	+	1425_1_EV 1;1425_4_EV 4;1425_8_EV 8			+	7	7	7	15.9	15.9	15.9	56.415	3.34624	0.00992	-2.83354	-10.5864	2.67601
RHOA	P61586;C9JX21	Transforming protein RhoA	6.88283	0.0545714	30.032	30.0565	29.942	30.3538	30.455	30.5008	30.6096	30.5641	30.6761	29.9039	30.0065	30.0425	29.9027	30.0626	30.0447	30.2992	30.3237	30.3574	GO:0000226;GO:0001101;GO:0001503;GO:0001558;GO:0001666;GO:0001775;GO:0006355;GO:0006357;GO:0006417;GO:0006935;GO:0006950;GO:0006996;GO:0007010;GO:0007015;GO:0007017;GO:0007043;GO:0007051;GO:0007052;GO:0007155;GO:0007160;GO:0007165;GO:0007166;GO:0007167;GO:0007169;GO:0007178;GO:0007179;GO:0007243;GO:0007264;GO:0007265;GO:0007266;GO:0007411;GO:0007519;GO:0008064;GO:0009605;GO:0009612;GO:0009628;GO:…	GO:0000166;GO:0003824;GO:0003924;GO:0005488;GO:0005525;GO:0016462;GO:0016787;GO:0016817;GO:0016818;GO:0017076;GO:0017111;GO:0019001;GO:0032553;GO:0032555;GO:0032561;GO:0035639	GO:0005622;GO:0005634;GO:0005739;GO:0005829;GO:0005856;GO:0005886;GO:0005911;GO:0005938;GO:0016020;GO:0030027;GO:0030054;GO:0030424;GO:0030496;GO:0031253;GO:0031256;GO:0032154;GO:0032155;GO:0032587;GO:0042995;GO:0043005;GO:0043226;GO:0043227;GO:0043228;GO:0043229;GO:0043231;GO:0043232;GO:0043296;GO:0044424;GO:0044425;GO:0044444;GO:0044459;GO:0044463;GO:0044464	microtubule cytoskeleton organization;actin cytoskeleton organization;actin filament bundle assembly;actin filament organization;actin filament-based process;anatomical structure development;anatomical structure morphogenesis;androgen receptor signaling pathway;apical junction assembly;axon guidance;biological adhesion;biological regulation;cell activation;cell adhesion;cell cycle process;cell ju…	nucleotide binding;binding;catalytic activity;GTP binding;GTPase activity;guanyl nucleotide binding;guanyl ribonucleotide binding;hydrolase activity;hydrolase activity, acting on acid anhydrides;hydrolase activity, acting on acid anhydrides, in phosphorus-containing anhydrides;nucleoside-triphosphatase activity;nucleotide binding;purine nucleotide binding;purine ribonucleoside triphosphate bindin…	apical junction complex;axon;cell cortex;cell division site part;cell junction;cell part;cell projection;cell projection membrane;cell projection part;cell-cell junction;cleavage furrow;cytoplasmic part;cytoskeleton;cytosol;intracellular;intracellular membrane-bounded organelle;intracellular non-membrane-bounded organelle;intracellular organelle;intracellular part;lamellipodium;leading edge membr…	+	Predicted mitochondrial		+	+	1425_4_EV 4;1425_8_EV 8			+	14	14	6	52.8	52.8	29.5	21.768	0.181872	0.788297	-0.0258745	-0.477616	2.53909
ACTB;POTEE;POTEF;POTEKP	P60709;A0A2R8Y793	Actin, cytoplasmic 1;Actin, cytoplasmic 1, N-terminally processed	6.84995	0.0517333	34.6218	34.6697	34.5982	35.3433	35.3809	35.4044	35.097	35.2075	35.2621	35.0344	35.0187	35.1766	35.5169	35.6302	35.7602	35.4093	35.329	35.5547	GO:0001775;GO:0002376;GO:0002576;GO:0006457;GO:0006458;GO:0006810;GO:0006887;GO:0006928;GO:0006935;GO:0006950;GO:0006952;GO:0006955;GO:0007409;GO:0007411;GO:0007596;GO:0007599;GO:0008152;GO:0009605;GO:0009653;GO:0009987;GO:0016043;GO:0016044;GO:0016192;GO:0019538;GO:0022607;GO:0030030;GO:0030168;GO:0032501;GO:0032502;GO:0032940;GO:0032989;GO:0032990;GO:0034329;GO:0034330;GO:0034332;GO:0040011;GO:…	GO:0000166;GO:0005198;GO:0005200;GO:0005488;GO:0005524;GO:0017076;GO:0030554;GO:0032553;GO:0032555;GO:0032559;GO:0035639	GO:0000123;GO:0005576;GO:0005737;GO:0005829;GO:0005856;GO:0005938;GO:0014069;GO:0030424;GO:0030529;GO:0030863;GO:0031982;GO:0031988;GO:0032991;GO:0034708;GO:0035097;GO:0035267;GO:0042995;GO:0043005;GO:0043189;GO:0043226;GO:0043227;GO:0043228;GO:0043229;GO:0043230;GO:0043232;GO:0043234;GO:0044421;GO:0044422;GO:0044424;GO:0044428;GO:0044430;GO:0044444;GO:0044446;GO:0044448;GO:0044451;GO:0044456;GO:…	adherens junction organization;anatomical structure morphogenesis;axon guidance;axonogenesis;biological regulation;blood coagulation;cell activation;cell junction assembly;cell junction organization;cell part morphogenesis;cell projection morphogenesis;cell projection organization;cell-cell junction organization;cellular component assembly;cellular component assembly at cellular level;cellular co…	adenyl nucleotide binding;adenyl ribonucleotide binding;ATP binding;binding;nucleotide binding;purine nucleotide binding;purine ribonucleoside triphosphate binding;purine ribonucleotide binding;ribonucleotide binding;structural constituent of cytoskeleton;structural molecule activity	axon;cell cortex;cell cortex part;cell part;cell projection;cortical cytoskeleton;cytoplasm;cytoplasmic part;cytoskeletal part;cytoskeleton;cytosol;extracellular membrane-bounded organelle;extracellular organelle;extracellular region;extracellular region part;extracellular vesicular exosome;H4/H2A histone acetyltransferase complex;histone acetyltransferase complex;histone methyltransferase comple…	+	Known mitochondrial	+			1425_1_EV 1			+	45	45	1	70.1	70.1	4.5	41.736	2.92022	0.0109231	0.446643	8.20614	1.63489
SND1	Q7KZF4	Staphylococcal nuclease domain-containing protein 1	6.84493	0.0485	31.5147	31.6361	31.5839	32.0749	32.1683	32.0643	31.9214	32.0124	32.1266	31.7241	31.7664	31.7084	32.0661	32.1827	32.1203	32.2166	32.2747	32.1962	GO:0006139;GO:0006351;GO:0006355;GO:0006807;GO:0008152;GO:0009058;GO:0009059;GO:0009889;GO:0009892;GO:0009987;GO:0010468;GO:0010556;GO:0010605;GO:0010629;GO:0016070;GO:0016458;GO:0019048;GO:0019219;GO:0019222;GO:0022414;GO:0022415;GO:0031047;GO:0031323;GO:0031326;GO:0032774;GO:0034641;GO:0034645;GO:0043170;GO:0044237;GO:0044238;GO:0044249;GO:0044260;GO:0044419;GO:0048519;GO:0050789;GO:0050794;GO:…	GO:0000988;GO:0000989;GO:0003676;GO:0003712;GO:0003824;GO:0004518;GO:0005488;GO:0016787;GO:0016788	GO:0005634;GO:0005737;GO:0005739;GO:0016023;GO:0016442;GO:0030529;GO:0031332;GO:0031410;GO:0031982;GO:0031988;GO:0032991;GO:0042470;GO:0043226;GO:0043227;GO:0043229;GO:0043231;GO:0044424;GO:0044444;GO:0044464;GO:0048770	nucleobase-containing compound metabolic process;biological regulation;biosynthetic process;cellular biosynthetic process;cellular macromolecule biosynthetic process;cellular macromolecule metabolic process;cellular metabolic process;cellular nitrogen compound metabolic process;cellular process;gene silencing;gene silencing by RNA;interaction with host;interspecies interaction between organisms;m…	nucleic acid binding;protein binding transcription factor activity;binding;catalytic activity;hydrolase activity;hydrolase activity, acting on ester bonds";nuclease activity;nucleic acid binding;transcription cofactor activity;transcription factor binding transcription factor activity	cell part;cytoplasm;cytoplasmic membrane-bounded vesicle;cytoplasmic part;cytoplasmic vesicle;intracellular membrane-bounded organelle;intracellular organelle;intracellular part;macromolecular complex;melanosome;membrane-bounded organelle;membrane-bounded vesicle;mitochondrion;nucleus;organelle;pigment granule;ribonucleoprotein complex;RNAi effector complex;RNA-induced silencing complex;vesicle	+	Predicted mitochondrial	+			1425_1_EV 1			+	66	66	66	63.8	63.8	63.8	102	1.77383	0.0388827	0.154737	3.94892	0.163355
CKMT1A;CKMT1B;CKMT2	P12532;F8WCN3	Creatine kinase U-type, mitochondrial	6.75586	0.0501176	31.734	31.8149	31.7703	31.6537	31.5425	31.6219	31.7958	31.6166	31.6864	32.2385	32.2887	32.1393	32.1359	32.0509	32.003	32.1031	32.1149	32.1712	GO:0003008;GO:0003012;GO:0006082;GO:0006520;GO:0006575;GO:0006599;GO:0006600;GO:0006793;GO:0006796;GO:0006807;GO:0006936;GO:0008152;GO:0009308;GO:0009987;GO:0016310;GO:0019752;GO:0032501;GO:0034641;GO:0042180;GO:0043436;GO:0044106;GO:0044237;GO:0044238;GO:0044281	GO:0000166;GO:0003824;GO:0004111;GO:0005488;GO:0005524;GO:0016301;GO:0016740;GO:0016772;GO:0016775;GO:0017076;GO:0030554;GO:0032553;GO:0032555;GO:0032559;GO:0035639	GO:0005743;GO:0016020;GO:0019866;GO:0031090;GO:0031966;GO:0044422;GO:0044424;GO:0044429;GO:0044444;GO:0044446;GO:0044464	amine metabolic process;carboxylic acid metabolic process;cellular amine metabolic process;cellular amino acid metabolic process;cellular ketone metabolic process;cellular metabolic process;cellular modified amino acid metabolic process;cellular nitrogen compound metabolic process;cellular process;creatine metabolic process;metabolic process;multicellular organismal process;muscle contraction;mus…	catalytic activity;nucleotide binding;adenyl nucleotide binding;adenyl ribonucleotide binding;ATP binding;binding;catalytic activity;creatine kinase activity;kinase activity;phosphotransferase activity, nitrogenous group as acceptor;purine nucleotide binding;purine ribonucleoside triphosphate binding";purine ribonucleotide binding;ribonucleotide binding;transferase activity;transferase activity, …	cell part;cytoplasmic part;intracellular organelle part;intracellular part;membrane;mitochondrial inner membrane;mitochondrial membrane;mitochondrial part;organelle inner membrane;organelle membrane;organelle part	+	Known mitochondrial	+	+	+	1425_1_EV 1;1425_4_EV 4;1425_8_EV 8			+	40	40	39	61.6	61.6	57.8	47.036	3.07929	0.0107273	0.449141	9.02995	3.06663
NME4	Q4TT34;F2Z2X0;O00746;H0Y6J0;A0A087WVT9	Nucleoside diphosphate kinase;Nucleoside diphosphate kinase, mitochondrial	6.71173	0.0493333	29.4883	29.6622	29.7397	29.3126	29.2946	29.4842	29.7836	29.7596	29.7325	28.7645	28.9275	29.109	28.7089	28.6968	28.6601	28.5935	28.8901	28.7938	GO:0006139;GO:0006163;GO:0006164;GO:0006183;GO:0006213;GO:0006220;GO:0006221;GO:0006228;GO:0006241;GO:0006753;GO:0006807;GO:0008152;GO:0009058;GO:0009116;GO:0009117;GO:0009119;GO:0009141;GO:0009142;GO:0009144;GO:0009145;GO:0009147;GO:0009148;GO:0009150;GO:0009152;GO:0009165;GO:0009199;GO:0009201;GO:0009205;GO:0009206;GO:0009208;GO:0009209;GO:0009218;GO:0009220;GO:0009259;GO:0009260;GO:0009987;GO:…	GO:0000166;GO:0003824;GO:0004550;GO:0005488;GO:0005524;GO:0016301;GO:0016740;GO:0016772;GO:0016776;GO:0017076;GO:0019205;GO:0030554;GO:0032553;GO:0032555;GO:0032559;GO:0035639;GO:0043167;GO:0043169;GO:0046872	GO:0005739;GO:0005743;GO:0005758;GO:0016020;GO:0019866;GO:0031090;GO:0031966;GO:0031970;GO:0031974;GO:0043226;GO:0043227;GO:0043229;GO:0043231;GO:0044422;GO:0044424;GO:0044429;GO:0044444;GO:0044446;GO:0044464	biosynthetic process;cellular biosynthetic process;cellular metabolic process;cellular nitrogen compound biosynthetic process;cellular nitrogen compound metabolic process;cellular process;CTP biosynthetic process;CTP metabolic process;GTP biosynthetic process;GTP metabolic process;heterocycle biosynthetic process;heterocycle metabolic process;metabolic process;nitrogen compound metabolic process;…	nucleotide binding;adenyl nucleotide binding;adenyl ribonucleotide binding;ATP binding;binding;catalytic activity;cation binding;ion binding;kinase activity;metal ion binding;nucleobase-containing compound kinase activity;nucleoside diphosphate kinase activity;phosphotransferase activity, phosphate group as acceptor;purine nucleotide binding;purine ribonucleoside triphosphate binding;purine ribon…	cell part;cytoplasmic part;intracellular membrane-bounded organelle;intracellular organelle;intracellular organelle part;intracellular part;membrane;membrane-bounded organelle;membrane-enclosed lumen;mitochondrial inner membrane;mitochondrial intermembrane space;mitochondrial membrane;mitochondrial part;mitochondrion;organelle;organelle envelope lumen;organelle inner membrane;organelle membrane;o…	+	Known mitochondrial	+	+	+	1425_1_EV 1;1425_4_EV 4;1425_8_EV 8	+	2	+	16	16	16	57.4	57.4	57.4	21.521	2.30345	0.0222692	-0.696397	-5.60618	3.38872
SUCLA2	A0A2R8Y6Y7;Q9P2R7;A0A2R8YDQ9;A0A0U1RQF8;A0A2R8Y5P6;A0A2R8Y6E6;Q5T9Q5	Succinyl-CoA ligase [ADP-forming] subunit beta, mitochondrial	6.65558	0.0486316	30.7498	30.7155	30.7718	30.8465	31.0008	30.9159	30.6349	30.6285	30.6312	31.1491	31.0726	31.1029	31.3588	31.1915	31.142	31.1104	31.1835	31.1367	GO:0006082;GO:0006084;GO:0006099;GO:0006104;GO:0006105;GO:0006732;GO:0006778;GO:0006779;GO:0006781;GO:0006807;GO:0008152;GO:0009056;GO:0009058;GO:0009109;GO:0009987;GO:0018130;GO:0019752;GO:0033013;GO:0033014;GO:0034641;GO:0042180;GO:0043436;GO:0043648;GO:0044237;GO:0044248;GO:0044249;GO:0044271;GO:0044281;GO:0046356;GO:0046483;GO:0051186;GO:0051187;GO:0051188	GO:0000166;GO:0003824;GO:0004774;GO:0004775;GO:0005488;GO:0005524;GO:0016405;GO:0016874;GO:0016877;GO:0016878;GO:0017076;GO:0030554;GO:0032553;GO:0032555;GO:0032559;GO:0035639;GO:0043167;GO:0043169;GO:0046872	GO:0005759;GO:0031974;GO:0043233;GO:0044422;GO:0044424;GO:0044429;GO:0044444;GO:0044446;GO:0044464;GO:0070013	acetyl-CoA catabolic process;acetyl-CoA metabolic process;biosynthetic process;carboxylic acid metabolic process;catabolic process;cellular biosynthetic process;cellular catabolic process;cellular ketone metabolic process;cellular metabolic process;cellular nitrogen compound biosynthetic process;cellular nitrogen compound metabolic process;cellular process;coenzyme catabolic process;coenzyme meta…	nucleotide binding;acid-thiol ligase activity;adenyl nucleotide binding;adenyl ribonucleotide binding;ATP binding;binding;catalytic activity;cation binding;CoA-ligase activity;ion binding;ligase activity;ligase activity, forming carbon-sulfur bonds;metal ion binding;nucleotide binding;purine nucleotide binding;purine ribonucleoside triphosphate binding;purine ribonucleotide binding;ribonucleotide…	cell part;cytoplasmic part;intracellular organelle lumen;intracellular organelle part;intracellular part;membrane-enclosed lumen;mitochondrial matrix;mitochondrial part;organelle lumen;organelle part	+	Known mitochondrial	+		+	1425_1_EV 1;1425_8_EV 8			+	35	35	35	49	49	49	52.611	3.71047	0.00885714	0.362469	13.1219	1.75709
IARS2	Q9NSE4	Isoleucine--tRNA ligase, mitochondrial	6.54758	0.0502	32.1104	31.928	32.1019	32.0803	31.896	32.0377	31.959	32.0704	31.9043	31.6634	31.7131	31.6258	31.4625	31.4488	31.4311	31.5053	31.5103	31.5288	GO:0006082;GO:0006139;GO:0006399;GO:0006417;GO:0006418;GO:0006428;GO:0006448;GO:0006450;GO:0006520;GO:0006807;GO:0008152;GO:0009308;GO:0009889;GO:0009987;GO:0010468;GO:0010556;GO:0010608;GO:0016070;GO:0019222;GO:0019752;GO:0031323;GO:0031326;GO:0032268;GO:0034641;GO:0034660;GO:0042180;GO:0043038;GO:0043039;GO:0043170;GO:0043436;GO:0044106;GO:0044237;GO:0044238;GO:0044260;GO:0044281;GO:0050789;GO:…	GO:0000166;GO:0002161;GO:0003824;GO:0004812;GO:0004822;GO:0005488;GO:0005524;GO:0016787;GO:0016788;GO:0016874;GO:0016875;GO:0016876;GO:0017076;GO:0030554;GO:0032553;GO:0032555;GO:0032559;GO:0035639;GO:0052689	GO:0005759;GO:0031974;GO:0043233;GO:0044422;GO:0044424;GO:0044429;GO:0044444;GO:0044446;GO:0044464;GO:0070013	amine metabolic process;amino acid activation;biological regulation;carboxylic acid metabolic process;cellular amine metabolic process;cellular amino acid metabolic process;cellular ketone metabolic process;cellular macromolecule metabolic process;cellular metabolic process;cellular nitrogen compound metabolic process;cellular process;isoleucyl-tRNA aminoacylation;macromolecule metabolic process;…	nucleotide binding;adenyl nucleotide binding;adenyl ribonucleotide binding;aminoacyl-tRNA editing activity;aminoacyl-tRNA ligase activity;ATP binding;binding;carboxylic ester hydrolase activity;catalytic activity;hydrolase activity;hydrolase activity, acting on ester bonds;isoleucine-tRNA ligase activity;ligase activity;ligase activity, forming aminoacyl-tRNA and related compounds;ligase activity…	cell part;cytoplasmic part;intracellular organelle lumen;intracellular organelle part;intracellular part;membrane-enclosed lumen;mitochondrial matrix;mitochondrial part;organelle lumen;organelle part	+	Known mitochondrial	+	+	+	1425_1_EV 1;1425_4_EV 4;1425_8_EV 8			+	42	42	42	36.2	36.2	36.2	113.79	2.37696	0.0179789	-0.37931	-5.87326	3.22829
ACTN1;ACTN2;ACTN4	O43707;F5GXS2	Alpha-actinin-4	6.44655	0.0508571	31.5179	31.509	31.3584	32.0493	32.2445	32.1087	31.8035	31.9362	32.0221	31.735	31.8072	31.9535	32.2794	32.3562	32.2863	32.4509	32.4832	32.3123	GO:0001666;GO:0001775;GO:0002028;GO:0002576;GO:0006461;GO:0006810;GO:0006873;GO:0006887;GO:0006928;GO:0006950;GO:0006996;GO:0007010;GO:0007015;GO:0007044;GO:0007154;GO:0007267;GO:0007268;GO:0009987;GO:0010155;GO:0010941;GO:0010959;GO:0015031;GO:0016043;GO:0016192;GO:0019725;GO:0022607;GO:0022898;GO:0023052;GO:0030029;GO:0030030;GO:0030031;GO:0030035;GO:0030036;GO:0030048;GO:0030049;GO:0030100;GO:…	GO:0000988;GO:0000989;GO:0001882;GO:0003712;GO:0003713;GO:0003779;GO:0005102;GO:0005178;GO:0005198;GO:0005488;GO:0005509;GO:0005515;GO:0008092;GO:0008307;GO:0010861;GO:0030374;GO:0030375;GO:0030545;GO:0030546;GO:0032403;GO:0042802;GO:0042803;GO:0043167;GO:0043169;GO:0046872;GO:0046983;GO:0051015;GO:0051373	GO:0005576;GO:0005634;GO:0005829;GO:0005856;GO:0005884;GO:0005911;GO:0005912;GO:0005913;GO:0005916;GO:0005924;GO:0005925;GO:0030018;GO:0030054;GO:0030055;GO:0030175;GO:0030529;GO:0030863;GO:0031093;GO:0031143;GO:0031974;GO:0031982;GO:0031983;GO:0031988;GO:0032991;GO:0034774;GO:0042995;GO:0043005;GO:0043197;GO:0043226;GO:0043227;GO:0043228;GO:0043229;GO:0043230;GO:0043231;GO:0043232;GO:0043233;GO:…	actin crosslink formation;actin cytoskeleton organization;actin filament bundle assembly;actin filament organization;actin filament-based movement;actin filament-based process;actin-mediated cell contraction;actin-myosin filament sliding;biological regulation;cell activation;cell communication;cell junction assembly;cell junction organization;cell projection assembly;cell projection organization;…	actin binding;actin filament binding;binding;calcium ion binding;cation binding;cytoskeletal protein binding;FATZ binding;identical protein binding;integrin binding;ion binding;ligand-dependent nuclear receptor transcription coactivator activity;metal ion binding;nucleoside binding;protein binding;protein binding transcription factor activity;protein complex binding;protein dimerization activity;…	actin filament;adherens junction;anchoring junction;cell cortex part;cell junction;cell part;cell projection;cell projection part;cell-cell adherens junction;cell-cell junction;cell-substrate adherens junction;cell-substrate junction;contractile fiber part;cortical cytoskeleton;cytoplasmic membrane-bounded vesicle lumen;cytoplasmic part;cytoplasmic vesicle part;cytoskeletal part;cytoskeleton;cyto…	+	Predicted mitochondrial	+		+	1425_1_EV 1;1425_8_EV 8			+	67	67	44	61.8	61.8	46.8	104.85	1.96115	0.0270993	0.370131	4.48642	1.29333
VDAC3	Q9Y277;E5RJN6;E5RHZ6;E5RFP6;E5RHE1	Voltage-dependent anion-selective channel protein 3	6.37069	0.0509091	31.6752	31.7948	31.8444	31.6771	32.0222	31.8185	31.7117	31.9161	31.6768	32.5908	32.6351	32.523	32.5785	32.4277	32.5499	32.4388	32.4731	32.6358	GO:0006810;GO:0006863;GO:0009987;GO:0015851;GO:0015853;GO:0015931;GO:0051234;GO:0055085;GO:0071705;GO:0072530	GO:0000166;GO:0005215;GO:0005216;GO:0005244;GO:0005253;GO:0005488;GO:0008308;GO:0008509;GO:0015075;GO:0015267;GO:0015288;GO:0022803;GO:0022829;GO:0022832;GO:0022836;GO:0022838;GO:0022857;GO:0022891;GO:0022892	GO:0005739;GO:0005741;GO:0016020;GO:0019867;GO:0031090;GO:0031966;GO:0031968;GO:0032991;GO:0043226;GO:0043227;GO:0043229;GO:0043231;GO:0043234;GO:0044422;GO:0044424;GO:0044425;GO:0044429;GO:0044444;GO:0044446;GO:0044464;GO:0046930	adenine transport;cellular process;establishment of localization;nitrogen compound transport;nucleobase transport;nucleobase-containing compound transport;purine base transport;purine-containing compound transmembrane transport;transmembrane transport;transport	anion channel activity;anion transmembrane transporter activity;binding;channel activity;gated channel activity;ion channel activity;ion transmembrane transporter activity;nucleotide binding;passive transmembrane transporter activity;porin activity;substrate-specific channel activity;substrate-specific transmembrane transporter activity;substrate-specific transporter activity;transmembrane transp…	cell part;cytoplasmic part;intracellular membrane-bounded organelle;intracellular organelle;intracellular organelle part;intracellular part;macromolecular complex;membrane;membrane part;membrane-bounded organelle;mitochondrial membrane;mitochondrial outer membrane;mitochondrial part;mitochondrion;organelle;organelle membrane;organelle outer membrane;organelle part;outer membrane;pore complex;prot…	+	Known mitochondrial	+	+	+	1425_1_EV 1;1425_4_EV 4;1425_8_EV 8			+	23	23	23	65.4	65.4	65.4	30.658	3.76632	0.0103333	0.811529	13.5588	2.45257
LONP1	K7EJE8;K7EKE6;P36776	Lon protease homolog, mitochondrial	6.32108	0.0492174	31.7901	31.8715	31.8121	31.7219	31.7517	31.737	31.7484	31.7473	31.7498	32.0676	31.9939	32.1122	32.1083	31.9882	32.0001	32.0151	32.0139	32.0481	GO:0001666;GO:0006139;GO:0006163;GO:0006195;GO:0006200;GO:0006259;GO:0006275;GO:0006461;GO:0006508;GO:0006515;GO:0006753;GO:0006807;GO:0006950;GO:0006979;GO:0006996;GO:0007005;GO:0007568;GO:0008152;GO:0009056;GO:0009057;GO:0009117;GO:0009141;GO:0009143;GO:0009144;GO:0009146;GO:0009150;GO:0009154;GO:0009166;GO:0009199;GO:0009203;GO:0009205;GO:0009207;GO:0009259;GO:0009261;GO:0009719;GO:0009725;GO:…	GO:0000166;GO:0000975;GO:0001067;GO:0003676;GO:0003677;GO:0003697;GO:0003723;GO:0003727;GO:0003824;GO:0004175;GO:0004176;GO:0004252;GO:0005488;GO:0005524;GO:0008233;GO:0008236;GO:0016462;GO:0016787;GO:0016817;GO:0016818;GO:0016887;GO:0017076;GO:0017111;GO:0017171;GO:0030554;GO:0032553;GO:0032555;GO:0032559;GO:0035639;GO:0042623;GO:0043531;GO:0043565;GO:0043566;GO:0044212;GO:0051880;GO:0070011;GO:…	GO:0005759;GO:0009295;GO:0031974;GO:0042645;GO:0043226;GO:0043228;GO:0043229;GO:0043232;GO:0043233;GO:0044422;GO:0044424;GO:0044429;GO:0044444;GO:0044446;GO:0044464;GO:0070013	aging;ATP catabolic process;ATP metabolic process;biological regulation;catabolic process;cellular catabolic process;cellular component assembly;cellular component assembly at cellular level;cellular component organization;cellular component organization at cellular level;cellular component organization or biogenesis;cellular component organization or biogenesis at cellular level;cellular macromo…	nucleotide binding;adenyl nucleotide binding;adenyl ribonucleotide binding;ADP binding;ATP binding;ATPase activity;ATPase activity, coupled;ATP-dependent peptidase activity;binding;catalytic activity;DNA binding;endopeptidase activity;G-quadruplex DNA binding;hydrolase activity;hydrolase activity, acting on acid anhydrides;hydrolase activity, acting on acid anhydrides, in phosphorus-containing an…	cell part;cytoplasmic part;intracellular non-membrane-bounded organelle;intracellular organelle;intracellular organelle lumen;intracellular organelle part;intracellular part;membrane-enclosed lumen;mitochondrial matrix;mitochondrial nucleoid;mitochondrial part;non-membrane-bounded organelle;nucleoid;organelle;organelle lumen;organelle part	+	Known mitochondrial	+	+	+	1425_1_EV 1;1425_4_EV 4;1425_8_EV 8			+	58	58	58	54.8	54.8	54.8	93.296	2.28202	0.0216449	0.233346	5.53022	2.78072
FDXR	A0A0A0MTN9;A0A0C4DFN8;A0A0A0MSZ4;A0A0A0MT64;P22570;J3QQX3;A0A0A0MTR6;A0A0C4DGN7	NADPH:adrenodoxin oxidoreductase, mitochondrial	6.24248	0.0476667	29.2924	29.5065	29.6218	28.8621	28.8022	28.5258	29.35	29.3664	29.1861	28.6082	28.707	28.6621	28.2746	28.1115	28.3219	28.5859	28.6693	28.3984	GO:0006066;GO:0006091;GO:0006139;GO:0006629;GO:0006694;GO:0006732;GO:0006733;GO:0006739;GO:0006753;GO:0006807;GO:0008152;GO:0008202;GO:0008203;GO:0008610;GO:0009058;GO:0009117;GO:0009987;GO:0016125;GO:0019362;GO:0022900;GO:0034641;GO:0044237;GO:0044238;GO:0044281;GO:0046483;GO:0046496;GO:0051186;GO:0055086;GO:0055114;GO:0070995;GO:0072524	GO:0000166;GO:0003824;GO:0004324;GO:0005488;GO:0015039;GO:0016491;GO:0016730;GO:0016731;GO:0048037;GO:0050661;GO:0050662;GO:0070402	GO:0005743;GO:0005759;GO:0016020;GO:0019866;GO:0031090;GO:0031966;GO:0031974;GO:0043233;GO:0044422;GO:0044424;GO:0044429;GO:0044444;GO:0044446;GO:0044464;GO:0070013	alcohol metabolic process;biosynthetic process;cellular metabolic process;cellular nitrogen compound metabolic process;cellular process;cholesterol metabolic process;coenzyme metabolic process;cofactor metabolic process;electron transport chain;generation of precursor metabolites and energy;heterocycle metabolic process;lipid biosynthetic process;lipid metabolic process;metabolic process;NADP met…	nucleotide binding;binding;catalytic activity;coenzyme binding;cofactor binding;ferredoxin-NADP+ reductase activity;NADP binding;NADPH binding;NADPH-adrenodoxin reductase activity;oxidoreductase activity;oxidoreductase activity, acting on iron-sulfur proteins as donors;oxidoreductase activity, acting on iron-sulfur proteins as donors, NAD or NADP as acceptor	cell part;cytoplasmic part;intracellular organelle lumen;intracellular organelle part;intracellular part;membrane;membrane-enclosed lumen;mitochondrial inner membrane;mitochondrial matrix;mitochondrial membrane;mitochondrial part;organelle inner membrane;organelle lumen;organelle membrane;organelle part	+	Known mitochondrial	+	+	+	1425_1_EV 1;1425_4_EV 4;1425_8_EV 8			+	22	22	22	56	56	56	48.027	2.89684	0.0101429	-0.814433	-8.09101	1.81448
NT5DC2	Q9H857;H7C519	5-nucleotidase domain-containing protein 2	6.14325	0.04864	29.5548	29.6135	29.5098	29.5438	29.3167	29.5632	29.5881	29.6349	29.6154	29.0564	28.88	28.9428	28.8717	28.5843	28.9016	28.8275	28.829	28.9866		GO:0003824;GO:0005488;GO:0016787;GO:0043167;GO:0043169;GO:0046872			binding;catalytic activity;cation binding;hydrolase activity;ion binding;metal ion binding		+	Known mitochondrial	+	+	+	1425_1_EV 1;1425_4_EV 4;1425_8_EV 8			+	16	16	16	33.5	33.5	33.5	60.718	3.25778	0.0110968	-0.599634	-10.0448	2.23385
RMDN3	Q96TC7;H0YNE5;H0YLG5	Regulator of microtubule dynamics protein 3	6.14251	0.0467692	27.8435	28.0442	27.9888	27.8208	27.7449	27.8393	27.8113	27.6484	27.6536	28.4946	28.3431	28.3416	28.4049	28.3425	28.4837	28.2485	28.4407	28.2312	GO:0006873;GO:0006874;GO:0006875;GO:0006915;GO:0008219;GO:0009987;GO:0012501;GO:0016265;GO:0019725;GO:0030003;GO:0030154;GO:0032502;GO:0042592;GO:0048869;GO:0048878;GO:0050801;GO:0055065;GO:0055074;GO:0055080;GO:0055082;GO:0065007;GO:0065008;GO:0072503;GO:0072507		GO:0000922;GO:0005634;GO:0005739;GO:0005741;GO:0005874;GO:0016020;GO:0016021;GO:0019867;GO:0031090;GO:0031224;GO:0031966;GO:0031968;GO:0032991;GO:0043226;GO:0043227;GO:0043229;GO:0043231;GO:0043234;GO:0044422;GO:0044424;GO:0044425;GO:0044429;GO:0044430;GO:0044444;GO:0044446;GO:0044464	apoptosis;biological regulation;calcium ion homeostasis;cation homeostasis;cell death;cell differentiation;cellular calcium ion homeostasis;cellular cation homeostasis;cellular chemical homeostasis;cellular developmental process;cellular divalent inorganic cation homeostasis;cellular homeostasis;cellular ion homeostasis;cellular metal ion homeostasis;cellular process;chemical homeostasis;death;de…		cell part;cytoplasmic part;cytoskeletal part;integral to membrane;intracellular membrane-bounded organelle;intracellular organelle;intracellular organelle part;intracellular part;intrinsic to membrane;macromolecular complex;membrane;membrane part;membrane-bounded organelle;microtubule;mitochondrial membrane;mitochondrial outer membrane;mitochondrial part;mitochondrion;nucleus;organelle;organelle …	+	Known mitochondrial	+	+	+	1425_1_EV 1;1425_4_EV 4;1425_8_EV 8			+	11	11	11	23.8	23.8	23.8	52.118	2.28309	0.0218491	0.434252	5.53398	3.58273
NME3	Q13232	Nucleoside diphosphate kinase 3	6.08144	0.0466667	26.8971	27.0342	26.7393	26.994	26.989	27.474	27.2671	27.1643	26.9305	24.1523	24.278	24.3772	26.8325	26.9125	27.1288	23.8804	24.3934	25.5636	GO:0006139;GO:0006163;GO:0006164;GO:0006183;GO:0006213;GO:0006220;GO:0006221;GO:0006228;GO:0006241;GO:0006753;GO:0006807;GO:0006915;GO:0006917;GO:0008152;GO:0008219;GO:0009058;GO:0009116;GO:0009117;GO:0009119;GO:0009141;GO:0009142;GO:0009144;GO:0009145;GO:0009147;GO:0009148;GO:0009150;GO:0009152;GO:0009165;GO:0009199;GO:0009201;GO:0009205;GO:0009206;GO:0009208;GO:0009209;GO:0009218;GO:0009220;GO:…	GO:0000166;GO:0003824;GO:0004550;GO:0005488;GO:0005524;GO:0016301;GO:0016740;GO:0016772;GO:0016776;GO:0017076;GO:0019205;GO:0030554;GO:0032553;GO:0032555;GO:0032559;GO:0035639;GO:0043167;GO:0043169;GO:0046872	GO:0005739;GO:0043226;GO:0043227;GO:0043229;GO:0043231;GO:0044424;GO:0044444;GO:0044464	apoptosis;biological regulation;biosynthetic process;cell death;cellular biosynthetic process;cellular metabolic process;cellular nitrogen compound biosynthetic process;cellular nitrogen compound metabolic process;cellular process;CTP biosynthetic process;CTP metabolic process;death;GTP biosynthetic process;GTP metabolic process;heterocycle biosynthetic process;heterocycle metabolic process;induc…	nucleotide binding;adenyl nucleotide binding;adenyl ribonucleotide binding;ATP binding;binding;catalytic activity;cation binding;ion binding;kinase activity;metal ion binding;nucleobase-containing compound kinase activity;nucleoside diphosphate kinase activity;phosphotransferase activity, phosphate group as acceptor;purine nucleotide binding;purine ribonucleoside triphosphate binding;purine ribon…	cell part;cytoplasmic part;intracellular membrane-bounded organelle;intracellular organelle;intracellular part;membrane-bounded organelle;mitochondrion;organelle	+	Predicted mitochondrial	+		+	1425_1_EV 1;1425_8_EV 8			+	6	6	6	47.3	47.3	47.3	19.015	4.77982	0	-2.621	-24.4505	0.456708
GLS	O94925	Glutaminase kidney isoform, mitochondrial	6.05138	0.0457143	29.9781	30.2023	30.2258	30.1985	30.1441	30.1444	29.9997	30.1744	29.9485	29.3152	29.2938	29.1784	29.4095	29.1556	28.9731	29.3035	29.2422	29.5384	GO:0001505;GO:0002087;GO:0003008;GO:0006082;GO:0006461;GO:0006520;GO:0006536;GO:0006537;GO:0006541;GO:0006543;GO:0006807;GO:0006810;GO:0006836;GO:0007154;GO:0007267;GO:0007268;GO:0007269;GO:0007610;GO:0008152;GO:0008652;GO:0009056;GO:0009058;GO:0009063;GO:0009064;GO:0009065;GO:0009084;GO:0009308;GO:0009309;GO:0009310;GO:0009987;GO:0014047;GO:0016043;GO:0016053;GO:0016054;GO:0019752;GO:0022607;GO:…	GO:0003824;GO:0004359;GO:0016787;GO:0016810;GO:0016811	GO:0005759;GO:0005829;GO:0031974;GO:0043233;GO:0044422;GO:0044424;GO:0044429;GO:0044444;GO:0044446;GO:0044464;GO:0070013	amine biosynthetic process;amine catabolic process;amine metabolic process;behavior;biological regulation;biosynthetic process;carboxylic acid biosynthetic process;carboxylic acid catabolic process;carboxylic acid metabolic process;catabolic process;cell communication;cell-cell signaling;cellular amine metabolic process;cellular amino acid biosynthetic process;cellular amino acid catabolic proces…	catalytic activity;glutaminase activity;hydrolase activity;hydrolase activity, acting on carbon-nitrogen (but not peptide) bonds;hydrolase activity, acting on carbon-nitrogen (but not peptide) bonds, in linear amides	cell part;cytoplasmic part;cytosol;intracellular organelle lumen;intracellular organelle part;intracellular part;membrane-enclosed lumen;mitochondrial matrix;mitochondrial part;organelle lumen;organelle part	+	Known mitochondrial	+	+	+	1425_1_EV 1;1425_4_EV 4;1425_8_EV 8			+	29	29	27	48.9	48.9	44.5	73.46	3.20555	0.00982857	-0.872974	-9.73739	2.81295
PDIA3	P30101	Protein disulfide-isomerase A3	6.05018	0.0441379	33.9538	33.9892	33.9487	34.2064	34.3084	34.1572	34.3667	34.3688	34.5055	34.3973	34.3402	34.4176	34.5784	34.4977	34.402	34.599	34.736	34.6017	GO:0002376;GO:0002474;GO:0002478;GO:0002479;GO:0005975;GO:0006464;GO:0006486;GO:0006487;GO:0006605;GO:0006606;GO:0006621;GO:0006662;GO:0006810;GO:0006886;GO:0006913;GO:0007165;GO:0008152;GO:0009987;GO:0010941;GO:0010942;GO:0015031;GO:0017038;GO:0018193;GO:0018196;GO:0018279;GO:0018904;GO:0019538;GO:0019725;GO:0019882;GO:0019884;GO:0032507;GO:0035437;GO:0042590;GO:0042592;GO:0042981;GO:0043065;GO:…	GO:0003756;GO:0003824;GO:0004175;GO:0004197;GO:0004620;GO:0004629;GO:0008081;GO:0008233;GO:0008234;GO:0009055;GO:0015035;GO:0015036;GO:0016298;GO:0016491;GO:0016667;GO:0016787;GO:0016788;GO:0016853;GO:0016860;GO:0016862;GO:0016864;GO:0042578;GO:0070011	GO:0005788;GO:0009986;GO:0016023;GO:0031410;GO:0031974;GO:0031982;GO:0031988;GO:0042470;GO:0043226;GO:0043227;GO:0043229;GO:0043231;GO:0043233;GO:0044422;GO:0044424;GO:0044432;GO:0044444;GO:0044446;GO:0044464;GO:0048770;GO:0070013	immune system process;antigen processing and presentation;antigen processing and presentation of exogenous antigen;antigen processing and presentation of exogenous peptide antigen;antigen processing and presentation of exogenous peptide antigen via MHC class I;antigen processing and presentation of exogenous peptide antigen via MHC class I, TAP-dependent;antigen processing and presentation of pep…	catalytic activity;protein disulfide isomerase activity;catalytic activity;cysteine-type endopeptidase activity;cysteine-type peptidase activity;disulfide oxidoreductase activity;electron carrier activity;endopeptidase activity;hydrolase activity;hydrolase activity, acting on ester bonds;intramolecular oxidoreductase activity;intramolecular oxidoreductase activity, interconverting keto- and enol-…	cell part;cell surface;cytoplasmic membrane-bounded vesicle;cytoplasmic part;cytoplasmic vesicle;endoplasmic reticulum lumen;endoplasmic reticulum part;intracellular membrane-bounded organelle;intracellular organelle;intracellular organelle lumen;intracellular organelle part;intracellular part;melanosome;membrane-bounded organelle;membrane-bounded vesicle;membrane-enclosed lumen;organelle;organel…	+	Predicted mitochondrial	+	+	+	1425_1_EV 1;1425_4_EV 4;1425_8_EV 8			+	65	65	64	70.3	70.3	68.3	56.782	4.04331	0.0137778	0.421167	15.9419	1.78117
EARS2	Q5JPH6;H3BTB7	Probable glutamate--tRNA ligase, mitochondrial	6.03476	0.0428	28.0125	28.5326	28.7099	28.5436	28.5591	28.6048	28.0693	28.0637	28.0262	27.4521	27.3215	27.3708	27.6693	27.2943	27.4456	26.7898	27.1475	26.9907	GO:0006082;GO:0006139;GO:0006399;GO:0006418;GO:0006424;GO:0006520;GO:0006807;GO:0008152;GO:0009308;GO:0009987;GO:0016070;GO:0019752;GO:0034641;GO:0034660;GO:0042180;GO:0043038;GO:0043039;GO:0043170;GO:0043436;GO:0044106;GO:0044237;GO:0044238;GO:0044260;GO:0044281;GO:0070127;GO:0090304	GO:0000049;GO:0000166;GO:0003676;GO:0003723;GO:0003824;GO:0004812;GO:0004818;GO:0005488;GO:0005524;GO:0016874;GO:0016875;GO:0016876;GO:0017076;GO:0030554;GO:0032553;GO:0032555;GO:0032559;GO:0035639;GO:0050561	GO:0005737;GO:0005739;GO:0005759;GO:0031974;GO:0043226;GO:0043227;GO:0043229;GO:0043231;GO:0043233;GO:0044422;GO:0044424;GO:0044429;GO:0044444;GO:0044446;GO:0044464;GO:0070013	amine metabolic process;amino acid activation;carboxylic acid metabolic process;cellular amine metabolic process;cellular amino acid metabolic process;cellular ketone metabolic process;cellular macromolecule metabolic process;cellular metabolic process;cellular nitrogen compound metabolic process;cellular process;glutamyl-tRNA aminoacylation;macromolecule metabolic process;metabolic process;ncRNA…	tRNA binding;adenyl nucleotide binding;adenyl ribonucleotide binding;aminoacyl-tRNA ligase activity;ATP binding;binding;catalytic activity;glutamate-tRNA ligase activity;glutamate-tRNA(Gln) ligase activity;ligase activity;ligase activity, forming aminoacyl-tRNA and related compounds;ligase activity, forming carbon-oxygen bonds;nucleic acid binding;nucleotide binding;purine nucleotide binding;puri…	cell part;cytoplasm;cytoplasmic part;intracellular membrane-bounded organelle;intracellular organelle;intracellular organelle lumen;intracellular organelle part;intracellular part;membrane-bounded organelle;membrane-enclosed lumen;mitochondrial matrix;mitochondrial part;mitochondrion;organelle;organelle lumen;organelle part	+	Known mitochondrial	+	+	+	1425_1_EV 1;1425_4_EV 4;1425_8_EV 8			+	13	13	13	35.6	35.6	35.6	58.688	2.0866	0.0235852	-1.03688	-4.87466	3.24205
HK1;HKDC1	P19367	Hexokinase-1	6.00526	0.0415484	29.406	29.4661	29.2837	29.4094	29.626	29.302	29.3949	29.2986	29.3759	29.7375	29.6965	29.7551	29.855	30.0012	29.9983	30.052	30.0225	30.0564	GO:0001678;GO:0005975;GO:0005996;GO:0006006;GO:0006007;GO:0006066;GO:0006091;GO:0006096;GO:0006810;GO:0008152;GO:0008643;GO:0008645;GO:0009056;GO:0009987;GO:0015749;GO:0015758;GO:0016052;GO:0019318;GO:0019320;GO:0019725;GO:0033500;GO:0042592;GO:0042593;GO:0044237;GO:0044238;GO:0044262;GO:0044275;GO:0044281;GO:0044282;GO:0046164;GO:0046365;GO:0048878;GO:0051234;GO:0055082;GO:0055085;GO:0065007;GO:…	GO:0000166;GO:0003824;GO:0004340;GO:0004396;GO:0005488;GO:0005524;GO:0008865;GO:0016301;GO:0016740;GO:0016772;GO:0016773;GO:0017076;GO:0019158;GO:0019200;GO:0030554;GO:0032553;GO:0032555;GO:0032559;GO:0035639	GO:0005634;GO:0005739;GO:0005741;GO:0005829;GO:0016020;GO:0019867;GO:0031090;GO:0031966;GO:0031968;GO:0043226;GO:0043227;GO:0043229;GO:0043231;GO:0044422;GO:0044424;GO:0044425;GO:0044429;GO:0044444;GO:0044446;GO:0044464;GO:0045121	alcohol catabolic process;alcohol metabolic process;biological regulation;carbohydrate catabolic process;carbohydrate homeostasis;carbohydrate metabolic process;carbohydrate transport;catabolic process;cellular carbohydrate catabolic process;cellular carbohydrate metabolic process;cellular chemical homeostasis;cellular glucose homeostasis;cellular homeostasis;cellular metabolic process;cellular p…	nucleotide binding;adenyl nucleotide binding;adenyl ribonucleotide binding;ATP binding;binding;carbohydrate kinase activity;catalytic activity;fructokinase activity;glucokinase activity;hexokinase activity;kinase activity;mannokinase activity;phosphotransferase activity, alcohol group as acceptor;purine nucleotide binding;purine ribonucleoside triphosphate binding;purine ribonucleotide binding;ri…	cell part;cytoplasmic part;cytosol;intracellular membrane-bounded organelle;intracellular organelle;intracellular organelle part;intracellular part;membrane;membrane part;membrane raft;membrane-bounded organelle;mitochondrial membrane;mitochondrial outer membrane;mitochondrial part;mitochondrion;nucleus;organelle;organelle membrane;organelle outer membrane;organelle part;outer membrane	+	Predicted mitochondrial	+	+	+	1425_1_EV 1;1425_4_EV 4;1425_8_EV 8			+	46	46	43	46.8	46.8	44.3	102.48	2.43869	0.0176	0.344416	6.10557	2.04221
SLC25A24	Q6NUK1	Calcium-binding mitochondrial carrier protein SCaMC-1	5.92529	0.04175	29.0477	28.9581	28.9874	29.1022	29.0716	29.0394	28.4894	28.91	28.8352	29.7139	29.5646	29.552	29.7684	29.6019	29.6309	29.3953	29.334	29.4409	GO:0006810;GO:0009987;GO:0051234;GO:0055085	GO:0005488;GO:0005509;GO:0043167;GO:0043169;GO:0046872	GO:0005743;GO:0016020;GO:0016021;GO:0019866;GO:0031090;GO:0031224;GO:0031966;GO:0044422;GO:0044424;GO:0044425;GO:0044429;GO:0044444;GO:0044446;GO:0044464	cellular process;establishment of localization;transmembrane transport;transport	binding;calcium ion binding;cation binding;ion binding;metal ion binding	cell part;cytoplasmic part;integral to membrane;intracellular organelle part;intracellular part;intrinsic to membrane;membrane;membrane part;mitochondrial inner membrane;mitochondrial membrane;mitochondrial part;organelle inner membrane;organelle membrane;organelle part	+	Known mitochondrial	+	+	+	1425_1_EV 1;1425_4_EV 4;1425_8_EV 8			+	18	18	18	34.8	34.8	34.8	53.354	3.33373	0.00918519	0.612434	10.5081	3.40235
CPOX	P36551	Oxygen-dependent coproporphyrinogen-III oxidase, mitochondrial	5.91958	0.0408485	30.4921	30.4488	30.308	30.2387	30.2295	30.2734	30.3175	30.3644	30.3444	30.6544	30.6656	30.7605	30.642	30.5466	30.5848	30.6724	30.6061	30.678	GO:0006725;GO:0006778;GO:0006779;GO:0006782;GO:0006783;GO:0006807;GO:0008152;GO:0009058;GO:0009636;GO:0009987;GO:0010033;GO:0010035;GO:0010038;GO:0010039;GO:0010288;GO:0017085;GO:0018130;GO:0033013;GO:0033014;GO:0034641;GO:0042168;GO:0042221;GO:0042440;GO:0044237;GO:0044249;GO:0044271;GO:0044281;GO:0046148;GO:0046483;GO:0046501;GO:0046685;GO:0050896;GO:0051186;GO:0051188;GO:0051597	GO:0003824;GO:0004109;GO:0005488;GO:0005515;GO:0016491;GO:0016627;GO:0016634;GO:0042802;GO:0042803;GO:0046983	GO:0005743;GO:0005758;GO:0016020;GO:0019866;GO:0031090;GO:0031966;GO:0031970;GO:0031974;GO:0044422;GO:0044424;GO:0044429;GO:0044444;GO:0044446;GO:0044464	biosynthetic process;cellular aromatic compound metabolic process;cellular biosynthetic process;cellular metabolic process;cellular nitrogen compound biosynthetic process;cellular nitrogen compound metabolic process;cellular process;cofactor biosynthetic process;cofactor metabolic process;heme biosynthetic process;heme metabolic process;heterocycle biosynthetic process;heterocycle metabolic proce…	catalytic activity;binding;coproporphyrinogen oxidase activity;identical protein binding;oxidoreductase activity;oxidoreductase activity, acting on the CH-CH group of donors;oxidoreductase activity, acting on the CH-CH group of donors, oxygen as acceptor;oxidoreductase activity, acting on the CH-CH group of donors, oxygen as acceptor;protein binding;protein dimerization activity";protein homodime…	cell part;cytoplasmic part;intracellular organelle part;intracellular part;membrane;membrane-enclosed lumen;mitochondrial inner membrane;mitochondrial intermembrane space;mitochondrial membrane;mitochondrial part;organelle envelope lumen;organelle inner membrane;organelle membrane;organelle part	+	Known mitochondrial	+	+	+	1425_1_EV 1;1425_4_EV 4;1425_8_EV 8			+	26	26	26	50.9	50.9	50.9	50.151	1.88648	0.0346918	0.27718	4.26639	3.43772
ACADVL	P49748	Very long-chain specific acyl-CoA dehydrogenase, mitochondrial	5.89378	0.0403529	29.442	29.4222	29.5104	28.8415	28.3747	28.7033	29.3261	29.3953	29.4104	29.6889	29.7181	29.589	29.2708	29.2505	29.1629	29.5276	29.6779	29.6688	GO:0001659;GO:0001932;GO:0006082;GO:0006091;GO:0006629;GO:0006631;GO:0006635;GO:0006987;GO:0008152;GO:0009056;GO:0009062;GO:0009889;GO:0009890;GO:0009892;GO:0009987;GO:0010565;GO:0015980;GO:0016042;GO:0016054;GO:0019216;GO:0019217;GO:0019218;GO:0019220;GO:0019222;GO:0019395;GO:0019538;GO:0019752;GO:0030258;GO:0031323;GO:0031324;GO:0031326;GO:0031327;GO:0031399;GO:0032069;GO:0032075;GO:0032268;GO:…	GO:0003824;GO:0003995;GO:0004466;GO:0005488;GO:0016491;GO:0016627;GO:0048037;GO:0050660;GO:0050662	GO:0005743;GO:0009295;GO:0016020;GO:0019866;GO:0031090;GO:0031966;GO:0042645;GO:0043226;GO:0043228;GO:0043229;GO:0043232;GO:0044422;GO:0044424;GO:0044429;GO:0044444;GO:0044446;GO:0044464	activation of signaling protein activity involved in unfolded protein response;biological regulation;carboxylic acid catabolic process;carboxylic acid metabolic process;catabolic process;cellular catabolic process;cellular ketone metabolic process;cellular lipid catabolic process;cellular lipid metabolic process;cellular macromolecule metabolic process;cellular metabolic process;cellular process;…	catalytic activity;acyl-CoA dehydrogenase activity;binding;coenzyme binding;cofactor binding;flavin adenine dinucleotide binding;long-chain-acyl-CoA dehydrogenase activity;oxidoreductase activity;oxidoreductase activity, acting on the CH-CH group of donors;oxidoreductase activity, acting on the CH-CH group of donors"	cell part;cytoplasmic part;intracellular non-membrane-bounded organelle;intracellular organelle;intracellular organelle part;intracellular part;membrane;mitochondrial inner membrane;mitochondrial membrane;mitochondrial nucleoid;mitochondrial part;non-membrane-bounded organelle;nucleoid;organelle;organelle inner membrane;organelle membrane;organelle part	+	Known mitochondrial	+	+	+	1425_1_EV 1;1425_4_EV 4;1425_8_EV 8			+	24	24	24	34	34	34	70.389	1.92366	0.0296456	0.207124	4.37495	1.83988
ABCB10;ABCC11	Q9NRK6	ATP-binding cassette sub-family B member 10, mitochondrial	5.87257	0.0394286	28.6115	28.8254	28.542	28.3523	28.5676	28.3682	28.5857	28.4722	28.4094	29.3935	29.1886	29.268	29.1918	29.2309	28.9637	29.4247	29.4908	29.2175	GO:0006139;GO:0006163;GO:0006195;GO:0006200;GO:0006753;GO:0006807;GO:0006810;GO:0008152;GO:0009056;GO:0009117;GO:0009141;GO:0009143;GO:0009144;GO:0009146;GO:0009150;GO:0009154;GO:0009166;GO:0009199;GO:0009203;GO:0009205;GO:0009207;GO:0009259;GO:0009261;GO:0009987;GO:0034641;GO:0034655;GO:0044237;GO:0044238;GO:0044248;GO:0044270;GO:0044281;GO:0046034;GO:0046483;GO:0046700;GO:0051234;GO:0055085;GO:…	GO:0000166;GO:0003824;GO:0005215;GO:0005488;GO:0005524;GO:0015197;GO:0015198;GO:0015399;GO:0015405;GO:0015421;GO:0015440;GO:0016462;GO:0016787;GO:0016817;GO:0016818;GO:0016820;GO:0016887;GO:0017076;GO:0017111;GO:0022804;GO:0022857;GO:0022891;GO:0022892;GO:0030554;GO:0032553;GO:0032555;GO:0032559;GO:0035639;GO:0035673;GO:0042623;GO:0042626;GO:0043492	GO:0005743;GO:0005886;GO:0016020;GO:0016021;GO:0019866;GO:0031090;GO:0031224;GO:0031300;GO:0031301;GO:0031966;GO:0032592;GO:0044422;GO:0044424;GO:0044425;GO:0044429;GO:0044444;GO:0044446;GO:0044455;GO:0044464	ATP catabolic process;ATP metabolic process;catabolic process;cellular catabolic process;cellular metabolic process;cellular nitrogen compound catabolic process;cellular nitrogen compound metabolic process;cellular process;establishment of localization;heterocycle catabolic process;heterocycle metabolic process;metabolic process;nitrogen compound metabolic process;nucleobase-containing compound c…	nucleotide binding;active transmembrane transporter activity;adenyl nucleotide binding;adenyl ribonucleotide binding;ATP binding;ATPase activity;ATPase activity, coupled;ATPase activity, coupled to movement of substances;ATPase activity, coupled to transmembrane movement of substances;binding;catalytic activity;hydrolase activity;hydrolase activity, acting on acid anhydrides;hydrolase activity, a…	cell part;cytoplasmic part;integral to membrane;integral to mitochondrial membrane;integral to organelle membrane;intracellular organelle part;intracellular part;intrinsic to membrane;intrinsic to organelle membrane;membrane;membrane part;mitochondrial inner membrane;mitochondrial membrane;mitochondrial membrane part;mitochondrial part;organelle inner membrane;organelle membrane;organelle part;pl…	+	Known mitochondrial	+	+	+	1425_1_EV 1;1425_4_EV 4;1425_8_EV 8			+	23	23	22	31	31	29.9	79.147	2.40913	0.0170323	0.623683	5.99338	2.52799
HSPE1	P61604;B8ZZL8	10 kDa heat shock protein, mitochondrial	5.83827	0.0388889	34.028	33.9825	34.2167	34.1346	33.8936	34.0502	34.0871	34.152	34.0992	33.5049	33.6794	33.5484	33.5053	33.3661	33.5328	33.4978	33.5955	33.5085	GO:0006457;GO:0006919;GO:0006950;GO:0006986;GO:0008152;GO:0009987;GO:0010033;GO:0010952;GO:0019222;GO:0019538;GO:0035966;GO:0042221;GO:0043085;GO:0043170;GO:0043280;GO:0043281;GO:0044093;GO:0044237;GO:0044238;GO:0044260;GO:0044267;GO:0050789;GO:0050790;GO:0050896;GO:0051336;GO:0051345;GO:0052547;GO:0052548;GO:0065007;GO:0065009;GO:2000116	GO:0000166;GO:0005488;GO:0005515;GO:0005524;GO:0017076;GO:0030554;GO:0032553;GO:0032555;GO:0032559;GO:0035639;GO:0051082;GO:0051087	GO:0005737;GO:0005739;GO:0005759;GO:0031974;GO:0043226;GO:0043227;GO:0043229;GO:0043231;GO:0043233;GO:0044422;GO:0044424;GO:0044429;GO:0044444;GO:0044446;GO:0044464;GO:0070013	activation of caspase activity;biological regulation;cellular macromolecule metabolic process;cellular metabolic process;cellular process;cellular protein metabolic process;macromolecule metabolic process;metabolic process;positive regulation of caspase activity;positive regulation of catalytic activity;positive regulation of hydrolase activity;positive regulation of molecular function;positive r…	adenyl nucleotide binding;adenyl ribonucleotide binding;ATP binding;binding;chaperone binding;nucleotide binding;protein binding;purine nucleotide binding;purine ribonucleoside triphosphate binding;purine ribonucleotide binding;ribonucleotide binding;unfolded protein binding	cell part;cytoplasm;cytoplasmic part;intracellular membrane-bounded organelle;intracellular organelle;intracellular organelle lumen;intracellular organelle part;intracellular part;membrane-bounded organelle;membrane-enclosed lumen;mitochondrial matrix;mitochondrial part;mitochondrion;organelle;organelle lumen;organelle part	+	Known mitochondrial	+	+	+	1425_1_EV 1;1425_4_EV 4;1425_8_EV 8			+	38	38	15	99	99	58.8	10.932	2.30403	0.0224854	-0.498155	-5.60825	2.50955
HSP90B1;HSP90B2P	P14625	Endoplasmin	5.82883	0.0379459	34.3278	34.3479	34.336	34.604	34.8601	34.607	34.8284	34.9614	34.9846	34.8303	34.7929	34.9216	35.0001	34.9492	34.8736	35.1124	35.1245	35.2633	GO:0001666;GO:0001932;GO:0002218;GO:0002221;GO:0002224;GO:0002253;GO:0002376;GO:0002682;GO:0002684;GO:0002757;GO:0002758;GO:0002764;GO:0006457;GO:0006508;GO:0006511;GO:0006810;GO:0006950;GO:0006952;GO:0006955;GO:0006987;GO:0006996;GO:0007010;GO:0007015;GO:0007165;GO:0008152;GO:0009056;GO:0009057;GO:0009987;GO:0010033;GO:0010498;GO:0010921;GO:0010941;GO:0015031;GO:0016043;GO:0019220;GO:0019222;GO:…	GO:0000166;GO:0003676;GO:0003723;GO:0005102;GO:0005488;GO:0005509;GO:0005515;GO:0005524;GO:0017076;GO:0019899;GO:0019902;GO:0019903;GO:0030554;GO:0032553;GO:0032555;GO:0032559;GO:0035639;GO:0043167;GO:0043169;GO:0046790;GO:0046872;GO:0050750;GO:0070325	GO:0005783;GO:0005788;GO:0005789;GO:0005829;GO:0016020;GO:0016023;GO:0030496;GO:0031090;GO:0031410;GO:0031974;GO:0031982;GO:0031988;GO:0042470;GO:0043226;GO:0043227;GO:0043229;GO:0043231;GO:0043233;GO:0044422;GO:0044424;GO:0044425;GO:0044432;GO:0044444;GO:0044446;GO:0044464;GO:0048471;GO:0048770;GO:0070013	actin cytoskeleton organization;actin filament organization;actin filament-based process;actin rod assembly;activation of immune response;activation of innate immune response;activation of signaling protein activity involved in unfolded protein response;biological regulation;catabolic process;cellular catabolic process;cellular component assembly;cellular component assembly at cellular level;cell…	adenyl nucleotide binding;adenyl ribonucleotide binding;ATP binding;binding;calcium ion binding;cation binding;enzyme binding;ion binding;lipoprotein particle receptor binding;low-density lipoprotein particle receptor binding;metal ion binding;nucleic acid binding;nucleotide binding;phosphatase binding;protein binding;protein phosphatase binding;purine nucleotide binding;purine ribonucleoside tri…	cell part;cytoplasmic membrane-bounded vesicle;cytoplasmic part;cytoplasmic vesicle;cytosol;endoplasmic reticulum;endoplasmic reticulum lumen;endoplasmic reticulum membrane;endoplasmic reticulum part;intracellular membrane-bounded organelle;intracellular organelle;intracellular organelle lumen;intracellular organelle part;intracellular part;melanosome;membrane;membrane part;membrane-bounded organ…	+	Predicted mitochondrial	+		+	1425_1_EV 1;1425_8_EV 8			+	104	104	100	69.9	69.9	69.9	92.468	3.72231	0.00953846	0.511019	13.2134	1.27115
PC	P11498;E9PRE7	Pyruvate carboxylase, mitochondrial	5.80218	0.0378947	28.7611	28.6806	28.9077	28.9287	28.909	28.8911	28.8501	28.859	28.7788	29.169	29.2462	29.0746	29.3403	29.3558	29.406	29.1375	29.0822	29.228	GO:0005975;GO:0005996;GO:0006006;GO:0006066;GO:0006082;GO:0006090;GO:0006094;GO:0006107;GO:0006629;GO:0008152;GO:0009058;GO:0009987;GO:0016051;GO:0019318;GO:0019319;GO:0019752;GO:0032787;GO:0034637;GO:0042180;GO:0043436;GO:0043648;GO:0044237;GO:0044238;GO:0044249;GO:0044262;GO:0044281;GO:0044283;GO:0046165;GO:0046364	GO:0000166;GO:0003676;GO:0003677;GO:0003824;GO:0004075;GO:0004736;GO:0005488;GO:0005524;GO:0009374;GO:0016874;GO:0016879;GO:0016885;GO:0017076;GO:0019842;GO:0030554;GO:0031406;GO:0032553;GO:0032555;GO:0032559;GO:0033293;GO:0035639;GO:0043167;GO:0043169;GO:0046872	GO:0005743;GO:0005759;GO:0016020;GO:0019866;GO:0031090;GO:0031966;GO:0031974;GO:0043233;GO:0044422;GO:0044424;GO:0044429;GO:0044444;GO:0044446;GO:0044464;GO:0070013	alcohol biosynthetic process;alcohol metabolic process;biosynthetic process;carbohydrate biosynthetic process;carbohydrate metabolic process;carboxylic acid metabolic process;cellular biosynthetic process;cellular carbohydrate biosynthetic process;cellular carbohydrate metabolic process;cellular ketone metabolic process;cellular metabolic process;cellular process;dicarboxylic acid metabolic proce…	nucleotide binding;adenyl nucleotide binding;adenyl ribonucleotide binding;ATP binding;binding;biotin binding;biotin carboxylase activity;carboxylic acid binding;catalytic activity;cation binding;DNA binding;ion binding;ligase activity;ligase activity, forming carbon-carbon bonds;ligase activity, forming carbon-nitrogen bonds;metal ion binding;monocarboxylic acid binding;nucleic acid binding;puri…	cell part;cytoplasmic part;intracellular organelle lumen;intracellular organelle part;intracellular part;membrane;membrane-enclosed lumen;mitochondrial inner membrane;mitochondrial matrix;mitochondrial membrane;mitochondrial part;organelle inner membrane;organelle lumen;organelle membrane;organelle part	+	Known mitochondrial	+	+	+	1425_1_EV 1;1425_4_EV 4;1425_8_EV 8			+	26	26	26	28.5	28.5	28.5	129.63	1.99284	0.025589	0.380141	4.58225	4.45482
FH	P07954	Fumarate hydratase, mitochondrial	5.79562	0.0370256	29.8093	29.7483	29.9821	30.0535	30.0899	30.1483	30.0024	29.9305	29.778	30.4183	30.3858	30.4812	30.5563	30.4021	30.4806	30.2792	30.3389	30.4	GO:0001894;GO:0006082;GO:0006084;GO:0006099;GO:0006106;GO:0006732;GO:0008152;GO:0009056;GO:0009109;GO:0009987;GO:0019752;GO:0042180;GO:0042592;GO:0043436;GO:0043648;GO:0044237;GO:0044248;GO:0044281;GO:0046356;GO:0048872;GO:0048873;GO:0051186;GO:0051187;GO:0060249;GO:0065007;GO:0065008	GO:0003824;GO:0004333;GO:0016829;GO:0016835;GO:0016836	GO:0005759;GO:0031974;GO:0032991;GO:0043233;GO:0043234;GO:0044422;GO:0044424;GO:0044429;GO:0044444;GO:0044446;GO:0044464;GO:0045239;GO:0070013	acetyl-CoA catabolic process;acetyl-CoA metabolic process;anatomical structure homeostasis;biological regulation;carboxylic acid metabolic process;catabolic process;cellular catabolic process;cellular ketone metabolic process;cellular metabolic process;cellular process;coenzyme catabolic process;coenzyme metabolic process;cofactor catabolic process;cofactor metabolic process;dicarboxylic acid met…	carbon-oxygen lyase activity;catalytic activity;fumarate hydratase activity;hydro-lyase activity;lyase activity	cell part;cytoplasmic part;intracellular organelle lumen;intracellular organelle part;intracellular part;macromolecular complex;membrane-enclosed lumen;mitochondrial matrix;mitochondrial part;organelle lumen;organelle part;protein complex;tricarboxylic acid cycle enzyme complex	+	Known mitochondrial	+	+	+	1425_1_EV 1;1425_4_EV 4;1425_8_EV 8			+	18	18	18	39.4	39.4	39.4	54.636	2.81879	0.012254	0.581923	7.71713	2.7278
HSPA5	P11021	78 kDa glucose-regulated protein	5.79414	0.0361	33.9171	33.8021	33.8083	34.2271	34.482	34.1852	34.3161	34.3269	34.4077	34.2429	34.2484	34.3159	34.6144	34.556	34.4669	34.6263	34.784	34.6452	GO:0001775;GO:0001932;GO:0002576;GO:0006508;GO:0006511;GO:0006810;GO:0006887;GO:0006950;GO:0006983;GO:0006984;GO:0006987;GO:0007154;GO:0007165;GO:0008152;GO:0009056;GO:0009057;GO:0009267;GO:0009605;GO:0009607;GO:0009893;GO:0009966;GO:0009968;GO:0009987;GO:0009991;GO:0010498;GO:0010604;GO:0010646;GO:0010648;GO:0010941;GO:0016192;GO:0017015;GO:0019220;GO:0019222;GO:0019538;GO:0019941;GO:0021589;GO:…	GO:0000166;GO:0003824;GO:0005488;GO:0005509;GO:0005515;GO:0005524;GO:0016462;GO:0016787;GO:0016817;GO:0016818;GO:0016887;GO:0017076;GO:0017111;GO:0030554;GO:0030674;GO:0032553;GO:0032555;GO:0032559;GO:0035639;GO:0043021;GO:0043022;GO:0043167;GO:0043169;GO:0046872;GO:0051082;GO:0051087;GO:0051787;GO:0060090	GO:0005634;GO:0005788;GO:0005793;GO:0009986;GO:0016021;GO:0016023;GO:0030176;GO:0030496;GO:0031224;GO:0031227;GO:0031300;GO:0031301;GO:0031410;GO:0031974;GO:0031982;GO:0031988;GO:0032991;GO:0034663;GO:0042470;GO:0043226;GO:0043227;GO:0043229;GO:0043231;GO:0043233;GO:0043234;GO:0044422;GO:0044424;GO:0044425;GO:0044432;GO:0044444;GO:0044446;GO:0044464;GO:0048770;GO:0070013	activation of signaling protein activity involved in unfolded protein response;anatomical structure arrangement;anatomical structure development;biological regulation;catabolic process;cell activation;cell communication;cellular catabolic process;cellular macromolecule catabolic process;cellular macromolecule metabolic process;cellular metabolic process;cellular process;cellular response to bioti…	nucleotide binding;adenyl nucleotide binding;adenyl ribonucleotide binding;ATP binding;ATPase activity;binding;binding, bridging;calcium ion binding;catalytic activity;cation binding;chaperone binding;hydrolase activity;hydrolase activity, acting on acid anhydrides;hydrolase activity, acting on acid anhydrides, in phosphorus-containing anhydrides;ion binding;metal ion binding;misfolded protein bi…	cell part;cell surface;cytoplasmic membrane-bounded vesicle;cytoplasmic part;cytoplasmic vesicle;endoplasmic reticulum chaperone complex;endoplasmic reticulum lumen;endoplasmic reticulum part;endoplasmic reticulum-Golgi intermediate compartment;integral to endoplasmic reticulum membrane;integral to membrane;integral to organelle membrane;intracellular membrane-bounded organelle;intracellular orga…	+	Predicted mitochondrial	+		+	1425_1_EV 1;1425_8_EV 8			+	62	62	61	67.6	67.6	67.6	72.332	3.19388	0.00905263	0.426579	9.66991	1.13965
GLS	B8ZZA8;B8ZZC5		5.72394	0.0365854	28.3954	27.9931	28.4251	28.485	28.3457	28.0929	27.7629	28.068	27.8517	26.9145	27.0686	27.0413	26.9316	26.9626	26.936	27.2784	27.6164	27.0071	GO:0006082;GO:0006520;GO:0006541;GO:0006807;GO:0008152;GO:0009064;GO:0009308;GO:0009987;GO:0019752;GO:0034641;GO:0042180;GO:0043436;GO:0044106;GO:0044237;GO:0044238;GO:0044281	GO:0003824;GO:0004359;GO:0016787;GO:0016810;GO:0016811		amine metabolic process;carboxylic acid metabolic process;cellular amine metabolic process;cellular amino acid metabolic process;cellular ketone metabolic process;cellular metabolic process;cellular nitrogen compound metabolic process;cellular process;glutamine family amino acid metabolic process;glutamine metabolic process;metabolic process;nitrogen compound metabolic process;organic acid metabo…	catalytic activity;glutaminase activity;hydrolase activity;hydrolase activity, acting on carbon-nitrogen (but not peptide) bonds;hydrolase activity, acting on carbon-nitrogen (but not peptide) bonds, in linear amides		+	Known mitochondrial	+	+		1425_1_EV 1;1425_4_EV 4			+	8	6	6	45.6	28.4	28.4	18.634	2.99455	0.0115918	-1.26308	-8.58213	3.53677
GPT;GPT2	Q8TD30	Alanine aminotransferase 2	5.71508	0.0358095	28.8811	28.8575	28.7963	28.7388	28.8258	28.6638	28.751	28.7635	28.8522	28.2245	28.3718	28.3639	28.0163	27.6949	27.7631	28.2323	28.0771	28.5015	GO:0005975;GO:0005996;GO:0006006;GO:0006066;GO:0006082;GO:0006094;GO:0006103;GO:0006520;GO:0006522;GO:0006524;GO:0006807;GO:0008152;GO:0008652;GO:0009056;GO:0009058;GO:0009063;GO:0009078;GO:0009080;GO:0009308;GO:0009309;GO:0009310;GO:0009987;GO:0016051;GO:0016053;GO:0016054;GO:0019318;GO:0019319;GO:0019752;GO:0034637;GO:0034641;GO:0042180;GO:0042851;GO:0042853;GO:0043436;GO:0043648;GO:0044106;GO:…	GO:0003824;GO:0004021;GO:0005488;GO:0008483;GO:0016740;GO:0016769;GO:0019842;GO:0030170;GO:0047635;GO:0048037;GO:0070279	GO:0005759;GO:0005829;GO:0031974;GO:0043233;GO:0044422;GO:0044424;GO:0044429;GO:0044444;GO:0044446;GO:0044464;GO:0070013	2-oxoglutarate metabolic process;alanine catabolic process;alanine metabolic process;alcohol biosynthetic process;alcohol metabolic process;amine biosynthetic process;amine catabolic process;amine metabolic process;biosynthetic process;carbohydrate biosynthetic process;carbohydrate metabolic process;carboxylic acid biosynthetic process;carboxylic acid catabolic process;carboxylic acid metabolic p…	catalytic activity;alanine-oxo-acid transaminase activity;binding;catalytic activity;cofactor binding;L-alanine:2-oxoglutarate aminotransferase activity;pyridoxal phosphate binding;transaminase activity;transferase activity;transferase activity, transferring nitrogenous groups;vitamin B6 binding;vitamin B6 binding;vitamin binding	cell part;cytoplasmic part;cytosol;intracellular organelle lumen;intracellular organelle part;intracellular part;membrane-enclosed lumen;mitochondrial matrix;mitochondrial part;organelle lumen;organelle part	+	Known mitochondrial	+	+	+	1425_1_EV 1;1425_4_EV 4;1425_8_EV 8			+	17	17	17	32.7	32.7	32.7	57.903	3.19994	0.00955556	-0.52494	-9.7049	2.97254
DLST	P36957;Q86SW4	Dihydrolipoyllysine-residue succinyltransferase component of 2-oxoglutarate dehydrogenase complex, mitochondrial	5.65715	0.0357209	30.7375	30.7976	30.8025	30.5378	30.7625	30.7261	30.6602	30.5834	30.6582	31.0806	31.1221	31.057	31.0957	31.1019	31.0703	31.0544	30.9632	30.9034	GO:0006082;GO:0006084;GO:0006099;GO:0006520;GO:0006553;GO:0006554;GO:0006732;GO:0006807;GO:0008152;GO:0009056;GO:0009063;GO:0009066;GO:0009068;GO:0009109;GO:0009308;GO:0009310;GO:0009987;GO:0016054;GO:0019474;GO:0019477;GO:0019752;GO:0033512;GO:0034641;GO:0042180;GO:0043436;GO:0044106;GO:0044237;GO:0044238;GO:0044248;GO:0044281;GO:0044282;GO:0046356;GO:0046395;GO:0046440;GO:0051186;GO:0051187	GO:0003824;GO:0004149;GO:0016417;GO:0016740;GO:0016746;GO:0016747;GO:0016748;GO:0016751	GO:0005634;GO:0005759;GO:0031974;GO:0032991;GO:0043226;GO:0043227;GO:0043229;GO:0043231;GO:0043233;GO:0043234;GO:0044422;GO:0044424;GO:0044429;GO:0044444;GO:0044446;GO:0044464;GO:0045252;GO:0070013	acetyl-CoA catabolic process;acetyl-CoA metabolic process;amine catabolic process;amine metabolic process;aspartate family amino acid catabolic process;aspartate family amino acid metabolic process;carboxylic acid catabolic process;carboxylic acid metabolic process;catabolic process;cellular amine metabolic process;cellular amino acid catabolic process;cellular amino acid metabolic process;cellul…	catalytic activity;dihydrolipoyllysine-residue succinyltransferase activity;S-acyltransferase activity;S-succinyltransferase activity;succinyltransferase activity;transferase activity;transferase activity, transferring acyl groups;transferase activity, transferring acyl groups other than amino-acyl groups;transferase activity, transferring acyl groups"	cell part;cytoplasmic part;intracellular membrane-bounded organelle;intracellular organelle;intracellular organelle lumen;intracellular organelle part;intracellular part;macromolecular complex;membrane-bounded organelle;membrane-enclosed lumen;mitochondrial matrix;mitochondrial part;nucleus;organelle;organelle lumen;organelle part;oxoglutarate dehydrogenase complex;protein complex	+	Known mitochondrial	+	+	+	1425_1_EV 1;1425_4_EV 4;1425_8_EV 8			+	20	20	20	35.3	35.3	35.3	48.755	3.3918	0.0053913	0.307327	10.8759	2.3807
FTL	P02792	Ferritin light chain	5.64927	0.035	25.274	26.8224	26.8722	24.6791	23.6968	24.0197	27.4171	27.074	26.9695	27.5179	27.7765	27.3681	24.5984	25.2226	24.4803	27.5753	27.6048	27.8192	GO:0000041;GO:0006810;GO:0006811;GO:0006812;GO:0006826;GO:0006873;GO:0006875;GO:0006879;GO:0006892;GO:0008219;GO:0009987;GO:0016043;GO:0016044;GO:0016192;GO:0016265;GO:0019725;GO:0030001;GO:0030003;GO:0042592;GO:0046907;GO:0048193;GO:0048878;GO:0050801;GO:0051234;GO:0051649;GO:0055065;GO:0055072;GO:0055080;GO:0055082;GO:0055085;GO:0061024;GO:0065007;GO:0065008;GO:0071840	GO:0003824;GO:0005488;GO:0005506;GO:0008199;GO:0016491;GO:0043167;GO:0043169;GO:0046872;GO:0046914	GO:0005829;GO:0008043;GO:0032991;GO:0043234;GO:0044424;GO:0044444;GO:0044464;GO:0070288	biological regulation;cation homeostasis;cation transport;cell death;cellular cation homeostasis;cellular chemical homeostasis;cellular component organization;cellular component organization or biogenesis;cellular homeostasis;cellular ion homeostasis;cellular iron ion homeostasis;cellular membrane organization;cellular metal ion homeostasis;cellular process;chemical homeostasis;death;establishmen…	binding;catalytic activity;cation binding;ferric iron binding;ion binding;iron ion binding;metal ion binding;oxidoreductase activity;transition metal ion binding	cell part;cytoplasmic part;cytosol;ferritin complex;intracellular ferritin complex;intracellular part;macromolecular complex;protein complex	+	Predicted mitochondrial							+	2	2	2	9.1	9.1	9.1	20.019	1.07576	0.120845	1.2313	2.28854	NaN
UQCRQ	O14949	Cytochrome b-c1 complex subunit 8	5.56994	0.0364444	30.4097	30.3687	30.383	30.3119	30.3909	30.5014	30.1601	29.9947	30.1343	30.2302	30.2375	30.2627	30.5943	30.6707	30.6229	30.2996	30.2581	30.2282	GO:0006091;GO:0008152;GO:0009987;GO:0021539;GO:0021548;GO:0021680;GO:0021766;GO:0021794;GO:0021854;GO:0021860;GO:0021884;GO:0021954;GO:0022900;GO:0022904;GO:0030901;GO:0032502;GO:0044237;GO:0044281;GO:0048468;GO:0048666;GO:0048856;GO:0048869;GO:0055114	GO:0003824;GO:0005215;GO:0008121;GO:0008324;GO:0015075;GO:0015077;GO:0015078;GO:0016491;GO:0016679;GO:0016681;GO:0022857;GO:0022890;GO:0022891;GO:0022892	GO:0005743;GO:0016020;GO:0019866;GO:0031090;GO:0031966;GO:0044422;GO:0044424;GO:0044425;GO:0044429;GO:0044444;GO:0044446;GO:0044464;GO:0070469	anatomical structure development;cell development;cellular developmental process;cellular metabolic process;cellular process;central nervous system neuron development;cerebellar Purkinje cell layer development;developmental process;electron transport chain;forebrain neuron development;generation of precursor metabolites and energy;hippocampus development;hypothalamus development;metabolic process…	catalytic activity;cation transmembrane transporter activity;hydrogen ion transmembrane transporter activity;inorganic cation transmembrane transporter activity;ion transmembrane transporter activity;monovalent inorganic cation transmembrane transporter activity;oxidoreductase activity;oxidoreductase activity, acting on diphenols and related substances as donors;oxidoreductase activity, acting on…	cell part;cytoplasmic part;intracellular organelle part;intracellular part;membrane;membrane part;mitochondrial inner membrane;mitochondrial membrane;mitochondrial part;organelle inner membrane;organelle membrane;organelle part;respiratory chain	+	Known mitochondrial	+			1425_1_EV 1			+	6	6	6	50	50	50	9.9062	3.11721	0.0115122	-0.143654	-9.23723	1.73443
ACADM	Q5T4U5;P11310;B7Z9I1	Medium-chain specific acyl-CoA dehydrogenase, mitochondrial	5.51447	0.0373043	30.5782	30.5901	30.7868	30.6417	30.7784	30.8282	30.8175	30.786	30.6926	31.122	31.2003	31.1773	31.1903	31.1514	31.0851	31.0885	31.0304	31.0725	GO:0000271;GO:0001889;GO:0005975;GO:0005976;GO:0005977;GO:0005978;GO:0006073;GO:0006082;GO:0006091;GO:0006109;GO:0006111;GO:0006112;GO:0006520;GO:0006577;GO:0006578;GO:0006629;GO:0006631;GO:0006635;GO:0006807;GO:0006950;GO:0008152;GO:0008652;GO:0009056;GO:0009058;GO:0009059;GO:0009062;GO:0009250;GO:0009266;GO:0009308;GO:0009309;GO:0009409;GO:0009437;GO:0009605;GO:0009628;GO:0009791;GO:0009889;GO:…	GO:0003824;GO:0003995;GO:0005488;GO:0005515;GO:0016491;GO:0016627;GO:0042802;GO:0048037;GO:0050660;GO:0050662;GO:0070991	GO:0005739;GO:0005759;GO:0030424;GO:0031974;GO:0042995;GO:0043005;GO:0043226;GO:0043227;GO:0043229;GO:0043231;GO:0043233;GO:0044422;GO:0044424;GO:0044429;GO:0044444;GO:0044446;GO:0044464;GO:0070013	polysaccharide biosynthetic process;amine biosynthetic process;amine metabolic process;anatomical structure development;betaine biosynthetic process;betaine metabolic process;biological regulation;biosynthetic process;carbohydrate biosynthetic process;carbohydrate metabolic process;carboxylic acid biosynthetic process;carboxylic acid catabolic process;carboxylic acid metabolic process;cardiac cel…	catalytic activity;acyl-CoA dehydrogenase activity;binding;coenzyme binding;coenzyme binding;cofactor binding;flavin adenine dinucleotide binding;identical protein binding;medium-chain-acyl-CoA dehydrogenase activity";oxidoreductase activity;oxidoreductase activity, acting on the CH-CH group of donors;oxidoreductase activity, acting on the CH-CH group of donors";protein binding	axon;cell part;cell projection;cytoplasmic part;intracellular membrane-bounded organelle;intracellular organelle;intracellular organelle lumen;intracellular organelle part;intracellular part;membrane-bounded organelle;membrane-enclosed lumen;mitochondrial matrix;mitochondrial part;mitochondrion;neuron projection;organelle;organelle lumen;organelle part	+	Known mitochondrial	+	+	+	1425_1_EV 1;1425_4_EV 4;1425_8_EV 8			+	25	25	25	51.8	51.8	51.8	50.27	2.70456	0.0158889	0.514857	7.1978	2.45593
DNAJA3	Q96EY1	DnaJ homolog subfamily A member 3, mitochondrial	5.45579	0.0377872	29.8646	29.971	29.7818	29.7764	29.9223	30.1047	29.7951	29.9748	29.8449	29.124	29.3084	28.8813	29.3278	29.2973	29.308	29.1717	29.2719	29.2402	GO:0000122;GO:0001775;GO:0001932;GO:0001941;GO:0001959;GO:0001960;GO:0002376;GO:0002521;GO:0002682;GO:0002684;GO:0002694;GO:0002696;GO:0006139;GO:0006259;GO:0006260;GO:0006261;GO:0006264;GO:0006355;GO:0006357;GO:0006457;GO:0006469;GO:0006807;GO:0006915;GO:0006919;GO:0006924;GO:0006950;GO:0007165;GO:0007264;GO:0007528;GO:0007568;GO:0007569;GO:0008104;GO:0008152;GO:0008219;GO:0008284;GO:0008285;GO:…	GO:0000166;GO:0005083;GO:0005102;GO:0005126;GO:0005133;GO:0005488;GO:0005515;GO:0005524;GO:0017076;GO:0030234;GO:0030554;GO:0030695;GO:0032553;GO:0032555;GO:0032559;GO:0035639;GO:0043167;GO:0043169;GO:0046872;GO:0060589	GO:0005634;GO:0005759;GO:0005829;GO:0009295;GO:0016020;GO:0019897;GO:0019898;GO:0030054;GO:0031594;GO:0031974;GO:0042645;GO:0043226;GO:0043227;GO:0043228;GO:0043229;GO:0043231;GO:0043232;GO:0043233;GO:0044422;GO:0044424;GO:0044425;GO:0044429;GO:0044444;GO:0044446;GO:0044456;GO:0044459;GO:0044464;GO:0045202;GO:0045211;GO:0070013;GO:0097060	negative regulation of transcription from RNA polymerase II promoter;activation of caspase activity;activation-induced cell death of T cells;aging;apoptosis;biological regulation;biosynthetic process;cell activation;cell aging;cell death;cell differentiation;cellular biosynthetic process;cellular component organization;cellular component organization or biogenesis;cellular developmental process;c…	adenyl nucleotide binding;adenyl ribonucleotide binding;ATP binding;binding;cation binding;cytokine receptor binding;enzyme regulator activity;GTPase regulator activity;interferon-gamma receptor binding;ion binding;metal ion binding;nucleoside-triphosphatase regulator activity;nucleotide binding;protein binding;purine nucleotide binding;purine ribonucleoside triphosphate binding;purine ribonucleo…	cell junction;cell part;cytoplasmic part;cytosol;extrinsic to membrane;extrinsic to plasma membrane;intracellular membrane-bounded organelle;intracellular non-membrane-bounded organelle;intracellular organelle;intracellular organelle lumen;intracellular organelle part;intracellular part;membrane;membrane part;membrane-bounded organelle;membrane-enclosed lumen;mitochondrial matrix;mitochondrial nu…	+	Known mitochondrial	+	+	+	1425_1_EV 1;1425_4_EV 4;1425_8_EV 8			+	15	15	15	35.2	35.2	35.2	52.488	2.32321	0.0221414	-0.767892	-5.67696	2.54834
EMC8	O43402	ER membrane protein complex subunit 8	5.3925	0.0380833	23.9061	25.3701	24.9147	27.2838	27.4477	27.2397	22.7684	24.7762	23.5882	27.1536	26.8211	27.4338	27.5065	27.7557	27.3874	27.0521	26.907	27.2701			GO:0005634;GO:0005739;GO:0032991;GO:0043226;GO:0043227;GO:0043229;GO:0043231;GO:0043234;GO:0044424;GO:0044444;GO:0044464;GO:0072546			cell part;cytoplasmic part;ER membrane protein complex;intracellular membrane-bounded organelle;intracellular organelle;intracellular part;macromolecular complex;membrane-bounded organelle;mitochondrion;nucleus;organelle;protein complex	+	Known mitochondrial	+		+	1425_1_EV 1;1425_8_EV 8			+	3	3	3	17.6	17.6	17.6	23.773	2.17023	0.0230159	2.40587	5.14727	0.835163
LIG3	P49916;K7ERZ5	DNA ligase 3	5.36624	0.0382041	29.5177	29.5868	29.5408	28.2919	28.2757	28.156	28.8665	28.8024	28.9902	29.6409	29.7128	29.8014	28.576	28.909	29.2229	29.1969	28.7246	29.1093	GO:0000018;GO:0000726;GO:0006139;GO:0006259;GO:0006266;GO:0006271;GO:0006273;GO:0006281;GO:0006284;GO:0006289;GO:0006302;GO:0006303;GO:0006310;GO:0006807;GO:0006950;GO:0006974;GO:0007131;GO:0007276;GO:0007283;GO:0008152;GO:0009892;GO:0009987;GO:0010605;GO:0019219;GO:0019222;GO:0022402;GO:0022414;GO:0022616;GO:0031323;GO:0031324;GO:0032042;GO:0032501;GO:0033554;GO:0034641;GO:0035825;GO:0043170;GO:…	GO:0000166;GO:0003676;GO:0003677;GO:0003824;GO:0003909;GO:0003910;GO:0005488;GO:0005524;GO:0008270;GO:0016874;GO:0016886;GO:0017076;GO:0030554;GO:0032553;GO:0032555;GO:0032559;GO:0035639;GO:0043167;GO:0043169;GO:0046872;GO:0046914	GO:0000795;GO:0005654;GO:0005694;GO:0005739;GO:0043226;GO:0043227;GO:0043228;GO:0043229;GO:0043231;GO:0043232;GO:0044422;GO:0044424;GO:0044427;GO:0044428;GO:0044444;GO:0044446;GO:0044454;GO:0044464	base-excision repair;biological regulation;cell cycle process;cell division;cellular macromolecule metabolic process;cellular metabolic process;cellular nitrogen compound metabolic process;cellular process;cellular response to stimulus;cellular response to stress;DNA ligation;DNA ligation involved in DNA repair;DNA metabolic process;DNA recombination;DNA repair;DNA strand elongation;DNA strand el…	nucleic acid binding;nucleotide binding;adenyl nucleotide binding;adenyl ribonucleotide binding;ATP binding;binding;catalytic activity;cation binding;DNA binding;DNA ligase (ATP) activity;DNA ligase activity;ion binding;ligase activity;ligase activity, forming phosphoric ester bonds;ligase activity, forming phosphoric ester bonds";metal ion binding;nucleic acid binding;purine nucleotide binding;p…	cell part;chromosomal part;chromosome;cytoplasmic part;intracellular membrane-bounded organelle;intracellular non-membrane-bounded organelle;intracellular organelle;intracellular organelle part;intracellular part;membrane-bounded organelle;mitochondrion;non-membrane-bounded organelle;nuclear chromosome part;nuclear part;nucleoplasm;organelle;organelle part;synaptonemal complex	+	Known mitochondrial							+	39	39	39	38.4	38.4	38.4	112.91	1.54596	0.0527306	0.169924	3.35459	1.5849
IDH2	P48735;H0YL11	Isocitrate dehydrogenase [NADP], mitochondrial	5.34583	0.03808	29.2821	29.1601	29.1285	28.7695	28.342	28.4757	29.0652	28.9301	28.7451	29.6158	29.6678	29.6816	29.2693	29.2875	29.1894	29.2671	29.5696	29.4811	GO:0005975;GO:0006081;GO:0006082;GO:0006084;GO:0006097;GO:0006099;GO:0006102;GO:0006103;GO:0006732;GO:0008152;GO:0009056;GO:0009109;GO:0009987;GO:0019752;GO:0032787;GO:0042180;GO:0043436;GO:0043648;GO:0044237;GO:0044238;GO:0044248;GO:0044262;GO:0044281;GO:0046356;GO:0046487;GO:0051186;GO:0051187	GO:0000166;GO:0000287;GO:0003824;GO:0004448;GO:0004450;GO:0005488;GO:0016491;GO:0016614;GO:0016616;GO:0043167;GO:0043169;GO:0046872;GO:0048037;GO:0050662;GO:0051287	GO:0005743;GO:0005759;GO:0016020;GO:0019866;GO:0031090;GO:0031966;GO:0031974;GO:0043233;GO:0044422;GO:0044424;GO:0044429;GO:0044444;GO:0044446;GO:0044464;GO:0070013	2-oxoglutarate metabolic process;acetyl-CoA catabolic process;acetyl-CoA metabolic process;carbohydrate metabolic process;carboxylic acid metabolic process;catabolic process;cellular aldehyde metabolic process;cellular carbohydrate metabolic process;cellular catabolic process;cellular ketone metabolic process;cellular metabolic process;cellular process;coenzyme catabolic process;coenzyme metaboli…	nucleotide binding;binding;catalytic activity;cation binding;coenzyme binding;cofactor binding;ion binding;isocitrate dehydrogenase (NADP+) activity;isocitrate dehydrogenase activity;magnesium ion binding;metal ion binding;NAD binding;oxidoreductase activity;oxidoreductase activity, acting on CH-OH group of donors;oxidoreductase activity, acting on the CH-OH group of donors, NAD or NADP as accept…	cell part;cytoplasmic part;intracellular organelle lumen;intracellular organelle part;intracellular part;membrane;membrane-enclosed lumen;mitochondrial inner membrane;mitochondrial matrix;mitochondrial membrane;mitochondrial part;organelle inner membrane;organelle lumen;organelle membrane;organelle part	+	Known mitochondrial	+	+	+	1425_1_EV 1;1425_4_EV 4;1425_8_EV 8			+	18	18	17	38.1	38.1	38.1	50.909	3.09716	0.0109767	0.464818	9.12711	2.28582
TMEM70	Q9BUB7	Transmembrane protein 70, mitochondrial	5.33812	0.0374118	28.4454	28.4733	28.4824	28.3583	28.3894	28.3495	28.4677	28.4271	28.5312	28.765	28.7239	28.6945	28.9339	28.81	28.6896	28.618	28.6497	28.6746	GO:0006461;GO:0009987;GO:0016043;GO:0022607;GO:0033615;GO:0034621;GO:0034622;GO:0043461;GO:0043623;GO:0043933;GO:0065003;GO:0070071;GO:0071822;GO:0071840;GO:0071841;GO:0071842;GO:0071844		GO:0005743;GO:0016020;GO:0016021;GO:0019866;GO:0031090;GO:0031224;GO:0031300;GO:0031301;GO:0031966;GO:0032592;GO:0044422;GO:0044424;GO:0044425;GO:0044429;GO:0044444;GO:0044446;GO:0044455;GO:0044464	cellular component assembly;cellular component assembly at cellular level;cellular component organization;cellular component organization at cellular level;cellular component organization or biogenesis;cellular component organization or biogenesis at cellular level;cellular macromolecular complex assembly;cellular macromolecular complex subunit organization;cellular process;cellular protein compl…		cell part;cytoplasmic part;integral to membrane;integral to mitochondrial membrane;integral to organelle membrane;intracellular organelle part;intracellular part;intrinsic to membrane;intrinsic to organelle membrane;membrane;membrane part;mitochondrial inner membrane;mitochondrial membrane;mitochondrial membrane part;mitochondrial part;organelle inner membrane;organelle membrane;organelle part	+	Known mitochondrial	+	+	+	1425_1_EV 1;1425_4_EV 4;1425_8_EV 8			+	3	3	3	15.8	15.8	15.8	28.969	3.44239	0.0062	0.260746	11.2061	2.46962
PITRM1	Q5JRX3;A0A0A0MRX9	Presequence protease, mitochondrial	5.32114	0.0370769	30.999	31.0282	31.0279	30.7367	30.6788	30.7963	30.8954	30.7543	30.7422	31.2182	31.2195	31.2406	30.9733	30.8463	30.8883	30.9892	31.1496	31.0231	GO:0006508;GO:0008152;GO:0019538;GO:0043170;GO:0044238	GO:0003824;GO:0004175;GO:0004222;GO:0005488;GO:0008047;GO:0008233;GO:0008237;GO:0016787;GO:0030234;GO:0043167;GO:0043169;GO:0046872;GO:0070011	GO:0005634;GO:0005759;GO:0031974;GO:0043226;GO:0043227;GO:0043229;GO:0043231;GO:0043233;GO:0044422;GO:0044424;GO:0044429;GO:0044444;GO:0044446;GO:0044464;GO:0070013	macromolecule metabolic process;metabolic process;primary metabolic process;protein metabolic process;proteolysis	catalytic activity;binding;catalytic activity;cation binding;endopeptidase activity;enzyme activator activity;enzyme regulator activity;hydrolase activity;ion binding;metal ion binding;metalloendopeptidase activity;metallopeptidase activity;peptidase activity;peptidase activity, acting on L-amino acid peptides	cell part;cytoplasmic part;intracellular membrane-bounded organelle;intracellular organelle;intracellular organelle lumen;intracellular organelle part;intracellular part;membrane-bounded organelle;membrane-enclosed lumen;mitochondrial matrix;mitochondrial part;nucleus;organelle;organelle lumen;organelle part	+	Known mitochondrial	+		+	1425_1_EV 1;1425_8_EV 8			+	43	43	43	46.2	46.2	46.2	117.41	4.17234	0	0.207754	17.1865	1.5144
SDHAF1	A6NFY7	Succinate dehydrogenase assembly factor 1, mitochondrial	5.31595	0.0366038	26.669	26.423	26.6071	26.8853	26.735	26.8437	26.784	26.766	26.6251	26.1626	26.1915	26.181	26.53	26.3812	26.3018	26.2892	26.2768	26.3018	GO:0006461;GO:0008152;GO:0009058;GO:0009987;GO:0016043;GO:0016226;GO:0022607;GO:0031163;GO:0033108;GO:0034552;GO:0034553;GO:0034621;GO:0034622;GO:0043623;GO:0043933;GO:0044085;GO:0044237;GO:0044249;GO:0051186;GO:0051188;GO:0065003;GO:0070271;GO:0071822;GO:0071840;GO:0071841;GO:0071842;GO:0071844;GO:0097032		GO:0005739;GO:0005759;GO:0031974;GO:0043226;GO:0043227;GO:0043229;GO:0043231;GO:0043233;GO:0044422;GO:0044424;GO:0044429;GO:0044444;GO:0044446;GO:0044464;GO:0070013	biosynthetic process;cellular biosynthetic process;cellular component assembly;cellular component assembly at cellular level;cellular component biogenesis;cellular component organization;cellular component organization at cellular level;cellular component organization or biogenesis;cellular component organization or biogenesis at cellular level;cellular macromolecular complex assembly;cellular ma…		cell part;cytoplasmic part;intracellular membrane-bounded organelle;intracellular organelle;intracellular organelle lumen;intracellular organelle part;intracellular part;membrane-bounded organelle;membrane-enclosed lumen;mitochondrial matrix;mitochondrial part;mitochondrion;organelle;organelle lumen;organelle part	+	Known mitochondrial	+	+	+	1425_1_EV 1;1425_4_EV 4;1425_8_EV 8			+	4	4	4	41.7	41.7	41.7	12.806	2.19113	0.0227967	-0.388009	-5.21722	2.18019
PCCA	P05165;A0A1B0GU58;A0A1B0GUX9;A0A1B0GWA1;A0A1B0GWI4	Propionyl-CoA carboxylase alpha chain, mitochondrial	5.25031	0.0373333	27.7478	27.2245	27.531	27.3069	27.5868	27.6751	27.3066	27.3781	27.2546	28.3683	28.6207	28.1735	28.4029	28.3313	28.4131	28.1702	28.4723	28.3323	GO:0006082;GO:0006629;GO:0006631;GO:0006635;GO:0008152;GO:0009056;GO:0009062;GO:0009987;GO:0016042;GO:0016054;GO:0019395;GO:0019626;GO:0019752;GO:0030258;GO:0032787;GO:0034440;GO:0042180;GO:0043436;GO:0044237;GO:0044238;GO:0044242;GO:0044248;GO:0044255;GO:0044281;GO:0044282;GO:0046395;GO:0046459;GO:0055114;GO:0072329	GO:0000166;GO:0003824;GO:0004075;GO:0004658;GO:0005488;GO:0005524;GO:0009374;GO:0016421;GO:0016874;GO:0016879;GO:0016885;GO:0017076;GO:0019842;GO:0030554;GO:0031406;GO:0032553;GO:0032555;GO:0032559;GO:0033293;GO:0035639;GO:0043167;GO:0043169;GO:0046872	GO:0005759;GO:0031974;GO:0043233;GO:0044422;GO:0044424;GO:0044429;GO:0044444;GO:0044446;GO:0044464;GO:0070013	carboxylic acid catabolic process;carboxylic acid metabolic process;catabolic process;cellular catabolic process;cellular ketone metabolic process;cellular lipid catabolic process;cellular lipid metabolic process;cellular metabolic process;cellular process;fatty acid beta-oxidation;fatty acid catabolic process;fatty acid metabolic process;fatty acid oxidation;lipid catabolic process;lipid metabol…	nucleotide binding;adenyl nucleotide binding;adenyl ribonucleotide binding;ATP binding;binding;biotin binding;biotin carboxylase activity;carboxylic acid binding;catalytic activity;cation binding;CoA carboxylase activity;ion binding;ligase activity;ligase activity, forming carbon-carbon bonds;ligase activity, forming carbon-nitrogen bonds;metal ion binding;monocarboxylic acid binding;propionyl-Co…	cell part;cytoplasmic part;intracellular organelle lumen;intracellular organelle part;intracellular part;membrane-enclosed lumen;mitochondrial matrix;mitochondrial part;organelle lumen;organelle part	+	Known mitochondrial	+	+	+	1425_1_EV 1;1425_4_EV 4;1425_8_EV 8			+	17	17	17	30.9	30.9	30.9	80.058	1.94642	0.0281569	0.886375	4.4424	2.7815
P4HB	P07237;H7BZ94	Protein disulfide-isomerase	5.22611	0.0373091	32.8967	32.9865	32.9136	33.2928	33.5343	33.2865	33.5619	33.6136	33.6619	33.1368	33.0718	33.234	33.4249	33.4167	33.2495	33.4431	33.5331	33.5058	GO:0006082;GO:0006464;GO:0006520;GO:0006575;GO:0006629;GO:0006662;GO:0006807;GO:0008152;GO:0009308;GO:0009987;GO:0016043;GO:0018193;GO:0018208;GO:0018401;GO:0018904;GO:0019471;GO:0019511;GO:0019538;GO:0019725;GO:0019752;GO:0030198;GO:0032787;GO:0034641;GO:0042157;GO:0042180;GO:0042592;GO:0043062;GO:0043170;GO:0043412;GO:0043436;GO:0044106;GO:0044237;GO:0044238;GO:0044260;GO:0044267;GO:0044281;GO:…	GO:0003756;GO:0003824;GO:0004656;GO:0009055;GO:0015035;GO:0015036;GO:0016491;GO:0016667;GO:0016705;GO:0016706;GO:0016853;GO:0016860;GO:0016862;GO:0016864;GO:0019798;GO:0031543;GO:0031545	GO:0005576;GO:0005783;GO:0005788;GO:0005793;GO:0005886;GO:0009986;GO:0016020;GO:0016023;GO:0031410;GO:0031974;GO:0031982;GO:0031988;GO:0042470;GO:0043226;GO:0043227;GO:0043229;GO:0043231;GO:0043233;GO:0044422;GO:0044424;GO:0044432;GO:0044444;GO:0044446;GO:0044464;GO:0048770;GO:0070013	4-hydroxyproline metabolic process;amine metabolic process;biological regulation;carboxylic acid metabolic process;cell redox homeostasis;cellular amine metabolic process;cellular amino acid metabolic process;cellular component organization;cellular component organization at cellular level;cellular component organization or biogenesis;cellular component organization or biogenesis at cellular leve…	catalytic activity;protein disulfide isomerase activity;catalytic activity;disulfide oxidoreductase activity;electron carrier activity;intramolecular oxidoreductase activity;intramolecular oxidoreductase activity, interconverting keto- and enol-groups;intramolecular oxidoreductase activity, transposing S-S bonds;isomerase activity;isomerase activity";oxidoreductase activity;oxidoreductase activit…	cell part;cell surface;cytoplasmic membrane-bounded vesicle;cytoplasmic part;cytoplasmic vesicle;endoplasmic reticulum;endoplasmic reticulum lumen;endoplasmic reticulum part;endoplasmic reticulum-Golgi intermediate compartment;extracellular region;intracellular membrane-bounded organelle;intracellular organelle;intracellular organelle lumen;intracellular organelle part;intracellular part;melanoso…	+	Known mitochondrial	+			1425_1_EV 1			+	54	53	53	73.2	69.3	69.3	57.116	1.7713	0.0389613	0.215232	3.94198	0.0249753
MYH1;MYH13;MYH15;MYH2;MYH4;MYH7;MYH7B;MYH9	P35579	Myosin-9	5.21825	0.0369286	33.2657	33.2433	33.2043	33.631	33.7076	33.6166	33.7944	33.7154	33.8731	33.575	33.5367	33.5811	33.6413	33.5663	33.3927	33.4041	33.3492	33.4143	GO:0000212;GO:0000226;GO:0000768;GO:0000902;GO:0000904;GO:0000910;GO:0001525;GO:0001701;GO:0001767;GO:0001768;GO:0001778;GO:0002027;GO:0002376;GO:0002521;GO:0002573;GO:0003008;GO:0003012;GO:0006508;GO:0006509;GO:0006810;GO:0006928;GO:0006935;GO:0006936;GO:0006949;GO:0006950;GO:0006952;GO:0006955;GO:0006996;GO:0007009;GO:0007010;GO:0007017;GO:0007051;GO:0007154;GO:0007155;GO:0007163;GO:0007165;GO:…	GO:0000146;GO:0000166;GO:0003774;GO:0003779;GO:0003824;GO:0005198;GO:0005488;GO:0005515;GO:0005516;GO:0005524;GO:0008092;GO:0008307;GO:0016462;GO:0016787;GO:0016817;GO:0016818;GO:0016887;GO:0017076;GO:0017111;GO:0030554;GO:0030898;GO:0032553;GO:0032555;GO:0032559;GO:0035639;GO:0042623;GO:0042802;GO:0042803;GO:0043495;GO:0043531;GO:0046983;GO:0051015	GO:0001725;GO:0001726;GO:0001772;GO:0001931;GO:0005634;GO:0005730;GO:0005794;GO:0005819;GO:0005826;GO:0005829;GO:0005856;GO:0005859;GO:0005886;GO:0005911;GO:0005912;GO:0005913;GO:0005924;GO:0005925;GO:0014704;GO:0016020;GO:0016459;GO:0016460;GO:0030016;GO:0030017;GO:0030018;GO:0030054;GO:0030055;GO:0030863;GO:0031594;GO:0031672;GO:0031982;GO:0031988;GO:0032154;GO:0032155;GO:0032432;GO:0032982;GO:…	actin cytoskeleton organization;actin cytoskeleton reorganization;actin filament-based movement;actin filament-based process;actin-mediated cell contraction;actin-myosin filament sliding;adult heart development;anatomical structure development;anatomical structure formation involved in morphogenesis;anatomical structure morphogenesis;angiogenesis;axon guidance;biological adhesion;biological regul…	microfilament motor activity;nucleotide binding;actin binding;actin filament binding";actin-dependent ATPase activity;adenyl nucleotide binding;adenyl ribonucleotide binding;ADP binding;ATP binding;ATPase activity;ATPase activity, coupled;ATPase activity, coupled";binding;calmodulin binding;catalytic activity;cytoskeletal protein binding;hydrolase activity;hydrolase activity, acting on acid anhyd…	A band;actin filament bundle;actomyosin;actomyosin contractile ring;adherens junction;anchoring junction;cell cortex part;cell division site part;cell junction;cell part;cell projection;cell-cell adherens junction;cell-cell contact zone;cell-cell junction;cell-substrate adherens junction;cell-substrate junction;cleavage furrow;contractile fiber;contractile fiber part;contractile ring;cortical cyt…	+	Known mitochondrial	+		+	1425_1_EV 1;1425_8_EV 8			+	179	157	154	61.4	54.9	54	226.53	3.86665	0.0112727	0.32652	14.3791	0.681898
ENDOG	Q14249	Endonuclease G, mitochondrial	5.20976	0.0364912	26.1396	26.3852	26.3861	27.0416	26.8342	26.9297	26.6451	26.3193	26.2127	27.2458	26.88	27.4098	27.6691	27.6173	27.3083	27.4488	27.4715	27.3721	GO:0000737;GO:0001701;GO:0006139;GO:0006259;GO:0006308;GO:0006309;GO:0006807;GO:0008152;GO:0009056;GO:0009057;GO:0009790;GO:0009792;GO:0009987;GO:0010033;GO:0010941;GO:0010942;GO:0032502;GO:0034097;GO:0034612;GO:0034641;GO:0042221;GO:0042981;GO:0043009;GO:0043065;GO:0043067;GO:0043068;GO:0043170;GO:0044237;GO:0044238;GO:0044248;GO:0044260;GO:0044265;GO:0046677;GO:0048518;GO:0048522;GO:0050789;GO:…	GO:0003676;GO:0003824;GO:0004518;GO:0004519;GO:0005488;GO:0016787;GO:0016788;GO:0043167;GO:0043169;GO:0046872	GO:0005739;GO:0043226;GO:0043227;GO:0043229;GO:0043231;GO:0044424;GO:0044444;GO:0044464	DNA catabolic process, endonucleolytic;biological regulation;catabolic process;cellular catabolic process;cellular macromolecule catabolic process;cellular macromolecule metabolic process;cellular metabolic process;cellular nitrogen compound metabolic process;cellular process;chordate embryonic development;developmental process;DNA catabolic process;DNA fragmentation involved in apoptotic nuclear…	nucleic acid binding;binding;catalytic activity;cation binding;endonuclease activity;hydrolase activity;hydrolase activity, acting on ester bonds;ion binding;metal ion binding;nuclease activity	cell part;cytoplasmic part;intracellular membrane-bounded organelle;intracellular organelle;intracellular part;membrane-bounded organelle;mitochondrion;organelle	+	Known mitochondrial	+	+	+	1425_1_EV 1;1425_4_EV 4;1425_8_EV 8			+	11	11	11	47.5	47.5	47.5	32.62	2.1098	0.0243053	0.874894	4.94914	2.02318
MCAT	Q8IVS2	Malonyl-CoA-acyl carrier protein transacylase, mitochondrial	5.16928	0.0366897	28.4864	28.5527	28.2529	28.3974	28.4	28.2996	28.0936	28.1732	28.2191	27.9308	28.0498	27.98	27.8209	27.8206	27.7154	27.8605	27.934	27.6946	GO:0006082;GO:0006629;GO:0006631;GO:0006633;GO:0008152;GO:0008610;GO:0009058;GO:0009987;GO:0016053;GO:0019752;GO:0032787;GO:0042180;GO:0043436;GO:0044237;GO:0044238;GO:0044249;GO:0044255;GO:0044281;GO:0044283;GO:0046394	GO:0003824;GO:0004312;GO:0004314;GO:0016417;GO:0016419;GO:0016420;GO:0016740;GO:0016746;GO:0016747	GO:0005739;GO:0043226;GO:0043227;GO:0043229;GO:0043231;GO:0044424;GO:0044444;GO:0044464	biosynthetic process;carboxylic acid biosynthetic process;carboxylic acid metabolic process;cellular biosynthetic process;cellular ketone metabolic process;cellular lipid metabolic process;cellular metabolic process;cellular process;fatty acid biosynthetic process;fatty acid metabolic process;lipid biosynthetic process;lipid metabolic process;metabolic process;monocarboxylic acid metabolic proces…	catalytic activity;[acyl-carrier-protein] S-malonyltransferase activity;fatty acid synthase activity;malonyltransferase activity;S-acyltransferase activity;S-malonyltransferase activity;transferase activity;transferase activity, transferring acyl groups;transferase activity, transferring acyl groups other than amino-acyl groups	cell part;cytoplasmic part;intracellular membrane-bounded organelle;intracellular organelle;intracellular part;membrane-bounded organelle;mitochondrion;organelle	+	Known mitochondrial	+	+	+	1425_1_EV 1;1425_4_EV 4;1425_8_EV 8			+	10	10	10	34.4	34.4	34.4	42.961	1.98652	0.0252432	-0.443815	-4.563	3.56254
ALDH2	P05091	Aldehyde dehydrogenase, mitochondrial	5.01405	0.0395932	31.4251	31.5632	31.5506	31.3595	31.2727	31.2853	31.6409	31.5953	31.5511	31.6936	31.7186	31.6699	31.6687	31.6268	31.5858	31.6495	31.7888	31.6855	GO:0001505;GO:0005975;GO:0006066;GO:0006067;GO:0006068;GO:0006069;GO:0006805;GO:0008152;GO:0009056;GO:0009058;GO:0009987;GO:0034308;GO:0034310;GO:0042133;GO:0042136;GO:0044237;GO:0044238;GO:0044249;GO:0044281;GO:0044282;GO:0046164;GO:0055114;GO:0065007;GO:0065008	GO:0003824;GO:0004029;GO:0004030;GO:0009055;GO:0016491;GO:0016620;GO:0016903	GO:0005759;GO:0031974;GO:0043233;GO:0044422;GO:0044424;GO:0044429;GO:0044444;GO:0044446;GO:0044464;GO:0070013	alcohol catabolic process;alcohol metabolic process;biological regulation;biosynthetic process;carbohydrate metabolic process;catabolic process;cellular biosynthetic process;cellular metabolic process;cellular process;ethanol catabolic process;ethanol metabolic process;ethanol oxidation;metabolic process;neurotransmitter biosynthetic process;neurotransmitter metabolic process;oxidation-reduction …	catalytic activity;aldehyde dehydrogenase (NAD) activity;aldehyde dehydrogenase [NAD(P)+] activity;catalytic activity;electron carrier activity;oxidoreductase activity;oxidoreductase activity, acting on the aldehyde or oxo group of donors;oxidoreductase activity, acting on the aldehyde or oxo group of donors, NAD or NADP as acceptor	cell part;cytoplasmic part;intracellular organelle lumen;intracellular organelle part;intracellular part;membrane-enclosed lumen;mitochondrial matrix;mitochondrial part;organelle lumen;organelle part	+	Known mitochondrial	+	+		1425_1_EV 1;1425_4_EV 4			+	25	25	25	38.7	38.7	38.7	56.381	1.76058	0.0384301	0.181105	3.91265	3.05313
MALSU1	Q96EH3	Mitochondrial assembly of ribosomal large subunit protein 1	4.94152	0.0411333	26.1971	26.5793	26.326	26.4591	26.5792	26.7544	24.481	24.5189	24.6279	26.5265	25.3861	26.4582	25.1432	24.9674	24.5305	24.319	24.9103	23.9969	GO:0006417;GO:0009889;GO:0009890;GO:0009892;GO:0009987;GO:0010468;GO:0010556;GO:0010558;GO:0010605;GO:0010608;GO:0010639;GO:0010821;GO:0010823;GO:0017148;GO:0019222;GO:0022613;GO:0031323;GO:0031324;GO:0031326;GO:0031327;GO:0032268;GO:0032269;GO:0033043;GO:0042273;GO:0044085;GO:0048519;GO:0048523;GO:0050789;GO:0050794;GO:0051128;GO:0051129;GO:0051246;GO:0051248;GO:0060255;GO:0065007;GO:0070129;GO:…		GO:0005739;GO:0005759;GO:0031974;GO:0043226;GO:0043227;GO:0043229;GO:0043231;GO:0043233;GO:0044422;GO:0044424;GO:0044429;GO:0044444;GO:0044446;GO:0044464;GO:0070013	biological regulation;cellular component biogenesis;cellular component biogenesis at cellular level;cellular component organization or biogenesis;cellular component organization or biogenesis at cellular level;cellular process;negative regulation of biological process;negative regulation of biosynthetic process;negative regulation of cellular biosynthetic process;negative regulation of cellular c…		cell part;cytoplasmic part;intracellular membrane-bounded organelle;intracellular organelle;intracellular organelle lumen;intracellular organelle part;intracellular part;membrane-bounded organelle;membrane-enclosed lumen;mitochondrial matrix;mitochondrial part;mitochondrion;organelle;organelle lumen;organelle part	+	Known mitochondrial		+		1425_4_EV 4			+	2	2	2	10.7	10.7	10.7	26.17	0.250406	0.697938	-0.243855	-0.631816	2.98445
GPD2	P43304	Glycerol-3-phosphate dehydrogenase, mitochondrial	4.93199	0.0409836	29.3424	29.4078	29.4954	29.61	29.3831	29.5754	29.2688	29.325	29.2478	29.9058	29.9275	29.858	30.0069	29.7189	29.9294	29.8	29.7155	29.9277	GO:0005975;GO:0005996;GO:0006006;GO:0006066;GO:0006071;GO:0006072;GO:0006094;GO:0006629;GO:0006793;GO:0006796;GO:0008152;GO:0009056;GO:0009058;GO:0009987;GO:0016051;GO:0016052;GO:0019318;GO:0019319;GO:0019400;GO:0019405;GO:0019563;GO:0019637;GO:0019751;GO:0034637;GO:0044237;GO:0044238;GO:0044249;GO:0044255;GO:0044262;GO:0044275;GO:0044281;GO:0044282;GO:0044283;GO:0046164;GO:0046165;GO:0046174;GO:…	GO:0003824;GO:0004368;GO:0005488;GO:0005509;GO:0016491;GO:0016614;GO:0016901;GO:0043167;GO:0043169;GO:0046872;GO:0052590;GO:0052591	GO:0005743;GO:0009331;GO:0016020;GO:0019866;GO:0031090;GO:0031966;GO:0032991;GO:0043234;GO:0044422;GO:0044424;GO:0044429;GO:0044444;GO:0044446;GO:0044464	alcohol biosynthetic process;alcohol catabolic process;alcohol metabolic process;alditol catabolic process;alditol metabolic process;biosynthetic process;carbohydrate biosynthetic process;carbohydrate catabolic process;carbohydrate metabolic process;catabolic process;cellular biosynthetic process;cellular carbohydrate biosynthetic process;cellular carbohydrate catabolic process;cellular carbohydr…	catalytic activity;binding;calcium ion binding;cation binding;glycerol-3-phosphate dehydrogenase activity;ion binding;metal ion binding;oxidoreductase activity;oxidoreductase activity, acting on CH-OH group of donors;oxidoreductase activity, acting on the CH-OH group of donors, quinone or similar compound as acceptor;oxidoreductase activity, acting on the CH-OH group of donors, quinone or similar…	cell part;cytoplasmic part;glycerol-3-phosphate dehydrogenase complex;intracellular organelle part;intracellular part;macromolecular complex;membrane;mitochondrial inner membrane;mitochondrial membrane;mitochondrial part;organelle inner membrane;organelle membrane;organelle part;protein complex	+	Known mitochondrial	+		+	1425_1_EV 1;1425_8_EV 8			+	31	31	31	42.1	42.1	42.1	80.852	3.228	0.01075	0.481898	9.86845	1.50553
ZADH2	Q8N4Q0	Zinc-binding alcohol dehydrogenase domain-containing protein 2	4.92344	0.0404516	25.832	25.8669	26.0108	25.8187	26.0007	26.4163	25.7106	25.7974	25.9515	23.3912	24.5967	23.8425	26.1343	25.8073	25.8686	25.8568	25.6551	25.914		GO:0003824;GO:0005488;GO:0008270;GO:0016491;GO:0043167;GO:0043169;GO:0046872;GO:0046914	GO:0005739;GO:0005777;GO:0042579;GO:0043226;GO:0043227;GO:0043229;GO:0043231;GO:0044424;GO:0044444;GO:0044464		binding;catalytic activity;cation binding;ion binding;metal ion binding;oxidoreductase activity;transition metal ion binding;zinc ion binding	cell part;cytoplasmic part;intracellular membrane-bounded organelle;intracellular organelle;intracellular part;membrane-bounded organelle;microbody;mitochondrion;organelle;peroxisome	+	Predicted mitochondrial	+			1425_1_EV 1			+	10	10	10	25.5	25.5	25.5	40.14	2.27547	0.0214444	-1.9598	-5.50717	0.28079
TARS2	Q9BW92;U3KQG0;F6S7Q7	Threonine--tRNA ligase, mitochondrial	4.90893	0.0403175	29.5471	29.7748	29.5034	29.0085	29.1548	29.0342	29.181	29.1444	29.0722	29.0174	29.0161	28.9257	28.7735	28.9281	28.5415	28.8571	28.9227	28.8169	GO:0000959;GO:0006082;GO:0006139;GO:0006399;GO:0006418;GO:0006435;GO:0006520;GO:0006807;GO:0008152;GO:0009308;GO:0009987;GO:0016070;GO:0019752;GO:0034641;GO:0034660;GO:0042180;GO:0043038;GO:0043039;GO:0043170;GO:0043436;GO:0044106;GO:0044237;GO:0044238;GO:0044260;GO:0044281;GO:0070127;GO:0070159;GO:0090304	GO:0000166;GO:0003824;GO:0004812;GO:0004829;GO:0005488;GO:0005524;GO:0016874;GO:0016875;GO:0016876;GO:0017076;GO:0030554;GO:0032553;GO:0032555;GO:0032559;GO:0035639	GO:0005737;GO:0005759;GO:0031974;GO:0043233;GO:0044422;GO:0044424;GO:0044429;GO:0044444;GO:0044446;GO:0044464;GO:0070013	amine metabolic process;amino acid activation;carboxylic acid metabolic process;cellular amine metabolic process;cellular amino acid metabolic process;cellular ketone metabolic process;cellular macromolecule metabolic process;cellular metabolic process;cellular nitrogen compound metabolic process;cellular process;macromolecule metabolic process;metabolic process;mitochondrial RNA metabolic proces…	nucleotide binding;adenyl nucleotide binding;adenyl ribonucleotide binding;aminoacyl-tRNA ligase activity;ATP binding;binding;catalytic activity;ligase activity;ligase activity, forming aminoacyl-tRNA and related compounds;ligase activity, forming carbon-oxygen bonds;purine nucleotide binding;purine ribonucleoside triphosphate binding;purine ribonucleotide binding;ribonucleotide binding;threonine…	cell part;cytoplasm;cytoplasmic part;intracellular organelle lumen;intracellular organelle part;intracellular part;membrane-enclosed lumen;mitochondrial matrix;mitochondrial part;organelle lumen;organelle part	+	Known mitochondrial	+		+	1425_1_EV 1;1425_8_EV 8			+	30	30	30	40.7	40.7	40.7	81.035	2.64866	0.0187397	-0.621998	-6.95508	1.23437
Nucb2;NUCB2	A0A087WSV8;P80303;Q2L696;E9PKG6;E9PLR0;E9PLE9;A0A2R8Y6G7	Nucleobindin-2;Nesfatin-1	4.90537	0.0396875	27.2035	27.4471	27.1974	27.7511	27.2337	27.8627	28.2516	28.2421	28.2801	27.5651	27.3607	27.6993	27.9811	27.9977	27.8738	28.4766	28.5049	28.4053		GO:0003676;GO:0003677;GO:0005488;GO:0005509;GO:0043167;GO:0043169;GO:0046872	GO:0005615;GO:0005640;GO:0005783;GO:0005793;GO:0005794;GO:0005829;GO:0005886;GO:0016020;GO:0019867;GO:0031090;GO:0031965;GO:0031968;GO:0043226;GO:0043227;GO:0043229;GO:0043231;GO:0044421;GO:0044422;GO:0044424;GO:0044425;GO:0044428;GO:0044444;GO:0044446;GO:0044464		binding;calcium ion binding;cation binding;DNA binding;ion binding;metal ion binding;nucleic acid binding	cell part;cytoplasmic part;cytosol;endoplasmic reticulum;endoplasmic reticulum-Golgi intermediate compartment;extracellular region part;extracellular space;Golgi apparatus;intracellular membrane-bounded organelle;intracellular organelle;intracellular organelle part;intracellular part;membrane;membrane part;membrane-bounded organelle;nuclear membrane;nuclear outer membrane;nuclear part;organelle;o…	+	Known mitochondrial			+	1425_8_EV 8			+	9	9	9	31.7	31.7	31.7	50.227	0.944723	0.154761	0.259025	2.01942	0.781783
CBU1425	CBU1425		4.88939	0.0395077	24.3499	23.6606	25.5666	24.1323	24.1272	23.5759	24.977	23.7354	24.9437	25.4411	25.6959	25.0019	27.5386	26.8957	27.5028	27.0966	27.7305	27.9917							+	Known mitochondrial		+	+	1425_4_EV 4;1425_8_EV 8			+	5	5	5	19.3	19.3	19.3	15.94	NaN	1	0	NaN	3.57087
HSPA8	P11142;E9PKE3;E9PN89;E9PNE6;A8K7Q2	Heat shock cognate 71 kDa protein	4.88005	0.0389091	33.0017	33.0191	32.9458	33.1628	33.2892	33.0621	33.0511	33.1187	33.2301	33.4619	33.5398	33.4204	33.3964	33.5938	33.5931	33.6397	33.5189	33.4658	GO:0001505;GO:0006139;GO:0006351;GO:0006355;GO:0006396;GO:0006397;GO:0006457;GO:0006458;GO:0006807;GO:0006810;GO:0006836;GO:0006892;GO:0006950;GO:0006986;GO:0007269;GO:0008152;GO:0008380;GO:0009058;GO:0009059;GO:0009889;GO:0009890;GO:0009892;GO:0009987;GO:0010033;GO:0010467;GO:0010468;GO:0010556;GO:0010558;GO:0010605;GO:0010629;GO:0016043;GO:0016044;GO:0016070;GO:0016071;GO:0016192;GO:0019048;GO:…	GO:0000166;GO:0003824;GO:0005488;GO:0005524;GO:0016462;GO:0016787;GO:0016817;GO:0016818;GO:0016887;GO:0017076;GO:0017111;GO:0030554;GO:0032553;GO:0032555;GO:0032559;GO:0035639;GO:0042623	GO:0000974;GO:0005681;GO:0005730;GO:0005829;GO:0005886;GO:0009986;GO:0012506;GO:0016020;GO:0016023;GO:0030529;GO:0030659;GO:0030662;GO:0030665;GO:0031090;GO:0031410;GO:0031982;GO:0031988;GO:0032991;GO:0042470;GO:0043226;GO:0043227;GO:0043228;GO:0043229;GO:0043230;GO:0043231;GO:0043232;GO:0043234;GO:0044421;GO:0044422;GO:0044424;GO:0044428;GO:0044433;GO:0044444;GO:0044446;GO:0044464;GO:0048770;GO:…	regulation of neurotransmitter levels;biological regulation;biosynthetic process;cellular biosynthetic process;cellular component organization;cellular component organization or biogenesis;cellular macromolecule biosynthetic process;cellular macromolecule metabolic process;cellular membrane organization;cellular metabolic process;cellular nitrogen compound metabolic process;cellular process;cellu…	catalytic activity;nucleotide binding;adenyl nucleotide binding;adenyl ribonucleotide binding;ATP binding;ATPase activity;ATPase activity, coupled";binding;catalytic activity;hydrolase activity;hydrolase activity, acting on acid anhydrides;hydrolase activity, acting on acid anhydrides, in phosphorus-containing anhydrides;nucleoside-triphosphatase activity;nucleotide binding;purine nucleotide bind…	cell part;cell surface;clathrin coated vesicle membrane;clathrin sculpted gamma-aminobutyric acid transport vesicle membrane;coated vesicle membrane;cytoplasmic membrane-bounded vesicle;cytoplasmic part;cytoplasmic vesicle;cytoplasmic vesicle membrane;cytoplasmic vesicle part;cytosol;extracellular membrane-bounded organelle;extracellular organelle;extracellular region part;extracellular vesicular…	+	Predicted mitochondrial	+		+	1425_1_EV 1;1425_8_EV 8			+	46	43	36	46.3	44.3	39.3	70.897	3.51823	0.00688889	0.485179	11.7192	1.73249
GNB2L1	P63244;D6RHH4;J3KPE3;D6R9L0;D6R9Z1;D6RFZ9;D6RFX4;D6RAU2;E9PD14;H0Y8W2;H0YAF8;H0YAM7;D6RAC2	Guanine nucleotide-binding protein subunit beta-2-like 1;Guanine nucleotide-binding protein subunit beta-2-like 1, N-terminally processed	4.81064	0.0402388	29.8566	29.8195	29.8943	29.5947	29.5676	29.7604	29.8662	29.9458	30.1776	30.2741	30.1708	30.1503	29.8512	30.0206	29.9455	30.4082	30.3023	30.3151	GO:0001558;GO:0001932;GO:0001934;GO:0006140;GO:0006417;GO:0007049;GO:0007369;GO:0009653;GO:0009889;GO:0009890;GO:0009892;GO:0009893;GO:0009894;GO:0009896;GO:0009966;GO:0009968;GO:0009987;GO:0010468;GO:0010470;GO:0010556;GO:0010558;GO:0010562;GO:0010604;GO:0010605;GO:0010608;GO:0010627;GO:0010646;GO:0010648;GO:0010741;GO:0010941;GO:0010942;GO:0017148;GO:0019048;GO:0019219;GO:0019220;GO:0019222;GO:…	GO:0004857;GO:0004860;GO:0005080;GO:0005102;GO:0005488;GO:0005515;GO:0008047;GO:0008200;GO:0008656;GO:0016247;GO:0016248;GO:0016504;GO:0016505;GO:0019207;GO:0019210;GO:0019887;GO:0019899;GO:0019900;GO:0019901;GO:0019904;GO:0030234;GO:0030292;GO:0030971;GO:0042169;GO:0043028;GO:0061134	GO:0001891;GO:0005634;GO:0005856;GO:0015935;GO:0030425;GO:0030496;GO:0030529;GO:0032991;GO:0042995;GO:0043005;GO:0043025;GO:0043204;GO:0043226;GO:0043227;GO:0043228;GO:0043229;GO:0043231;GO:0043232;GO:0044297;GO:0044422;GO:0044424;GO:0044425;GO:0044444;GO:0044446;GO:0044459;GO:0044464;GO:0048471	anatomical structure morphogenesis;biological regulation;cell cycle;cellular process;developmental process;embryonic morphogenesis;gastrulation;interaction with host;interspecies interaction between organisms;multi-organism process;negative regulation of biological process;negative regulation of biosynthetic process;negative regulation of cell communication;negative regulation of cell growth;nega…	apoptotic protease activator activity;binding;caspase activator activity;caspase regulator activity;channel inhibitor activity;channel regulator activity;enzyme activator activity;enzyme binding;enzyme inhibitor activity;enzyme regulator activity;ion channel inhibitor activity;kinase binding;kinase inhibitor activity;kinase regulator activity;peptidase activator activity;peptidase regulator activ…	cell body;cell part;cell projection;cytoplasmic part;cytoskeleton;dendrite;intracellular membrane-bounded organelle;intracellular non-membrane-bounded organelle;intracellular organelle;intracellular organelle part;intracellular part;macromolecular complex;membrane part;membrane-bounded organelle;midbody;neuron projection;neuronal cell body;non-membrane-bounded organelle;nucleus;organelle;organell…	+	Predicted mitochondrial	+		+	1425_1_EV 1;1425_8_EV 8			+	19	19	19	55.2	55.2	55.2	35.076	2.83009	0.0126557	0.341625	7.77026	1.73328
ALDH5A1	P51649;C9J8Q5	Succinate-semialdehyde dehydrogenase, mitochondrial	4.79639	0.0399412	28.824	28.893	28.8867	29.0451	28.9208	28.9743	28.8561	28.9216	28.8012	29.2547	29.4	29.3791	29.3056	29.3094	29.1205	29.1712	29.2142	29.3903	GO:0001505;GO:0005975;GO:0005996;GO:0006006;GO:0006066;GO:0006082;GO:0006083;GO:0006091;GO:0006105;GO:0006461;GO:0006518;GO:0006520;GO:0006536;GO:0006541;GO:0006575;GO:0006629;GO:0006631;GO:0006643;GO:0006644;GO:0006650;GO:0006664;GO:0006665;GO:0006672;GO:0006677;GO:0006678;GO:0006681;GO:0006687;GO:0006749;GO:0006790;GO:0006807;GO:0006810;GO:0006836;GO:0007269;GO:0007417;GO:0008152;GO:0009056;GO:…	GO:0003824;GO:0004777;GO:0005488;GO:0005515;GO:0009013;GO:0016491;GO:0016620;GO:0016903;GO:0042802;GO:0042803;GO:0046983	GO:0005739;GO:0005759;GO:0031974;GO:0043226;GO:0043227;GO:0043229;GO:0043231;GO:0043233;GO:0044422;GO:0044424;GO:0044429;GO:0044444;GO:0044446;GO:0044464;GO:0070013	acetate metabolic process;alcohol metabolic process;amine catabolic process;amine metabolic process;anatomical structure development;biological regulation;carbohydrate metabolic process;carboxylic acid catabolic process;carboxylic acid metabolic process;catabolic process;cellular amine metabolic process;cellular amino acid catabolic process;cellular amino acid metabolic process;cellular carbohydr…	catalytic activity;binding;identical protein binding;oxidoreductase activity;oxidoreductase activity, acting on the aldehyde or oxo group of donors;oxidoreductase activity, acting on the aldehyde or oxo group of donors;oxidoreductase activity, acting on the aldehyde or oxo group of donors, NAD or NADP as acceptor;protein binding;protein dimerization activity";protein homodimerization activity;suc…	cell part;cytoplasmic part;intracellular membrane-bounded organelle;intracellular organelle;intracellular organelle lumen;intracellular organelle part;intracellular part;membrane-bounded organelle;membrane-enclosed lumen;mitochondrial matrix;mitochondrial part;mitochondrion;organelle;organelle lumen;organelle part	+	Known mitochondrial	+		+	1425_1_EV 1;1425_8_EV 8			+	22	22	22	33.8	33.8	33.8	57.214	3.15657	0.0086	0.476721	9.45702	1.67483
PREPL	Q4J6C6	Prolyl endopeptidase-like	4.79234	0.0395362	25.9649	26.1422	26.1183	26.0576	26.221	26.1459	24.3367	24.6417	23.8055	24.9515	24.8828	25.0106	25.9984	24.9949	24.695	24.1236	23.9227	24.093	GO:0006508;GO:0008152;GO:0019538;GO:0043170;GO:0044238	GO:0003824;GO:0004175;GO:0004252;GO:0008233;GO:0008236;GO:0016787;GO:0017171;GO:0070011	GO:0005829;GO:0044424;GO:0044444;GO:0044464	macromolecule metabolic process;metabolic process;primary metabolic process;protein metabolic process;proteolysis	catalytic activity;endopeptidase activity;hydrolase activity;peptidase activity;peptidase activity, acting on L-amino acid peptides;serine hydrolase activity;serine-type endopeptidase activity;serine-type peptidase activity	cell part;cytoplasmic part;cytosol;intracellular part	+	Known mitochondrial	+			1425_1_EV 1			+	4	4	4	8.5	8.5	8.5	83.926	4.14301	0.0177143	-1.12683	-16.8955	1.08022
AK2	P54819;F8W1A4;F8VY04;F8VZG5	Adenylate kinase 2, mitochondrial;Adenylate kinase 2, mitochondrial, N-terminally processed;Adenylate kinase 2, mitochondrial	4.77236	0.0396	33.0832	33.1183	33.1643	33.0498	32.9652	33.0595	33.2269	33.2433	33.2633	33.4444	33.3012	33.2952	33.1015	33.1197	33.0573	33.2538	33.2857	33.2627	GO:0001889;GO:0006091;GO:0006119;GO:0006139;GO:0006163;GO:0006164;GO:0006172;GO:0006753;GO:0006793;GO:0006796;GO:0006807;GO:0007420;GO:0008152;GO:0009058;GO:0009117;GO:0009123;GO:0009126;GO:0009132;GO:0009133;GO:0009135;GO:0009136;GO:0009141;GO:0009144;GO:0009150;GO:0009151;GO:0009152;GO:0009161;GO:0009165;GO:0009167;GO:0009179;GO:0009180;GO:0009185;GO:0009188;GO:0009199;GO:0009200;GO:0009205;GO:…	GO:0000166;GO:0003824;GO:0004017;GO:0005488;GO:0005524;GO:0016301;GO:0016740;GO:0016772;GO:0016776;GO:0017076;GO:0019201;GO:0019205;GO:0030554;GO:0032553;GO:0032555;GO:0032559;GO:0035639	GO:0005743;GO:0005758;GO:0005829;GO:0016020;GO:0019866;GO:0031090;GO:0031966;GO:0031970;GO:0031974;GO:0044422;GO:0044424;GO:0044429;GO:0044444;GO:0044446;GO:0044464	2'-deoxyribonucleotide metabolic process;ADP biosynthetic process;ADP metabolic process;AMP metabolic process;anatomical structure development;ATP metabolic process;biosynthetic process;brain development;cellular biosynthetic process;cellular metabolic process;cellular nitrogen compound biosynthetic process;cellular nitrogen compound metabolic process;cellular process;dATP metabolic process;deoxy…	nucleotide binding;adenyl nucleotide binding;adenyl ribonucleotide binding;adenylate kinase activity;ATP binding;binding;catalytic activity;kinase activity;nucleobase-containing compound kinase activity;nucleotide kinase activity;phosphotransferase activity, phosphate group as acceptor;purine nucleotide binding;purine ribonucleoside triphosphate binding;purine ribonucleotide binding;ribonucleotid…	cell part;cytoplasmic part;cytosol;intracellular organelle part;intracellular part;membrane;membrane-enclosed lumen;mitochondrial inner membrane;mitochondrial intermembrane space;mitochondrial membrane;mitochondrial part;organelle envelope lumen;organelle inner membrane;organelle membrane;organelle part	+	Known mitochondrial	+			1425_1_EV 1			+	30	30	30	87.9	87.9	87.9	26.477	1.84822	0.0345	0.225029	4.15666	0.900476
HSP90AB1;HSP90AB2P;HSP90AB3P;HSP90AB4P	P08238;Q58FF7	Heat shock protein HSP 90-beta;Putative heat shock protein HSP 90-beta-3	4.76289	0.0393239	30.5203	30.3875	30.2058	30.9838	30.9081	30.9587	31.0748	31.1437	31.3549	30.8885	30.7887	30.8732	30.9992	31.2785	30.973	31.2134	31.1961	31.1045	GO:0001890;GO:0001932;GO:0001959;GO:0002376;GO:0002682;GO:0006457;GO:0006935;GO:0006950;GO:0006952;GO:0006955;GO:0006970;GO:0006986;GO:0007165;GO:0007411;GO:0008152;GO:0008361;GO:0009605;GO:0009628;GO:0009651;GO:0009889;GO:0009891;GO:0009892;GO:0009893;GO:0009894;GO:0009895;GO:0009966;GO:0009987;GO:0010033;GO:0010605;GO:0010941;GO:0014070;GO:0016043;GO:0019220;GO:0019222;GO:0019538;GO:0023051;GO:…	GO:0000166;GO:0002134;GO:0002135;GO:0005488;GO:0005515;GO:0005524;GO:0005525;GO:0017076;GO:0019001;GO:0019103;GO:0019904;GO:0030234;GO:0030235;GO:0030554;GO:0030911;GO:0032552;GO:0032553;GO:0032554;GO:0032555;GO:0032557;GO:0032558;GO:0032559;GO:0032561;GO:0032564;GO:0035639	GO:0005737;GO:0005739;GO:0005829;GO:0009986;GO:0016023;GO:0016234;GO:0016323;GO:0016324;GO:0031253;GO:0031410;GO:0031526;GO:0031982;GO:0031988;GO:0042470;GO:0043226;GO:0043227;GO:0043229;GO:0043231;GO:0044424;GO:0044425;GO:0044444;GO:0044459;GO:0044463;GO:0044464;GO:0048770	placenta development;anatomical structure development;axon guidance;biological regulation;cellular component organization;cellular component organization or biogenesis;cellular macromolecule metabolic process;cellular metabolic process;cellular process;cellular protein metabolic process;cellular response to chemical stimulus;cellular response to organic cyclic compound;cellular response to organi…	adenyl deoxyribonucleotide binding;adenyl nucleotide binding;adenyl ribonucleotide binding;ATP binding;binding;CTP binding;dATP binding;deoxyribonucleotide binding;enzyme regulator activity;GTP binding;guanyl nucleotide binding;guanyl ribonucleotide binding;nitric-oxide synthase regulator activity;nucleotide binding;protein binding;protein domain specific binding;purine deoxyribonucleotide bindin…	apical plasma membrane;basolateral plasma membrane;brush border membrane;cell part;cell projection membrane;cell projection part;cell surface;cytoplasm;cytoplasmic membrane-bounded vesicle;cytoplasmic part;cytoplasmic vesicle;cytosol;inclusion body;intracellular membrane-bounded organelle;intracellular organelle;intracellular part;melanosome;membrane part;membrane-bounded organelle;membrane-bound…	+	Predicted mitochondrial	+			1425_1_EV 1			+	43	25	25	40.1	23.9	23.9	83.263	2.11772	0.023969	0.478942	4.97476	0.594623
GFM1	Q96RP9;C9IZ01;F8WAU4	Elongation factor G, mitochondrial	4.70095	0.0406111	30.9297	30.9546	30.8533	30.7566	30.7632	31.015	30.8722	30.8457	30.9243	30.5669	30.5059	30.3765	30.5681	30.5322	30.4216	30.5088	30.4469	30.4361	GO:0006139;GO:0006163;GO:0006184;GO:0006195;GO:0006414;GO:0006753;GO:0006807;GO:0008152;GO:0009056;GO:0009058;GO:0009059;GO:0009117;GO:0009141;GO:0009143;GO:0009144;GO:0009146;GO:0009150;GO:0009154;GO:0009166;GO:0009199;GO:0009203;GO:0009205;GO:0009207;GO:0009259;GO:0009261;GO:0009987;GO:0034641;GO:0034645;GO:0034655;GO:0043170;GO:0044237;GO:0044238;GO:0044248;GO:0044249;GO:0044260;GO:0044270;GO:…	GO:0000166;GO:0003676;GO:0003723;GO:0003746;GO:0003824;GO:0003924;GO:0005488;GO:0005525;GO:0008135;GO:0016462;GO:0016787;GO:0016817;GO:0016818;GO:0017076;GO:0017111;GO:0019001;GO:0032553;GO:0032555;GO:0032561;GO:0035639	GO:0005622;GO:0005739;GO:0043226;GO:0043227;GO:0043229;GO:0043231;GO:0044424;GO:0044444;GO:0044464	biosynthetic process;catabolic process;cellular biosynthetic process;cellular catabolic process;cellular macromolecule biosynthetic process;cellular macromolecule metabolic process;cellular metabolic process;cellular nitrogen compound catabolic process;cellular nitrogen compound metabolic process;cellular process;GTP catabolic process;GTP metabolic process;heterocycle catabolic process;heterocycl…	nucleotide binding;binding;catalytic activity;GTP binding;GTPase activity;guanyl nucleotide binding;guanyl ribonucleotide binding;hydrolase activity;hydrolase activity, acting on acid anhydrides;hydrolase activity, acting on acid anhydrides, in phosphorus-containing anhydrides;nucleic acid binding;nucleoside-triphosphatase activity;purine nucleotide binding;purine ribonucleoside triphosphate bind…	cell part;cytoplasmic part;intracellular;intracellular membrane-bounded organelle;intracellular organelle;intracellular part;membrane-bounded organelle;mitochondrion;organelle	+	Known mitochondrial	+		+	1425_1_EV 1;1425_8_EV 8			+	26	26	26	36.1	36.1	36.1	83.471	2.59334	0.0178049	-0.429445	-6.72198	1.61304
PGK1;PGK2	P00558	Phosphoglycerate kinase 1	4.69701	0.0401096	29.7036	29.7818	29.5786	29.4047	29.3964	29.4112	29.9061	29.9532	30.1485	29.8402	29.579	29.6972	29.1409	29.387	29.4001	29.8773	29.8878	29.9232	GO:0005975;GO:0005996;GO:0006006;GO:0006007;GO:0006066;GO:0006091;GO:0006094;GO:0006096;GO:0008152;GO:0009056;GO:0009058;GO:0009987;GO:0016051;GO:0016052;GO:0019318;GO:0019319;GO:0019320;GO:0034637;GO:0044237;GO:0044238;GO:0044249;GO:0044262;GO:0044275;GO:0044281;GO:0044282;GO:0044283;GO:0046164;GO:0046165;GO:0046364;GO:0046365	GO:0000166;GO:0003824;GO:0004618;GO:0005488;GO:0005524;GO:0016301;GO:0016740;GO:0016772;GO:0016774;GO:0017076;GO:0030554;GO:0032553;GO:0032555;GO:0032559;GO:0035639	GO:0005829;GO:0044424;GO:0044444;GO:0044464	alcohol biosynthetic process;alcohol catabolic process;alcohol metabolic process;biosynthetic process;carbohydrate biosynthetic process;carbohydrate catabolic process;carbohydrate metabolic process;catabolic process;cellular biosynthetic process;cellular carbohydrate biosynthetic process;cellular carbohydrate catabolic process;cellular carbohydrate metabolic process;cellular metabolic process;cel…	nucleotide binding;adenyl nucleotide binding;adenyl ribonucleotide binding;ATP binding;binding;catalytic activity;kinase activity;phosphoglycerate kinase activity;phosphotransferase activity, carboxyl group as acceptor;purine nucleotide binding;purine ribonucleoside triphosphate binding;purine ribonucleotide binding;ribonucleotide binding;transferase activity;transferase activity, transferring ph…	cell part;cytoplasmic part;cytosol;intracellular part	+	Predicted mitochondrial							+	22	22	22	57.3	57.3	57.3	44.614	0.0632639	0.933012	0.0174611	0.181988	0.488866
ENO1;ENO2;ENO3	P06733;A0A2R8Y6G6	Alpha-enolase	4.67074	0.0402703	32.8085	32.6964	32.4486	32.4148	32.4822	32.3232	33.1167	33.0456	33.1476	33.0451	32.928	32.9496	32.4607	32.799	32.4498	33.1695	33.126	33.1479	GO:0000122;GO:0001558;GO:0005975;GO:0005996;GO:0006006;GO:0006007;GO:0006066;GO:0006091;GO:0006094;GO:0006096;GO:0006139;GO:0006351;GO:0006355;GO:0006357;GO:0006807;GO:0007568;GO:0008152;GO:0009056;GO:0009058;GO:0009059;GO:0009607;GO:0009615;GO:0009653;GO:0009888;GO:0009889;GO:0009890;GO:0009892;GO:0009987;GO:0010468;GO:0010556;GO:0010558;GO:0010605;GO:0010629;GO:0016051;GO:0016052;GO:0016070;GO:…	GO:0000287;GO:0000988;GO:0000989;GO:0001071;GO:0003676;GO:0003677;GO:0003700;GO:0003712;GO:0003714;GO:0003824;GO:0004634;GO:0005488;GO:0016829;GO:0016835;GO:0016836;GO:0043167;GO:0043169;GO:0046872	GO:0000015;GO:0001917;GO:0005634;GO:0005829;GO:0005886;GO:0016020;GO:0031430;GO:0031982;GO:0031988;GO:0032991;GO:0043204;GO:0043226;GO:0043227;GO:0043229;GO:0043230;GO:0043231;GO:0043234;GO:0044421;GO:0044422;GO:0044424;GO:0044444;GO:0044445;GO:0044449;GO:0044464;GO:0065010;GO:0070062	negative regulation of transcription from RNA polymerase II promoter;aging;alcohol biosynthetic process;alcohol catabolic process;alcohol metabolic process;anatomical structure development;anatomical structure morphogenesis;biological regulation;biosynthetic process;carbohydrate biosynthetic process;carbohydrate catabolic process;carbohydrate metabolic process;catabolic process;cellular biosynthe…	binding;carbon-oxygen lyase activity;catalytic activity;cation binding;DNA binding;hydro-lyase activity;ion binding;lyase activity;magnesium ion binding;metal ion binding;nucleic acid binding;nucleic acid binding transcription factor activity;phosphopyruvate hydratase activity;protein binding transcription factor activity;sequence-specific DNA binding transcription factor activity;transcription c…	cell part;contractile fiber part;cytoplasmic part;cytosol;cytosolic part;extracellular membrane-bounded organelle;extracellular organelle;extracellular region part;extracellular vesicular exosome;intracellular membrane-bounded organelle;intracellular organelle;intracellular part;M band;macromolecular complex;membrane;membrane-bounded organelle;membrane-bounded vesicle;nucleus;organelle;organelle …	+	Predicted mitochondrial							+	46	46	46	77.6	77.6	77.6	47.168	1.34553	0.0807778	0.323015	2.87741	0.589519
ERAL1	O75616;J3QSB2;J3QRV9	GTPase Era, mitochondrial	4.64504	0.0409067	29.0069	28.8999	28.8674	28.7487	28.6783	28.8812	28.6563	28.7427	28.8745	28.3195	28.4939	28.4128	28.5759	28.5445	28.3369	28.2892	28.3389	28.1803	GO:0000028;GO:0009987;GO:0016043;GO:0022607;GO:0022618;GO:0034621;GO:0034622;GO:0043933;GO:0065003;GO:0071826;GO:0071840;GO:0071841;GO:0071842;GO:0071844	GO:0000166;GO:0003676;GO:0003723;GO:0005488;GO:0005525;GO:0017076;GO:0019001;GO:0019843;GO:0032553;GO:0032555;GO:0032561;GO:0035639;GO:0043021;GO:0043024	GO:0005743;GO:0005759;GO:0016020;GO:0019866;GO:0031090;GO:0031966;GO:0031974;GO:0043233;GO:0044422;GO:0044424;GO:0044429;GO:0044444;GO:0044446;GO:0044464;GO:0070013	cellular component assembly;cellular component assembly at cellular level;cellular component organization;cellular component organization at cellular level;cellular component organization or biogenesis;cellular component organization or biogenesis at cellular level;cellular macromolecular complex assembly;cellular macromolecular complex subunit organization;cellular process;macromolecular complex…	binding;GTP binding;guanyl nucleotide binding;guanyl ribonucleotide binding;nucleic acid binding;nucleotide binding;purine nucleotide binding;purine ribonucleoside triphosphate binding;purine ribonucleotide binding;ribonucleoprotein binding;ribonucleotide binding;ribosomal small subunit binding;RNA binding;rRNA binding	cell part;cytoplasmic part;intracellular organelle lumen;intracellular organelle part;intracellular part;membrane;membrane-enclosed lumen;mitochondrial inner membrane;mitochondrial matrix;mitochondrial membrane;mitochondrial part;organelle inner membrane;organelle lumen;organelle membrane;organelle part	+	Known mitochondrial	+		+	1425_1_EV 1;1425_8_EV 8			+	14	14	14	31.4	31.4	31.4	48.349	2.84851	0.0130847	-0.515996	-7.85764	1.38322
PAICS	P22234;E9PBS1;D6RF62	Multifunctional protein ADE2;Phosphoribosylaminoimidazole-succinocarboxamide synthase;Phosphoribosylaminoimidazole carboxylase	4.61781	0.0407895	31.4067	31.4016	31.2872	29.5406	29.5659	29.8049	30.2609	30.4123	30.5393	31.3334	31.0512	31.0174	29.6471	30.4138	30.682	30.7572	30.6299	30.7977	GO:0006139;GO:0006144;GO:0006163;GO:0006164;GO:0006188;GO:0006189;GO:0006725;GO:0006753;GO:0006807;GO:0008152;GO:0009058;GO:0009112;GO:0009113;GO:0009117;GO:0009123;GO:0009124;GO:0009126;GO:0009127;GO:0009150;GO:0009152;GO:0009156;GO:0009161;GO:0009165;GO:0009167;GO:0009168;GO:0009259;GO:0009260;GO:0009987;GO:0018130;GO:0034641;GO:0034654;GO:0042440;GO:0044237;GO:0044238;GO:0044249;GO:0044271;GO:…	GO:0000166;GO:0003824;GO:0004638;GO:0004639;GO:0005488;GO:0005524;GO:0016829;GO:0016830;GO:0016831;GO:0016853;GO:0016866;GO:0016874;GO:0016879;GO:0016881;GO:0017076;GO:0030554;GO:0032553;GO:0032555;GO:0032559;GO:0034023;GO:0035639	GO:0005829;GO:0044424;GO:0044444;GO:0044464	biosynthetic process;cellular aromatic compound metabolic process;cellular biosynthetic process;cellular metabolic process;cellular nitrogen compound biosynthetic process;cellular nitrogen compound metabolic process;cellular process;'de novo' IMP biosynthetic process;heterocycle biosynthetic process;heterocycle metabolic process;IMP biosynthetic process;IMP metabolic process;metabolic process;nit…	nucleotide binding;5-(carboxyamino)imidazole ribonucleotide mutase activity;acid-amino acid ligase activity;adenyl nucleotide binding;adenyl ribonucleotide binding;ATP binding;binding;carbon-carbon lyase activity;carboxy-lyase activity;catalytic activity;intramolecular transferase activity;isomerase activity;ligase activity;ligase activity, forming carbon-nitrogen bonds;lyase activity;phosphoribo…	cell part;cytoplasmic part;cytosol;intracellular part	+	Known mitochondrial			+	1425_8_EV 8			+	31	31	31	52	52	52	47.079	1.00897	0.136422	-0.231169	-2.15025	0.885244
ACAT1	P24752	Acetyl-CoA acetyltransferase, mitochondrial	4.61562	0.0402597	32.0074	32.1279	32.1525	32.0773	31.8658	32.0445	32.2034	32.2632	32.0829	32.4766	32.557	32.4731	32.3629	32.3624	32.2057	32.477	32.5561	32.4468	GO:0001889;GO:0006082;GO:0006461;GO:0006520;GO:0006629;GO:0006807;GO:0006950;GO:0007420;GO:0008152;GO:0009056;GO:0009058;GO:0009063;GO:0009081;GO:0009083;GO:0009308;GO:0009310;GO:0009605;GO:0009719;GO:0009725;GO:0009888;GO:0009987;GO:0009991;GO:0010033;GO:0014070;GO:0016043;GO:0016054;GO:0019752;GO:0022607;GO:0031667;GO:0032502;GO:0034641;GO:0042180;GO:0042221;GO:0042594;GO:0043436;GO:0043933;GO:…	GO:0003824;GO:0003985;GO:0003988;GO:0005488;GO:0016407;GO:0016408;GO:0016453;GO:0016740;GO:0016746;GO:0016747;GO:0043167;GO:0043169;GO:0046872;GO:0048037;GO:0050662	GO:0005739;GO:0005743;GO:0005759;GO:0016020;GO:0019866;GO:0031090;GO:0031966;GO:0031974;GO:0043226;GO:0043227;GO:0043229;GO:0043231;GO:0043233;GO:0044422;GO:0044424;GO:0044429;GO:0044444;GO:0044446;GO:0044464;GO:0070013	adipose tissue development;amine catabolic process;amine metabolic process;anatomical structure development;biosynthetic process;brain development;branched chain family amino acid catabolic process;branched chain family amino acid metabolic process;carboxylic acid catabolic process;carboxylic acid metabolic process;catabolic process;cellular amine metabolic process;cellular amino acid catabolic p…	catalytic activity;acetyl-CoA C-acetyltransferase activity;acetyl-CoA C-acyltransferase activity;acetyltransferase activity;binding;C-acetyltransferase activity;C-acyltransferase activity;cation binding;coenzyme binding;cofactor binding;ion binding;metal ion binding;transferase activity;transferase activity, transferring acyl groups;transferase activity, transferring acyl groups other than amino-…	cell part;cytoplasmic part;intracellular membrane-bounded organelle;intracellular organelle;intracellular organelle lumen;intracellular organelle part;intracellular part;membrane;membrane-bounded organelle;membrane-enclosed lumen;mitochondrial inner membrane;mitochondrial matrix;mitochondrial membrane;mitochondrial part;mitochondrion;organelle;organelle inner membrane;organelle lumen;organelle me…	+	Known mitochondrial	+		+	1425_1_EV 1;1425_8_EV 8			+	20	20	20	47.5	47.5	47.5	45.199	2.82169	0.0124516	0.406336	7.73077	1.69803
NDUFS2	O75306	NADH dehydrogenase [ubiquinone] iron-sulfur protein 2, mitochondrial	4.61161	0.0397949	30.8933	31.0712	30.9439	30.9312	30.9699	30.9937	30.656	30.7582	30.5025	30.5279	30.6511	30.4662	30.5254	30.6257	30.617	30.5772	30.5224	30.5327	GO:0006091;GO:0006120;GO:0006950;GO:0006979;GO:0008152;GO:0009987;GO:0022900;GO:0022904;GO:0042221;GO:0044237;GO:0044281;GO:0050896;GO:0055114	GO:0000166;GO:0003824;GO:0003954;GO:0005488;GO:0008137;GO:0009055;GO:0016491;GO:0016651;GO:0016655;GO:0043167;GO:0043169;GO:0046872;GO:0048037;GO:0048038;GO:0050136;GO:0050662;GO:0051287;GO:0051536;GO:0051539;GO:0051540	GO:0005747;GO:0030964;GO:0032991;GO:0043234;GO:0044422;GO:0044424;GO:0044425;GO:0044429;GO:0044444;GO:0044446;GO:0044455;GO:0044464;GO:0045271	generation of precursor metabolites and energy;cellular metabolic process;cellular process;electron transport chain;metabolic process;mitochondrial electron transport, NADH to ubiquinone;oxidation-reduction process;respiratory electron transport chain;response to chemical stimulus;response to oxidative stress;response to stimulus;response to stress;small molecule metabolic process	nucleotide binding;4 iron, 4 sulfur cluster binding;binding;catalytic activity;cation binding;coenzyme binding;cofactor binding;electron carrier activity;ion binding;iron-sulfur cluster binding;metal cluster binding;metal ion binding;NAD binding;NADH dehydrogenase (quinone) activity;NADH dehydrogenase (ubiquinone) activity;NADH dehydrogenase activity;oxidoreductase activity;oxidoreductase activit…	cell part;cytoplasmic part;intracellular organelle part;intracellular part;macromolecular complex;membrane part;mitochondrial membrane part;mitochondrial part;mitochondrial respiratory chain complex I;NADH dehydrogenase complex;organelle part;protein complex;respiratory chain complex I	+	Known mitochondrial	+	+		1425_1_EV 1;1425_4_EV 4			+	27	27	27	56.8	56.8	56.8	52.545	2.2877	0.0220571	-0.421056	-5.55028	3.28034
HIGD1A;HIGD1C	C9JAW5;C9JNU6;Q9Y241	HIG1 domain family member 1A, mitochondrial	4.55679	0.040962	29.2175	29.2058	29.1927	28.9254	29.0541	29.247	29.181	29.2006	29.1039	29.5279	29.6837	29.9013	29.5912	29.7237	29.5765	29.7026	29.6431	29.9087	GO:0006091;GO:0006950;GO:0008152;GO:0009987;GO:0010941;GO:0022900;GO:0042981;GO:0043066;GO:0043067;GO:0043069;GO:0044237;GO:0048519;GO:0048523;GO:0050789;GO:0050794;GO:0050896;GO:0055114;GO:0060548;GO:0065007		GO:0005743;GO:0016020;GO:0016021;GO:0019866;GO:0031090;GO:0031224;GO:0031966;GO:0032991;GO:0043234;GO:0044422;GO:0044424;GO:0044425;GO:0044429;GO:0044444;GO:0044446;GO:0044464;GO:0070469	biological regulation;cellular metabolic process;cellular process;electron transport chain;generation of precursor metabolites and energy;metabolic process;negative regulation of apoptosis;negative regulation of biological process;negative regulation of cell death;negative regulation of cellular process;negative regulation of programmed cell death;oxidation-reduction process;regulation of apoptos…		cell part;cytoplasmic part;integral to membrane;intracellular organelle part;intracellular part;intrinsic to membrane;macromolecular complex;membrane;membrane part;mitochondrial inner membrane;mitochondrial membrane;mitochondrial part;organelle inner membrane;organelle membrane;organelle part;protein complex;respiratory chain	+	Known mitochondrial	+	+	+	1425_1_EV 1;1425_4_EV 4;1425_8_EV 8			+	6	6	6	66.3	66.3	66.3	8.8131	1.99829	0.0257655	0.498959	4.59887	2.21865
PAM16	I3L0X9;I3L3T0;A0A0A6YYL4;Q9Y3D7;I3L1U7	Coronin;Mitochondrial import inner membrane translocase subunit TIM16	4.55655	0.04045	28.0578	27.9492	27.9479	27.7389	27.8745	27.7739	28.0721	28.0194	27.8482	27.8537	27.5972	27.6235	27.4362	27.3677	27.33	27.6292	27.6281	27.7454	GO:0006605;GO:0006626;GO:0006810;GO:0006839;GO:0006886;GO:0008152;GO:0009987;GO:0015031;GO:0017038;GO:0019538;GO:0030150;GO:0043170;GO:0044237;GO:0044238;GO:0044260;GO:0044267;GO:0045184;GO:0046907;GO:0051234;GO:0051649;GO:0055085;GO:0065002;GO:0071806;GO:0072594;GO:0072655		GO:0005744;GO:0032991;GO:0043234;GO:0044422;GO:0044424;GO:0044425;GO:0044429;GO:0044444;GO:0044446;GO:0044455;GO:0044464	cellular macromolecule metabolic process;cellular metabolic process;cellular process;cellular protein metabolic process;establishment of localization;establishment of localization in cell;establishment of protein localization;establishment of protein localization in mitochondrion;establishment of protein localization to organelle;intracellular protein transmembrane transport;intracellular protein…		cell part;cytoplasmic part;intracellular organelle part;intracellular part;macromolecular complex;membrane part;mitochondrial inner membrane presequence translocase complex;mitochondrial membrane part;mitochondrial part;organelle part;protein complex	+	Known mitochondrial		+	+	1425_4_EV 4;1425_8_EV 8			+	10	10	10	78.1	78.1	78.1	15.131	1.51902	0.0568072	-0.293497	-3.28817	2.91239
LAMC1;LAMC3	P11047	Laminin subunit gamma-1	4.54624	0.0404938	27.8161	28.0281	27.9967	28.8781	28.9645	28.7049	28.6113	28.5615	28.5724	28.3054	28.4013	28.7227	28.9646	28.932	28.726	28.8285	28.9374	28.6304	GO:0000902;GO:0000904;GO:0003008;GO:0006461;GO:0006928;GO:0006935;GO:0007044;GO:0007155;GO:0007411;GO:0007492;GO:0007600;GO:0007601;GO:0008284;GO:0009605;GO:0009653;GO:0009888;GO:0009987;GO:0014002;GO:0016043;GO:0016477;GO:0021782;GO:0022411;GO:0022607;GO:0022610;GO:0022617;GO:0030198;GO:0031581;GO:0031589;GO:0032501;GO:0032502;GO:0032989;GO:0034329;GO:0034330;GO:0034446;GO:0040011;GO:0042127;GO:…	GO:0005198;GO:0005201;GO:0005488;GO:0008289;GO:0043208;GO:0046625;GO:0051861	GO:0005578;GO:0005604;GO:0005606;GO:0005615;GO:0016020;GO:0031012;GO:0031982;GO:0031988;GO:0032991;GO:0043226;GO:0043227;GO:0043230;GO:0043234;GO:0043256;GO:0043259;GO:0043260;GO:0044420;GO:0044421;GO:0044464;GO:0065010;GO:0070062	anatomical structure development;anatomical structure morphogenesis;astrocyte development;axon guidance;biological adhesion;biological regulation;cell adhesion;cell development;cell junction assembly;cell junction organization;cell migration;cell morphogenesis;cell morphogenesis involved in differentiation;cell motility;cell-substrate adhesion;cell-substrate junction assembly;cellular component a…	binding;extracellular matrix structural constituent;glycolipid binding;glycosphingolipid binding;lipid binding;sphingolipid binding;structural molecule activity	basement membrane;cell part;extracellular matrix;extracellular matrix part;extracellular membrane-bounded organelle;extracellular organelle;extracellular region part;extracellular space;extracellular vesicular exosome;laminin complex;laminin-1 complex;laminin-10 complex;laminin-11 complex;macromolecular complex;membrane;membrane-bounded organelle;membrane-bounded vesicle;organelle;protein complex…	+	Known mitochondrial	+			1425_1_EV 1			+	23	23	23	16.5	16.5	16.5	177.6	1.68789	0.0443692	0.529521	3.71764	0.0827363
PDHX	O00330	Pyruvate dehydrogenase protein X component, mitochondrial	4.546	0.04	29.6314	29.6394	29.6303	29.6339	29.797	29.7595	29.3914	29.4817	29.4085	29.7615	29.8139	29.9367	29.8832	29.837	29.9113	29.7406	29.6401	29.7956	GO:0006082;GO:0006090;GO:0008152;GO:0009889;GO:0009987;GO:0010510;GO:0010565;GO:0019222;GO:0019752;GO:0031323;GO:0031326;GO:0032787;GO:0042180;GO:0043436;GO:0044237;GO:0044281;GO:0050789;GO:0050794;GO:0051193;GO:0051196;GO:0065007	GO:0003824;GO:0016740;GO:0016746	GO:0005739;GO:0005759;GO:0031974;GO:0043226;GO:0043227;GO:0043229;GO:0043231;GO:0043233;GO:0044422;GO:0044424;GO:0044429;GO:0044444;GO:0044446;GO:0044464;GO:0070013	biological regulation;carboxylic acid metabolic process;cellular ketone metabolic process;cellular metabolic process;cellular process;metabolic process;monocarboxylic acid metabolic process;organic acid metabolic process;oxoacid metabolic process;pyruvate metabolic process;regulation of acetyl-CoA biosynthetic process from pyruvate;regulation of biological process;regulation of biosynthetic proce…	catalytic activity;transferase activity;transferase activity, transferring acyl groups	cell part;cytoplasmic part;intracellular membrane-bounded organelle;intracellular organelle;intracellular organelle lumen;intracellular organelle part;intracellular part;membrane-bounded organelle;membrane-enclosed lumen;mitochondrial matrix;mitochondrial part;mitochondrion;organelle;organelle lumen;organelle part	+	Known mitochondrial	+		+	1425_1_EV 1;1425_8_EV 8			+	21	21	21	43.5	43.5	43.5	54.122	1.76207	0.0386378	0.203656	3.91671	1.28006
OAT	P04181	Ornithine aminotransferase, mitochondrial;Ornithine aminotransferase, hepatic form;Ornithine aminotransferase, renal form	4.52813	0.0401446	33.5615	33.6023	33.6203	33.8561	33.7274	33.7335	33.6351	33.5665	33.5955	33.8859	33.896	33.7251	34.0773	33.9863	34.0042	33.8264	33.9866	33.8302	GO:0003008;GO:0006082;GO:0006461;GO:0006520;GO:0006560;GO:0006561;GO:0006807;GO:0007600;GO:0007601;GO:0008152;GO:0008652;GO:0009058;GO:0009064;GO:0009084;GO:0009308;GO:0009309;GO:0009987;GO:0016043;GO:0016053;GO:0018130;GO:0019752;GO:0022607;GO:0032501;GO:0034214;GO:0034641;GO:0042180;GO:0043436;GO:0043933;GO:0044106;GO:0044237;GO:0044238;GO:0044249;GO:0044271;GO:0044281;GO:0044283;GO:0046394;GO:…	GO:0003824;GO:0004587;GO:0005488;GO:0008483;GO:0016740;GO:0016769;GO:0019842;GO:0030170;GO:0048037;GO:0070279	GO:0005759;GO:0031974;GO:0043233;GO:0044422;GO:0044424;GO:0044429;GO:0044444;GO:0044446;GO:0044464;GO:0070013	amine biosynthetic process;amine metabolic process;biosynthetic process;carboxylic acid biosynthetic process;carboxylic acid metabolic process;cellular amine metabolic process;cellular amino acid biosynthetic process;cellular amino acid metabolic process;cellular biosynthetic process;cellular component assembly;cellular component organization;cellular component organization or biogenesis;cellular…	catalytic activity;binding;cofactor binding;ornithine-oxo-acid transaminase activity;pyridoxal phosphate binding;transaminase activity;transferase activity;transferase activity, transferring nitrogenous groups;vitamin B6 binding;vitamin binding	cell part;cytoplasmic part;intracellular organelle lumen;intracellular organelle part;intracellular part;membrane-enclosed lumen;mitochondrial matrix;mitochondrial part;organelle lumen;organelle part	+	Known mitochondrial	+	+	+	1425_1_EV 1;1425_4_EV 4;1425_8_EV 8			+	48	48	48	67.2	67.2	67.2	48.534	1.84678	0.0340941	0.240936	4.15258	2.11652
ANXA6	P08133;E5RK69;E7EMC6	Annexin A6;Annexin	4.52065	0.0399048	27.3799	27.4239	27.5804	28.5736	28.36	27.9615	27.2364	27.8904	27.8371	26.6749	25.9386	25.5358	28.2476	27.9137	28.0689	27.5391	27.6834	27.7399	GO:0006810;GO:0006811;GO:0006812;GO:0006816;GO:0006937;GO:0030001;GO:0044057;GO:0050789;GO:0051234;GO:0051239;GO:0065007;GO:0070838;GO:0072511;GO:0090257	GO:0005488;GO:0005509;GO:0005543;GO:0005544;GO:0008289;GO:0043167;GO:0043169;GO:0046872	GO:0016023;GO:0031410;GO:0031982;GO:0031988;GO:0042470;GO:0043226;GO:0043227;GO:0043229;GO:0043230;GO:0043231;GO:0044421;GO:0044424;GO:0044444;GO:0044464;GO:0048471;GO:0048770;GO:0065010;GO:0070062	biological regulation;calcium ion transport;cation transport;divalent inorganic cation transport;divalent metal ion transport;establishment of localization;ion transport;metal ion transport;regulation of biological process;regulation of multicellular organismal process;regulation of muscle contraction;regulation of muscle system process;regulation of system process;transport	binding;calcium ion binding;calcium-dependent phospholipid binding;cation binding;ion binding;lipid binding;metal ion binding;phospholipid binding	cell part;cytoplasmic membrane-bounded vesicle;cytoplasmic part;cytoplasmic vesicle;extracellular membrane-bounded organelle;extracellular organelle;extracellular region part;extracellular vesicular exosome;intracellular membrane-bounded organelle;intracellular organelle;intracellular part;melanosome;membrane-bounded organelle;membrane-bounded vesicle;organelle;perinuclear region of cytoplasm;pig…	+	Predicted mitochondrial	+			1425_1_EV 1			+	15	15	15	28.4	28.4	28.4	75.872	1.85079	0.0349157	-1.41164	-4.16397	0.471619
ATIC	P31939;C9JLK0	Bifunctional purine biosynthesis protein PURH;Phosphoribosylaminoimidazolecarboxamide formyltransferase;IMP cyclohydrolase	4.50886	0.0399059	26.9196	26.9806	26.9076	27.6505	27.437	27.6909	27.4079	27.7347	28.0142	26.7582	26.69	26.8711	26.7596	27.0644	26.9009	26.7427	26.991	26.9743	GO:0003360;GO:0006139;GO:0006144;GO:0006163;GO:0006164;GO:0006188;GO:0006189;GO:0006725;GO:0006732;GO:0006753;GO:0006760;GO:0006807;GO:0008152;GO:0009058;GO:0009108;GO:0009112;GO:0009116;GO:0009117;GO:0009123;GO:0009124;GO:0009126;GO:0009127;GO:0009150;GO:0009152;GO:0009156;GO:0009161;GO:0009165;GO:0009167;GO:0009168;GO:0009259;GO:0009260;GO:0009396;GO:0009653;GO:0009887;GO:0009987;GO:0010035;GO:…	GO:0003824;GO:0003937;GO:0004643;GO:0016740;GO:0016741;GO:0016742;GO:0016787;GO:0016810;GO:0016814;GO:0019238	GO:0005739;GO:0005829;GO:0043226;GO:0043227;GO:0043229;GO:0043231;GO:0044424;GO:0044444;GO:0044464	anatomical structure development;anatomical structure morphogenesis;aromatic compound biosynthetic process;biosynthetic process;brainstem development;cellular aromatic compound metabolic process;cellular biosynthetic process;cellular metabolic process;cellular nitrogen compound biosynthetic process;cellular nitrogen compound metabolic process;cellular process;cerebellum development;cerebral corte…	catalytic activity;cyclohydrolase activity;hydrolase activity;hydrolase activity, acting on carbon-nitrogen (but not peptide) bonds;hydrolase activity, acting on carbon-nitrogen (but not peptide) bonds, in cyclic amidines;hydroxymethyl-, formyl- and related transferase activity;IMP cyclohydrolase activity;phosphoribosylaminoimidazolecarboxamide formyltransferase activity;transferase activity;tran…	cell part;cytoplasmic part;cytosol;intracellular membrane-bounded organelle;intracellular organelle;intracellular part;membrane-bounded organelle;mitochondrion;organelle	+	Predicted mitochondrial		+	+	1425_4_EV 4;1425_8_EV 8			+	10	10	10	21.1	21.1	21.1	64.615	1.32652	0.0831094	-0.162786	-2.83406	2.35492
NUDT19	A8MXV4	Nucleoside diphosphate-linked moiety X motif 19, mitochondrial	4.50134	0.0397209	30.1695	30.3791	30.2487	30.2464	30.1326	30.1055	30.3763	30.3867	30.2265	29.9197	29.7927	29.8339	29.7559	29.9673	29.8494	30	29.8579	29.9201		GO:0003824;GO:0005488;GO:0016787;GO:0043167;GO:0043169;GO:0046872	GO:0005739;GO:0005777;GO:0042579;GO:0043226;GO:0043227;GO:0043229;GO:0043231;GO:0044424;GO:0044444;GO:0044464		binding;catalytic activity;cation binding;hydrolase activity;ion binding;metal ion binding	cell part;cytoplasmic part;intracellular membrane-bounded organelle;intracellular organelle;intracellular part;membrane-bounded organelle;microbody;mitochondrion;organelle;peroxisome	+	Known mitochondrial	+	+	+	1425_1_EV 1;1425_4_EV 4;1425_8_EV 8	+	2	+	17	17	17	44.5	44.5	44.5	42.233	2.36223	0.0202062	-0.416973	-5.81891	1.81394
TXNRD1;TXNRD2	A0A182DWF3;Q9NNW7;A0A182DWF2;D3YTF8;A0A096LPK7;E7EWK1;A0A096LPD9	Thioredoxin reductase 2, mitochondrial	4.38797	0.0446437	28.6312	28.6034	28.6471	28.6703	28.5677	28.5416	28.761	28.7613	28.6067	29.0565	29.0616	28.9187	29.0915	28.8826	28.8877	28.9103	29.0297	28.9984	GO:0000302;GO:0000305;GO:0001704;GO:0001707;GO:0001887;GO:0001890;GO:0006082;GO:0006139;GO:0006461;GO:0006518;GO:0006520;GO:0006575;GO:0006725;GO:0006732;GO:0006733;GO:0006739;GO:0006749;GO:0006753;GO:0006790;GO:0006807;GO:0006950;GO:0006979;GO:0007507;GO:0008152;GO:0008283;GO:0009056;GO:0009069;GO:0009117;GO:0009308;GO:0009611;GO:0009987;GO:0010035;GO:0010038;GO:0010269;GO:0010941;GO:0010942;GO:…	GO:0000166;GO:0003824;GO:0004791;GO:0005488;GO:0016174;GO:0016209;GO:0016491;GO:0016651;GO:0016667;GO:0016668;GO:0033797;GO:0043167;GO:0043169;GO:0045340;GO:0046872;GO:0046914;GO:0048037;GO:0050660;GO:0050661;GO:0050662;GO:0050664	GO:0005634;GO:0005739;GO:0005829;GO:0043025;GO:0043226;GO:0043227;GO:0043229;GO:0043231;GO:0044297;GO:0044424;GO:0044444;GO:0044464	amine metabolic process;anatomical structure development;anatomical structure formation involved in morphogenesis;benzene-containing compound metabolic process;biological regulation;carboxylic acid metabolic process;catabolic process;cell proliferation;cell redox homeostasis;cellular amine metabolic process;cellular amino acid metabolic process;cellular aromatic compound metabolic process;cellula…	nucleotide binding;antioxidant activity;binding;catalytic activity;cation binding;coenzyme binding;coenzyme binding;cofactor binding;flavin adenine dinucleotide binding;ion binding;mercury ion binding;metal ion binding;NAD(P)H oxidase activity;NADP binding;oxidoreductase activity;oxidoreductase activity, acting on a sulfur group of donors;oxidoreductase activity, acting on a sulfur group of donor…	cell body;cell part;cytoplasmic part;cytosol;intracellular membrane-bounded organelle;intracellular organelle;intracellular part;membrane-bounded organelle;mitochondrion;neuronal cell body;nucleus;organelle	+	Known mitochondrial	+	+	+	1425_1_EV 1;1425_4_EV 4;1425_8_EV 8			+	18	18	17	37.3	37.3	34.4	56.388	2.86485	0.0116552	0.385014	7.93585	1.98345
YWHAE	P62258;B4DJF2;I3L3T1	14-3-3 protein epsilon	4.36912	0.0449545	30.9072	30.6485	30.613	31.3113	31.5238	31.552	31.5583	31.459	31.6115	31.0555	30.9965	31.2776	31.3712	31.6751	31.3751	31.6819	31.5991	31.4353	GO:0000086;GO:0001764;GO:0006605;GO:0006810;GO:0006886;GO:0006928;GO:0007165;GO:0007166;GO:0007167;GO:0007169;GO:0009892;GO:0009987;GO:0010563;GO:0010605;GO:0015031;GO:0016043;GO:0016044;GO:0016477;GO:0019048;GO:0019220;GO:0019222;GO:0021766;GO:0021987;GO:0022402;GO:0022414;GO:0022415;GO:0031323;GO:0031324;GO:0031399;GO:0031400;GO:0032268;GO:0032269;GO:0032502;GO:0035303;GO:0035304;GO:0035305;GO:…		GO:0005739;GO:0005829;GO:0005871;GO:0005875;GO:0012506;GO:0016020;GO:0016023;GO:0030659;GO:0031090;GO:0031410;GO:0031982;GO:0031988;GO:0032991;GO:0042470;GO:0043226;GO:0043227;GO:0043229;GO:0043231;GO:0043234;GO:0044422;GO:0044424;GO:0044430;GO:0044433;GO:0044444;GO:0044446;GO:0044464;GO:0048770	anatomical structure development;biological regulation;cell cycle process;cell migration;cell motility;cell surface receptor linked signaling pathway;cellular component movement;cellular component organization;cellular component organization or biogenesis;cellular membrane organization;cellular process;cellular response to stimulus;cerebral cortex development;developmental process;enzyme linked r…		cell part;cytoplasmic membrane-bounded vesicle;cytoplasmic part;cytoplasmic vesicle;cytoplasmic vesicle membrane;cytoplasmic vesicle part;cytoskeletal part;cytosol;intracellular membrane-bounded organelle;intracellular organelle;intracellular organelle part;intracellular part;kinesin complex;macromolecular complex;melanosome;membrane;membrane-bounded organelle;membrane-bounded vesicle;microtubule…	+	Predicted mitochondrial							+	13	12	12	48.6	48.6	48.6	29.174	1.42724	0.0700339	0.386967	3.06733	0.0305875
SUCLG2	Q96I99;E9PDQ8	Succinyl-CoA ligase [GDP-forming] subunit beta, mitochondrial	4.36254	0.0448989	28.2473	28.8713	28.6981	28.1456	28.1707	27.9717	28.2916	28.3555	28.3504	23.2781	25.5754	25.2421	26.4962	24.1769	24.2552	25.7434	24.5727	24.6901	GO:0006084;GO:0006099;GO:0006104;GO:0006732;GO:0008152;GO:0009056;GO:0009109;GO:0009987;GO:0044237;GO:0044248;GO:0044281;GO:0046356;GO:0051186;GO:0051187	GO:0000166;GO:0003824;GO:0004774;GO:0004776;GO:0005488;GO:0005524;GO:0005525;GO:0016405;GO:0016874;GO:0016877;GO:0016878;GO:0017076;GO:0019001;GO:0030554;GO:0032553;GO:0032555;GO:0032559;GO:0032561;GO:0035639	GO:0005759;GO:0031974;GO:0043233;GO:0044422;GO:0044424;GO:0044429;GO:0044444;GO:0044446;GO:0044464;GO:0070013	acetyl-CoA catabolic process;acetyl-CoA metabolic process;catabolic process;cellular catabolic process;cellular metabolic process;cellular process;coenzyme catabolic process;coenzyme metabolic process;cofactor catabolic process;cofactor metabolic process;metabolic process;small molecule metabolic process;succinyl-CoA metabolic process;tricarboxylic acid cycle	nucleotide binding;acid-thiol ligase activity;adenyl nucleotide binding;adenyl ribonucleotide binding;ATP binding;binding;catalytic activity;CoA-ligase activity;GTP binding;guanyl nucleotide binding;guanyl ribonucleotide binding;ligase activity;ligase activity, forming carbon-sulfur bonds;nucleotide binding;purine nucleotide binding;purine ribonucleoside triphosphate binding;purine ribonucleoside…	cell part;cytoplasmic part;intracellular organelle lumen;intracellular organelle part;intracellular part;membrane-enclosed lumen;mitochondrial matrix;mitochondrial part;organelle lumen;organelle part	+	Known mitochondrial	+	+	+	1425_1_EV 1;1425_4_EV 4;1425_8_EV 8			+	15	15	15	32.4	32.4	32.4	46.51	2.20866	0.0229831	-3.90699	-5.27646	1.82434
CYCS	P99999;C9JFR7	Cytochrome c	4.35802	0.0445333	30.6073	30.6441	30.694	30.5474	30.61	30.6446	30.6573	30.7096	30.7256	31.0516	31.1946	31.3631	31.0702	31.0143	31.2718	31.1861	30.8964	31.2092	GO:0000737;GO:0006091;GO:0006139;GO:0006259;GO:0006308;GO:0006309;GO:0006807;GO:0006919;GO:0008152;GO:0008635;GO:0009056;GO:0009057;GO:0009987;GO:0010952;GO:0019222;GO:0022900;GO:0022904;GO:0034641;GO:0043085;GO:0043170;GO:0043280;GO:0043281;GO:0044093;GO:0044237;GO:0044238;GO:0044248;GO:0044260;GO:0044265;GO:0044281;GO:0050789;GO:0050790;GO:0051336;GO:0051345;GO:0052547;GO:0052548;GO:0055114;GO:…	GO:0005488;GO:0005506;GO:0009055;GO:0020037;GO:0043167;GO:0043169;GO:0045155;GO:0046872;GO:0046906;GO:0046914	GO:0000159;GO:0005634;GO:0005739;GO:0005743;GO:0005758;GO:0005829;GO:0008287;GO:0016020;GO:0019866;GO:0031090;GO:0031966;GO:0031970;GO:0031974;GO:0032991;GO:0043226;GO:0043227;GO:0043229;GO:0043231;GO:0043234;GO:0044422;GO:0044424;GO:0044425;GO:0044429;GO:0044444;GO:0044446;GO:0044464;GO:0070469	DNA catabolic process, endonucleolytic;activation of caspase activity;activation of caspase activity by cytochrome c;biological regulation;catabolic process;cellular catabolic process;cellular macromolecule catabolic process;cellular macromolecule metabolic process;cellular metabolic process;cellular nitrogen compound metabolic process;cellular process;DNA catabolic process;DNA fragmentation invo…	binding;binding;cation binding;electron carrier activity;electron transporter, transferring electrons from CoQH2-cytochrome c reductase complex and cytochrome c oxidase complex activity;heme binding;ion binding;iron ion binding;metal ion binding;tetrapyrrole binding;transition metal ion binding;transition metal ion binding	cell part;cytoplasmic part;cytosol;intracellular membrane-bounded organelle;intracellular organelle;intracellular organelle part;intracellular part;macromolecular complex;membrane;membrane part;membrane-bounded organelle;membrane-enclosed lumen;mitochondrial inner membrane;mitochondrial intermembrane space;mitochondrial membrane;mitochondrial part;mitochondrion;nucleus;organelle;organelle envelop…	+	Known mitochondrial	+	+	+	1425_1_EV 1;1425_4_EV 4;1425_8_EV 8			+	24	24	24	90.5	90.5	90.5	11.749	2.39333	0.0168511	0.554605	5.93412	2.47047
LSS	P48449;A0A0G2JQD0	Lanosterol synthase	4.34753	0.0445275	27.601	27.5139	27.5244	27.6163	27.8195	27.5518	27.7359	27.598	27.8141	27.6622	27.8228	27.9031	28.0944	28.246	28.208	27.9662	28.1632	28.0878	GO:0006066;GO:0006629;GO:0006694;GO:0006695;GO:0008152;GO:0008202;GO:0008203;GO:0008610;GO:0009058;GO:0016125;GO:0016126;GO:0044238;GO:0044281	GO:0000250;GO:0003824;GO:0016853;GO:0016866;GO:0031559	GO:0005789;GO:0005811;GO:0016020;GO:0031090;GO:0044422;GO:0044424;GO:0044425;GO:0044432;GO:0044444;GO:0044446;GO:0044464	alcohol metabolic process;biosynthetic process;cholesterol biosynthetic process;cholesterol metabolic process;lipid biosynthetic process;lipid metabolic process;metabolic process;primary metabolic process;small molecule metabolic process;steroid biosynthetic process;steroid metabolic process;sterol biosynthetic process;sterol metabolic process	catalytic activity;intramolecular transferase activity;isomerase activity;lanosterol synthase activity;oxidosqualene cyclase activity	cell part;cytoplasmic part;endoplasmic reticulum membrane;endoplasmic reticulum part;intracellular organelle part;intracellular part;lipid particle;membrane;membrane part;organelle membrane;organelle part	+	Predicted mitochondrial		+	+	1425_4_EV 4;1425_8_EV 8			+	21	21	21	23.9	23.9	23.9	83.308	1.51768	0.0565536	0.249554	3.28488	2.30654
PHB2	J3KPX7;Q99623;F5GY37;F5GWA7;F5H3X6	Prohibitin-2	4.33139	0.0446957	34.2446	34.113	34.2654	34.1586	34.0628	34.1376	34.1553	34.1448	34.2658	34.5936	34.6441	34.4915	34.6858	34.5439	34.672	34.4157	34.3287	34.6399	GO:0001763;GO:0002009;GO:0003006;GO:0006139;GO:0006351;GO:0006355;GO:0006807;GO:0008152;GO:0008285;GO:0009058;GO:0009059;GO:0009653;GO:0009889;GO:0009890;GO:0009892;GO:0009966;GO:0009968;GO:0009987;GO:0010468;GO:0010556;GO:0010558;GO:0010605;GO:0010629;GO:0010646;GO:0010648;GO:0016070;GO:0019219;GO:0019222;GO:0022414;GO:0022603;GO:0023051;GO:0023057;GO:0031323;GO:0031324;GO:0031326;GO:0031327;GO:…	GO:0005102;GO:0005488;GO:0005515;GO:0030331;GO:0035257;GO:0035258;GO:0051427	GO:0005634;GO:0005743;GO:0016020;GO:0019866;GO:0031090;GO:0031966;GO:0043226;GO:0043227;GO:0043229;GO:0043231;GO:0044422;GO:0044424;GO:0044429;GO:0044444;GO:0044446;GO:0044464	morphogenesis of a branching structure;anatomical structure development;anatomical structure morphogenesis;biological regulation;biosynthetic process;branching involved in mammary gland duct morphogenesis;branching morphogenesis of a tube;cellular biosynthetic process;cellular macromolecule biosynthetic process;cellular macromolecule metabolic process;cellular metabolic process;cellular nitrogen …	binding;estrogen receptor binding;hormone receptor binding;nuclear hormone receptor binding;protein binding;receptor binding;steroid hormone receptor binding	cell part;cytoplasmic part;intracellular membrane-bounded organelle;intracellular organelle;intracellular organelle part;intracellular part;membrane;membrane-bounded organelle;mitochondrial inner membrane;mitochondrial membrane;mitochondrial part;nucleus;organelle;organelle inner membrane;organelle membrane;organelle part	+	Known mitochondrial	+	+		1425_1_EV 1;1425_4_EV 4			+	39	39	39	93	93	93	33.239	2.3097	0.0227059	0.368757	5.62852	3.17734
AKAP1	Q92667	A-kinase anchor protein 1, mitochondrial	4.32711	0.0444301	28.5262	28.4984	28.405	28.4924	28.5118	28.7011	28.6751	28.7239	28.5322	28.88	28.8648	28.9256	28.9172	28.8192	28.9801	28.8707	28.8563	28.9796	GO:0007596;GO:0007599;GO:0032501;GO:0050817;GO:0050878;GO:0065007;GO:0065008	GO:0003676;GO:0003723;GO:0005488	GO:0005739;GO:0005741;GO:0005829;GO:0016020;GO:0016021;GO:0019867;GO:0031090;GO:0031224;GO:0031966;GO:0031968;GO:0043226;GO:0043227;GO:0043229;GO:0043231;GO:0044422;GO:0044424;GO:0044425;GO:0044429;GO:0044444;GO:0044446;GO:0044464	biological regulation;blood coagulation;coagulation;hemostasis;multicellular organismal process;regulation of biological quality;regulation of body fluid levels	binding;nucleic acid binding;RNA binding	cell part;cytoplasmic part;cytosol;integral to membrane;intracellular membrane-bounded organelle;intracellular organelle;intracellular organelle part;intracellular part;intrinsic to membrane;membrane;membrane part;membrane-bounded organelle;mitochondrial membrane;mitochondrial outer membrane;mitochondrial part;mitochondrion;organelle;organelle membrane;organelle outer membrane;organelle part;oute…	+	Known mitochondrial	+	+	+	1425_1_EV 1;1425_4_EV 4;1425_8_EV 8			+	16	16	14	25.6	25.6	22.3	97.34	3.26742	0.0114667	0.413631	10.1026	1.84253
CHCHD3	C9JRZ6;Q9NX63;F8WAR4	MICOS complex subunit MIC19	4.30377	0.0450213	32.2975	32.2191	32.1062	31.8958	31.9052	32.132	32.1282	32.2127	32.0853	32.488	32.4446	32.5476	32.4345	32.3852	32.4143	32.4173	32.2832	32.4033	GO:0006944;GO:0006996;GO:0007005;GO:0007006;GO:0007007;GO:0008053;GO:0009987;GO:0016043;GO:0016044;GO:0048284;GO:0061024;GO:0061025;GO:0071840;GO:0071841;GO:0071842	GO:0005198;GO:0005488;GO:0005515;GO:0019899;GO:0019902;GO:0032947	GO:0005634;GO:0005739;GO:0005743;GO:0016020;GO:0019866;GO:0031090;GO:0031966;GO:0043226;GO:0043227;GO:0043229;GO:0043231;GO:0044422;GO:0044424;GO:0044429;GO:0044444;GO:0044446;GO:0044464	cellular component organization;cellular component organization at cellular level;cellular component organization or biogenesis;cellular component organization or biogenesis at cellular level;cellular membrane fusion;cellular membrane organization;cellular process;inner mitochondrial membrane organization;membrane fusion;membrane organization;mitochondrial fusion;mitochondrial membrane organizati…	binding;enzyme binding;phosphatase binding;protein binding;protein complex scaffold;structural molecule activity	cell part;cytoplasmic part;intracellular membrane-bounded organelle;intracellular organelle;intracellular organelle part;intracellular part;membrane;membrane-bounded organelle;mitochondrial inner membrane;mitochondrial membrane;mitochondrial part;mitochondrion;nucleus;organelle;organelle inner membrane;organelle membrane;organelle part	+	Known mitochondrial	+	+	+	1425_1_EV 1;1425_4_EV 4;1425_8_EV 8			+	37	37	37	81.9	81.9	81.9	26.753	1.97626	0.0257333	0.28577	4.53193	2.27925
CARS2	Q9HA77	Probable cysteine--tRNA ligase, mitochondrial	4.29216	0.0449263	29.9762	30.1693	29.8723	29.5245	29.7972	29.7061	29.9482	29.8678	29.8521	30.2962	30.2955	30.3594	29.8807	30.0253	29.9375	30.2681	30.252	30.1207	GO:0006082;GO:0006139;GO:0006399;GO:0006418;GO:0006423;GO:0006520;GO:0006807;GO:0008152;GO:0009308;GO:0009987;GO:0016070;GO:0019752;GO:0034641;GO:0034660;GO:0042180;GO:0043038;GO:0043039;GO:0043170;GO:0043436;GO:0044106;GO:0044237;GO:0044238;GO:0044260;GO:0044281;GO:0090304	GO:0000166;GO:0003824;GO:0004812;GO:0004817;GO:0005488;GO:0005524;GO:0016874;GO:0016875;GO:0016876;GO:0017076;GO:0030554;GO:0032553;GO:0032555;GO:0032559;GO:0035639;GO:0043167;GO:0043169;GO:0046872	GO:0005759;GO:0005829;GO:0031974;GO:0043233;GO:0044422;GO:0044424;GO:0044429;GO:0044444;GO:0044446;GO:0044464;GO:0070013	amine metabolic process;amino acid activation;carboxylic acid metabolic process;cellular amine metabolic process;cellular amino acid metabolic process;cellular ketone metabolic process;cellular macromolecule metabolic process;cellular metabolic process;cellular nitrogen compound metabolic process;cellular process;cysteinyl-tRNA aminoacylation;macromolecule metabolic process;metabolic process;ncRN…	nucleotide binding;adenyl nucleotide binding;adenyl ribonucleotide binding;aminoacyl-tRNA ligase activity;ATP binding;binding;catalytic activity;cation binding;cysteine-tRNA ligase activity;ion binding;ligase activity;ligase activity, forming aminoacyl-tRNA and related compounds;ligase activity, forming carbon-oxygen bonds;metal ion binding;purine nucleotide binding;purine ribonucleoside triphosp…	cell part;cytoplasmic part;cytosol;intracellular organelle lumen;intracellular organelle part;intracellular part;membrane-enclosed lumen;mitochondrial matrix;mitochondrial part;organelle lumen;organelle part	+	Known mitochondrial			+	1425_8_EV 8			+	24	24	24	38.1	38.1	38.1	62.223	1.59381	0.0520574	0.311108	3.47448	1.40017
MRPL17	Q9NRX2;E9PKV2	39S ribosomal protein L17, mitochondrial	4.25902	0.04575	28.5755	28.3775	28.2183	28.576	28.3124	28.4813	28.2538	28.076	28.209	27.348	27.7295	27.6466	27.9546	28.075	28.1613	27.9907	27.9589	27.8397	GO:0006412;GO:0008152;GO:0009058;GO:0009059;GO:0009987;GO:0019538;GO:0034645;GO:0043170;GO:0044237;GO:0044238;GO:0044249;GO:0044260;GO:0044267	GO:0003735;GO:0005198	GO:0005743;GO:0005840;GO:0016020;GO:0019866;GO:0030529;GO:0031090;GO:0031966;GO:0032991;GO:0043226;GO:0043228;GO:0043229;GO:0043232;GO:0044422;GO:0044424;GO:0044429;GO:0044444;GO:0044446;GO:0044464	biosynthetic process;cellular biosynthetic process;cellular macromolecule biosynthetic process;cellular macromolecule metabolic process;cellular metabolic process;cellular process;cellular protein metabolic process;macromolecule biosynthetic process;macromolecule metabolic process;metabolic process;primary metabolic process;protein metabolic process;translation	structural constituent of ribosome;structural molecule activity	cell part;cytoplasmic part;intracellular non-membrane-bounded organelle;intracellular organelle;intracellular organelle part;intracellular part;macromolecular complex;membrane;mitochondrial inner membrane;mitochondrial membrane;mitochondrial part;non-membrane-bounded organelle;organelle;organelle inner membrane;organelle membrane;organelle part;ribonucleoprotein complex;ribosome	+	Known mitochondrial	+	+	+	1425_1_EV 1;1425_4_EV 4;1425_8_EV 8			+	16	16	16	63.4	63.4	63.4	20.05	2.20244	0.0233667	-0.815727	-5.25538	1.80123
CS	O75390;B4DJV2;A0A0C4DGI3	Citrate synthase, mitochondrial;Citrate synthase	4.24094	0.0462268	33.5596	33.5067	33.4512	33.6483	33.6569	33.7351	33.5757	33.3663	33.4171	33.6704	33.7052	33.6369	33.8412	33.8133	33.845	33.5865	33.6703	33.6504	GO:0005975;GO:0006084;GO:0006099;GO:0006732;GO:0008152;GO:0009056;GO:0009109;GO:0009987;GO:0044237;GO:0044238;GO:0044248;GO:0044262;GO:0044281;GO:0046356;GO:0051186;GO:0051187	GO:0003824;GO:0004108;GO:0016740;GO:0016746;GO:0046912	GO:0005739;GO:0005759;GO:0031974;GO:0043226;GO:0043227;GO:0043229;GO:0043231;GO:0043233;GO:0044422;GO:0044424;GO:0044429;GO:0044444;GO:0044446;GO:0044464;GO:0070013	acetyl-CoA catabolic process;acetyl-CoA metabolic process;carbohydrate metabolic process;catabolic process;cellular carbohydrate metabolic process;cellular catabolic process;cellular metabolic process;cellular process;coenzyme catabolic process;coenzyme metabolic process;cofactor catabolic process;cofactor metabolic process;metabolic process;primary metabolic process;small molecule metabolic proc…	catalytic activity;citrate (Si)-synthase activity;transferase activity;transferase activity, transferring acyl groups;transferase activity, transferring acyl groups, acyl groups converted into alkyl on transfer	cell part;cytoplasmic part;intracellular membrane-bounded organelle;intracellular organelle;intracellular organelle lumen;intracellular organelle part;intracellular part;membrane-bounded organelle;membrane-enclosed lumen;mitochondrial matrix;mitochondrial part;mitochondrion;organelle;organelle lumen;organelle part	+	Known mitochondrial	+	+		1425_1_EV 1;1425_4_EV 4			+	36	36	34	50.4	50.4	45.7	51.712	1.95262	0.0277368	0.165001	4.46089	2.19046
TST	Q16762	Thiosulfate sulfurtransferase	4.24017	0.0457551	30.3848	30.6225	30.5651	30.5584	30.7242	30.5472	30.5676	30.3938	30.4044	30.1356	30.1064	30.1419	30.1179	30.2126	30.3549	30.1076	30.052	30.1539	GO:0000096;GO:0000098;GO:0006082;GO:0006520;GO:0006790;GO:0006807;GO:0006810;GO:0006839;GO:0008152;GO:0009056;GO:0009063;GO:0009308;GO:0009310;GO:0009439;GO:0009440;GO:0009987;GO:0015931;GO:0016054;GO:0019418;GO:0019752;GO:0034641;GO:0035927;GO:0035928;GO:0042180;GO:0043436;GO:0044106;GO:0044237;GO:0044238;GO:0044248;GO:0044270;GO:0044273;GO:0044281;GO:0044282;GO:0046395;GO:0046907;GO:0050657;GO:…	GO:0003676;GO:0003723;GO:0003824;GO:0004792;GO:0005488;GO:0008097;GO:0016740;GO:0016782;GO:0016783;GO:0019843	GO:0005743;GO:0005759;GO:0005886;GO:0016020;GO:0019866;GO:0031090;GO:0031966;GO:0031974;GO:0043233;GO:0044422;GO:0044424;GO:0044429;GO:0044444;GO:0044446;GO:0044464;GO:0070013	sulfur amino acid metabolic process;amine catabolic process;amine metabolic process;carboxylic acid catabolic process;carboxylic acid metabolic process;catabolic process;cellular amine metabolic process;cellular amino acid catabolic process;cellular amino acid metabolic process;cellular catabolic process;cellular ketone metabolic process;cellular metabolic process;cellular nitrogen compound catab…	catalytic activity;nucleic acid binding;5S rRNA binding;binding;catalytic activity;RNA binding;rRNA binding";sulfurtransferase activity;sulfurtransferase activity";thiosulfate sulfurtransferase activity;transferase activity;transferase activity, transferring sulfur-containing groups	cell part;cytoplasmic part;intracellular organelle lumen;intracellular organelle part;intracellular part;membrane;membrane-enclosed lumen;mitochondrial inner membrane;mitochondrial matrix;mitochondrial membrane;mitochondrial part;organelle inner membrane;organelle lumen;organelle membrane;organelle part;plasma membrane	+	Known mitochondrial	+	+	+	1425_1_EV 1;1425_4_EV 4;1425_8_EV 8			+	17	17	17	57.2	57.2	57.2	33.429	2.26417	0.0229091	-0.396173	-5.46759	1.8844
BCKDK	O14874	[3-methyl-2-oxobutanoate dehydrogenase [lipoamide]] kinase, mitochondrial	4.22426	0.0458182	28.8013	28.6144	28.9092	28.6168	28.7409	28.9609	28.7831	28.7738	28.9656	27.9015	27.9357	27.0134	27.8969	27.8896	27.9509	27.8424	27.5054	27.8434	GO:0006082;GO:0006520;GO:0006807;GO:0008152;GO:0009056;GO:0009063;GO:0009081;GO:0009083;GO:0009308;GO:0009310;GO:0009987;GO:0016054;GO:0019752;GO:0034641;GO:0042180;GO:0043436;GO:0044106;GO:0044237;GO:0044238;GO:0044248;GO:0044281;GO:0044282;GO:0046395	GO:0000166;GO:0003824;GO:0004672;GO:0004674;GO:0005488;GO:0005524;GO:0016301;GO:0016740;GO:0016772;GO:0016773;GO:0017076;GO:0030554;GO:0032553;GO:0032555;GO:0032559;GO:0035639;GO:0047323	GO:0005947;GO:0030062;GO:0032991;GO:0043234;GO:0044422;GO:0044424;GO:0044429;GO:0044444;GO:0044446;GO:0044464;GO:0045239;GO:0045240	amine catabolic process;amine metabolic process;branched chain family amino acid catabolic process;branched chain family amino acid metabolic process;carboxylic acid catabolic process;carboxylic acid metabolic process;catabolic process;cellular amine metabolic process;cellular amino acid catabolic process;cellular amino acid metabolic process;cellular catabolic process;cellular ketone metabolic p…	nucleotide binding;[3-methyl-2-oxobutanoate dehydrogenase (acetyl-transferring)] kinase activity;adenyl nucleotide binding;adenyl ribonucleotide binding;ATP binding;binding;catalytic activity;kinase activity;nucleotide binding;phosphotransferase activity, alcohol group as acceptor;protein kinase activity;protein serine/threonine kinase activity;purine nucleotide binding;purine ribonucleoside trip…	cell part;cytoplasmic part;dihydrolipoyl dehydrogenase complex;intracellular organelle part;intracellular part;macromolecular complex;mitochondrial alpha-ketoglutarate dehydrogenase complex;mitochondrial part;mitochondrial tricarboxylic acid cycle enzyme complex;organelle part;protein complex;tricarboxylic acid cycle enzyme complex	+	Known mitochondrial	+	+	+	1425_1_EV 1;1425_4_EV 4;1425_8_EV 8			+	11	11	11	31.8	31.8	31.8	46.36	1.67702	0.0447879	-1.15811	-3.68903	2.95823
PKM	P14618;B4DNK4	Pyruvate kinase PKM;Pyruvate kinase	4.21371	0.04572	32.0788	31.7836	31.588	31.5396	31.4481	31.4983	32.1989	32.3876	32.3054	32.1838	31.9123	32.2901	31.6344	31.941	31.7682	32.3683	32.4608	32.6496	GO:0005975;GO:0005996;GO:0006006;GO:0006007;GO:0006066;GO:0006091;GO:0006096;GO:0008152;GO:0008219;GO:0009056;GO:0009987;GO:0012501;GO:0016052;GO:0016265;GO:0019318;GO:0019320;GO:0044237;GO:0044238;GO:0044262;GO:0044275;GO:0044281;GO:0044282;GO:0046164;GO:0046365	GO:0000166;GO:0000287;GO:0003824;GO:0004743;GO:0005488;GO:0005524;GO:0016301;GO:0016740;GO:0016772;GO:0016773;GO:0017076;GO:0030554;GO:0030955;GO:0031420;GO:0032553;GO:0032555;GO:0032559;GO:0035639;GO:0043167;GO:0043169;GO:0046872	GO:0005634;GO:0005739;GO:0005829;GO:0005886;GO:0016020;GO:0031982;GO:0031988;GO:0043226;GO:0043227;GO:0043229;GO:0043230;GO:0043231;GO:0044421;GO:0044424;GO:0044444;GO:0044464;GO:0065010;GO:0070062	alcohol catabolic process;alcohol metabolic process;carbohydrate catabolic process;carbohydrate metabolic process;catabolic process;cell death;cellular carbohydrate catabolic process;cellular carbohydrate metabolic process;cellular metabolic process;cellular process;death;generation of precursor metabolites and energy;glucose catabolic process;glucose metabolic process;glycolysis;hexose catabolic…	magnesium ion binding;nucleotide binding;adenyl nucleotide binding;adenyl ribonucleotide binding;alkali metal ion binding;ATP binding;binding;catalytic activity;cation binding;ion binding;kinase activity;magnesium ion binding;metal ion binding";phosphotransferase activity, alcohol group as acceptor;potassium ion binding;purine nucleotide binding;purine ribonucleoside triphosphate binding;purine r…	cell part;cytoplasmic part;cytosol;extracellular membrane-bounded organelle;extracellular organelle;extracellular region part;extracellular vesicular exosome;intracellular membrane-bounded organelle;intracellular organelle;intracellular part;membrane;membrane-bounded organelle;membrane-bounded vesicle;mitochondrion;nucleus;organelle;plasma membrane;vesicle	+	Predicted mitochondrial							+	39	39	3	68.7	68.7	9.4	57.936	0.792914	0.215921	0.311944	1.7171	1.43564
DARS2	Q6PI48	Aspartate--tRNA ligase, mitochondrial	4.20844	0.0453861	31.3806	31.3739	31.3776	31.4647	31.5167	31.3596	31.3035	31.4105	31.2619	31.0835	31.149	31.0425	31.3087	31.0841	31.132	31.039	31.0652	31.0563	GO:0000959;GO:0006082;GO:0006139;GO:0006399;GO:0006418;GO:0006421;GO:0006520;GO:0006807;GO:0008152;GO:0009308;GO:0009987;GO:0016070;GO:0019752;GO:0034641;GO:0034660;GO:0042180;GO:0043038;GO:0043039;GO:0043170;GO:0043436;GO:0044106;GO:0044237;GO:0044238;GO:0044260;GO:0044281;GO:0070127;GO:0070145;GO:0090304	GO:0000049;GO:0000166;GO:0003676;GO:0003723;GO:0003824;GO:0004812;GO:0004815;GO:0005488;GO:0005524;GO:0016874;GO:0016875;GO:0016876;GO:0017076;GO:0030554;GO:0032553;GO:0032555;GO:0032559;GO:0035639;GO:0050560	GO:0005634;GO:0005759;GO:0031974;GO:0043226;GO:0043227;GO:0043229;GO:0043231;GO:0043233;GO:0044422;GO:0044424;GO:0044429;GO:0044444;GO:0044446;GO:0044464;GO:0070013	amine metabolic process;amino acid activation;asparaginyl-tRNA aminoacylation;carboxylic acid metabolic process;cellular amine metabolic process;cellular amino acid metabolic process;cellular ketone metabolic process;cellular macromolecule metabolic process;cellular metabolic process;cellular nitrogen compound metabolic process;cellular process;macromolecule metabolic process;metabolic process;mi…	tRNA binding;adenyl nucleotide binding;adenyl ribonucleotide binding;aminoacyl-tRNA ligase activity;aspartate-tRNA ligase activity;aspartate-tRNA(Asn) ligase activity;ATP binding;binding;catalytic activity;ligase activity;ligase activity, forming aminoacyl-tRNA and related compounds;ligase activity, forming carbon-oxygen bonds;nucleic acid binding;nucleotide binding;purine nucleotide binding;puri…	cell part;cytoplasmic part;intracellular membrane-bounded organelle;intracellular organelle;intracellular organelle lumen;intracellular organelle part;intracellular part;membrane-bounded organelle;membrane-enclosed lumen;mitochondrial matrix;mitochondrial part;nucleus;organelle;organelle lumen;organelle part	+	Known mitochondrial	+		+	1425_1_EV 1;1425_8_EV 8			+	32	32	32	49.9	49.9	49.9	73.562	3.10976	0.0112381	-0.285676	-9.19615	1.52342
MRPL1	Q9BYD6;H0Y8N7	39S ribosomal protein L1, mitochondrial	4.20287	0.0451765	28.6695	28.8569	28.8493	28.7426	28.7358	28.9826	29.0307	28.9555	28.7823	29.2527	29.5359	29.2861	29.295	29.332	29.2955	29.3341	29.1979	29.3723	GO:0006412;GO:0008152;GO:0009058;GO:0009059;GO:0009987;GO:0019538;GO:0034645;GO:0043170;GO:0044237;GO:0044238;GO:0044249;GO:0044260;GO:0044267	GO:0003676;GO:0003723;GO:0003735;GO:0005198;GO:0005488	GO:0005739;GO:0015934;GO:0030529;GO:0032991;GO:0043226;GO:0043227;GO:0043229;GO:0043231;GO:0044422;GO:0044424;GO:0044444;GO:0044446;GO:0044464	biosynthetic process;cellular biosynthetic process;cellular macromolecule biosynthetic process;cellular macromolecule metabolic process;cellular metabolic process;cellular process;cellular protein metabolic process;macromolecule biosynthetic process;macromolecule metabolic process;metabolic process;primary metabolic process;protein metabolic process;translation	binding;nucleic acid binding;RNA binding;structural constituent of ribosome;structural molecule activity	cell part;cytoplasmic part;intracellular membrane-bounded organelle;intracellular organelle;intracellular organelle part;intracellular part;large ribosomal subunit;macromolecular complex;membrane-bounded organelle;mitochondrion;organelle;organelle part;ribonucleoprotein complex	+	Known mitochondrial	+	+	+	1425_1_EV 1;1425_4_EV 4;1425_8_EV 8			+	18	18	18	56.9	56.9	56.9	36.908	2.19417	0.0229836	0.566357	5.22745	2.39365
P4HA1	P13674	Prolyl 4-hydroxylase subunit alpha-1	4.19209	0.0450874	28.9034	29.0893	28.755	29.2004	29.5982	29.3833	29.454	29.3553	29.4612	29.2183	29.3211	29.3796	29.835	29.7132	29.7544	29.5277	29.6236	29.797	GO:0006082;GO:0006464;GO:0006520;GO:0006575;GO:0006807;GO:0008152;GO:0009308;GO:0009987;GO:0016043;GO:0018193;GO:0018208;GO:0018401;GO:0019471;GO:0019511;GO:0019538;GO:0019752;GO:0030198;GO:0030199;GO:0032787;GO:0034641;GO:0042180;GO:0043062;GO:0043170;GO:0043412;GO:0043436;GO:0044106;GO:0044237;GO:0044238;GO:0044260;GO:0044267;GO:0044281;GO:0046483;GO:0071840;GO:0071841;GO:0071842	GO:0003824;GO:0004656;GO:0005488;GO:0005506;GO:0016491;GO:0016701;GO:0016702;GO:0016705;GO:0016706;GO:0019798;GO:0019842;GO:0031406;GO:0031418;GO:0031543;GO:0031545;GO:0043167;GO:0043169;GO:0046872;GO:0046914;GO:0051213	GO:0005739;GO:0005783;GO:0005788;GO:0031974;GO:0043226;GO:0043227;GO:0043229;GO:0043231;GO:0043233;GO:0044422;GO:0044424;GO:0044432;GO:0044444;GO:0044446;GO:0044464;GO:0070013	4-hydroxyproline metabolic process;amine metabolic process;carboxylic acid metabolic process;cellular amine metabolic process;cellular amino acid metabolic process;cellular component organization;cellular component organization at cellular level;cellular component organization or biogenesis;cellular component organization or biogenesis at cellular level;cellular ketone metabolic process;cellular …	catalytic activity;binding;carboxylic acid binding;cation binding;dioxygenase activity;ion binding;iron ion binding;L-ascorbic acid binding;metal ion binding;oxidoreductase activity;oxidoreductase activity, acting on paired donors, with incorporation or reduction of molecular oxygen;oxidoreductase activity, acting on paired donors, with incorporation or reduction of molecular oxygen, 2-oxoglutara…	cell part;cytoplasmic part;endoplasmic reticulum;endoplasmic reticulum lumen;endoplasmic reticulum part;intracellular membrane-bounded organelle;intracellular organelle;intracellular organelle lumen;intracellular organelle part;intracellular part;membrane-bounded organelle;membrane-enclosed lumen;mitochondrion;organelle;organelle lumen;organelle part	+	Predicted mitochondrial	+			1425_1_EV 1			+	18	18	18	41.8	41.8	41.8	61.049	1.65445	0.0452353	0.390463	3.63004	1.44248
COA6	X6R5Z6;Q5JTJ3	Cytochrome c oxidase assembly factor 6 homolog	4.18864	0.0447692	30.5156	30.485	30.6049	30.4694	30.3028	30.4548	30.5954	30.6242	30.7931	30.8227	30.8836	30.7468	30.7906	30.7121	30.7252	30.8724	30.8489	30.7878		GO:0003824;GO:0004129;GO:0005215;GO:0008324;GO:0015002;GO:0015075;GO:0015077;GO:0015078;GO:0016491;GO:0016675;GO:0016676;GO:0022857;GO:0022890;GO:0022891;GO:0022892	GO:0005739;GO:0043226;GO:0043227;GO:0043229;GO:0043231;GO:0044424;GO:0044444;GO:0044464		catalytic activity;cation transmembrane transporter activity;cytochrome-c oxidase activity;heme-copper terminal oxidase activity;hydrogen ion transmembrane transporter activity;inorganic cation transmembrane transporter activity;ion transmembrane transporter activity;monovalent inorganic cation transmembrane transporter activity;oxidoreductase activity;oxidoreductase activity, acting on a heme gr…	cell part;cytoplasmic part;intracellular membrane-bounded organelle;intracellular organelle;intracellular part;membrane-bounded organelle;mitochondrion;organelle	+	Known mitochondrial	+	+		1425_1_EV 1;1425_4_EV 4			+	14	14	14	45.2	45.2	45.2	18.006	2.2106	0.0233793	0.282518	5.28304	2.32924
PDK1	Q15118	[Pyruvate dehydrogenase (acetyl-transferring)] kinase isozyme 1, mitochondrial	4.18422	0.044419	27.8125	27.9217	27.747	27.722	27.8866	27.9115	27.8739	27.7363	27.8294	27.442	27.2309	26.959	27.0199	27.2684	27.2058	27.5032	27.1955	27.3113	GO:0005975;GO:0005996;GO:0006006;GO:0006066;GO:0006082;GO:0006090;GO:0006109;GO:0006917;GO:0008152;GO:0008283;GO:0008629;GO:0008631;GO:0009889;GO:0009987;GO:0010510;GO:0010565;GO:0010675;GO:0010906;GO:0010941;GO:0010942;GO:0012502;GO:0019222;GO:0019318;GO:0019752;GO:0031323;GO:0031326;GO:0032787;GO:0042180;GO:0042981;GO:0043065;GO:0043067;GO:0043068;GO:0043436;GO:0044237;GO:0044238;GO:0044262;GO:…	GO:0000166;GO:0003824;GO:0004672;GO:0004674;GO:0004740;GO:0005488;GO:0005524;GO:0016301;GO:0016740;GO:0016772;GO:0016773;GO:0017076;GO:0030554;GO:0032553;GO:0032555;GO:0032559;GO:0035639	GO:0005739;GO:0005759;GO:0031974;GO:0043226;GO:0043227;GO:0043229;GO:0043231;GO:0043233;GO:0044422;GO:0044424;GO:0044429;GO:0044444;GO:0044446;GO:0044464;GO:0070013	alcohol metabolic process;biological regulation;carbohydrate metabolic process;carboxylic acid metabolic process;cell proliferation;cellular carbohydrate metabolic process;cellular ketone metabolic process;cellular metabolic process;cellular process;glucose metabolic process;hexose metabolic process;induction of apoptosis;induction of apoptosis by intracellular signals;induction of apoptosis by o…	nucleotide binding;adenyl nucleotide binding;adenyl ribonucleotide binding;ATP binding;binding;catalytic activity;kinase activity;nucleotide binding;phosphotransferase activity, alcohol group as acceptor;protein kinase activity;protein serine/threonine kinase activity;purine nucleotide binding;purine ribonucleoside triphosphate binding;purine ribonucleoside triphosphate binding;purine ribonucleot…	cell part;cytoplasmic part;intracellular membrane-bounded organelle;intracellular organelle;intracellular organelle lumen;intracellular organelle part;intracellular part;membrane-bounded organelle;membrane-enclosed lumen;mitochondrial matrix;mitochondrial part;mitochondrion;organelle;organelle lumen;organelle part	+	Known mitochondrial	+	+	+	1425_1_EV 1;1425_4_EV 4;1425_8_EV 8			+	10	10	10	30	30	30	49.244	1.84333	0.0346199	-0.616489	-4.14278	2.67712
BCS1L	Q9Y276;C9J8G3	Mitochondrial chaperone BCS1	4.16887	0.0444528	29.5027	29.3717	29.3531	29.31	29.1217	29.3222	29.4707	29.4733	29.1253	28.9858	28.8917	28.8107	28.8294	28.8443	29.016	28.7986	28.6168	28.8213	GO:0006461;GO:0008535;GO:0009987;GO:0010257;GO:0016043;GO:0017004;GO:0017062;GO:0022607;GO:0032981;GO:0033108;GO:0033617;GO:0034551;GO:0034621;GO:0034622;GO:0043623;GO:0043933;GO:0044085;GO:0065003;GO:0070271;GO:0071822;GO:0071840;GO:0071841;GO:0071842;GO:0071844;GO:0097031;GO:0097033;GO:0097034	GO:0000166;GO:0003824;GO:0005488;GO:0005524;GO:0016462;GO:0016787;GO:0016817;GO:0016818;GO:0017076;GO:0017111;GO:0030554;GO:0032553;GO:0032555;GO:0032559;GO:0035639	GO:0005739;GO:0005750;GO:0016021;GO:0031224;GO:0032991;GO:0043226;GO:0043227;GO:0043229;GO:0043231;GO:0043234;GO:0044422;GO:0044424;GO:0044425;GO:0044429;GO:0044444;GO:0044446;GO:0044455;GO:0044464;GO:0045275	cellular component assembly;cellular component assembly at cellular level;cellular component biogenesis;cellular component organization;cellular component organization at cellular level;cellular component organization or biogenesis;cellular component organization or biogenesis at cellular level;cellular macromolecular complex assembly;cellular macromolecular complex subunit organization;cellular …	nucleotide binding;adenyl nucleotide binding;adenyl ribonucleotide binding;ATP binding;binding;catalytic activity;hydrolase activity;hydrolase activity, acting on acid anhydrides;hydrolase activity, acting on acid anhydrides, in phosphorus-containing anhydrides;nucleoside-triphosphatase activity;nucleotide binding;purine nucleotide binding;purine ribonucleoside triphosphate binding;purine ribonuc…	cell part;cytoplasmic part;integral to membrane;intracellular membrane-bounded organelle;intracellular organelle;intracellular organelle part;intracellular part;intrinsic to membrane;macromolecular complex;membrane part;membrane-bounded organelle;mitochondrial membrane part;mitochondrial part;mitochondrial respiratory chain complex III;mitochondrion;organelle;organelle part;protein complex;respir…	+	Known mitochondrial	+	+	+	1425_1_EV 1;1425_4_EV 4;1425_8_EV 8			+	18	18	18	51.1	51.1	51.1	47.534	2.75579	0.015	-0.513102	-7.42675	1.79911
ALDH3A1;ALDH3A2;ALDH3B1;ALDH3B2	P51648;J3QRD1	Fatty aldehyde dehydrogenase	4.16099	0.0442243	28.7776	28.8524	28.9669	29.0523	29.1009	29.0769	29.0352	29.0285	29.0852	29.2628	29.1691	29.2314	29.2385	29.502	29.2849	29.4561	29.3098	29.2856	GO:0001666;GO:0006066;GO:0006067;GO:0006068;GO:0006081;GO:0006629;GO:0006714;GO:0006720;GO:0006721;GO:0006950;GO:0006979;GO:0007417;GO:0007422;GO:0007568;GO:0007584;GO:0008152;GO:0008284;GO:0008544;GO:0009056;GO:0009605;GO:0009719;GO:0009725;GO:0009888;GO:0009987;GO:0009991;GO:0010033;GO:0031667;GO:0031960;GO:0032502;GO:0033306;GO:0033554;GO:0034308;GO:0034310;GO:0034599;GO:0042127;GO:0042214;GO:…	GO:0003824;GO:0004028;GO:0004029;GO:0004030;GO:0004033;GO:0008106;GO:0016491;GO:0016614;GO:0016616;GO:0016620;GO:0016899;GO:0016903;GO:0046577;GO:0050061	GO:0005737;GO:0005743;GO:0005777;GO:0005783;GO:0005789;GO:0005829;GO:0016020;GO:0016021;GO:0019866;GO:0031090;GO:0031224;GO:0031966;GO:0042579;GO:0043226;GO:0043227;GO:0043229;GO:0043231;GO:0044422;GO:0044424;GO:0044425;GO:0044429;GO:0044432;GO:0044444;GO:0044446;GO:0044464	aging;alcohol catabolic process;alcohol metabolic process;aldehyde catabolic process;anatomical structure development;biological regulation;catabolic process;cellular aldehyde metabolic process;cellular catabolic process;cellular lipid metabolic process;cellular metabolic process;cellular process;cellular response to chemical stimulus;cellular response to oxidative stress;cellular response to sti…	catalytic activity;3-chloroallyl aldehyde dehydrogenase activity;alcohol dehydrogenase (NADP+) activity;aldehyde dehydrogenase (NAD) activity;aldehyde dehydrogenase [NAD(P)+] activity;aldo-keto reductase (NADP) activity;long-chain-alcohol oxidase activity;long-chain-aldehyde dehydrogenase activity;oxidoreductase activity;oxidoreductase activity, acting on CH-OH group of donors;oxidoreductase acti…	cell part;cytoplasm;cytoplasmic part;cytosol;endoplasmic reticulum;endoplasmic reticulum membrane;endoplasmic reticulum part;integral to membrane;intracellular membrane-bounded organelle;intracellular organelle;intracellular organelle part;intracellular part;intrinsic to membrane;membrane;membrane part;membrane-bounded organelle;microbody;mitochondrial inner membrane;mitochondrial membrane;mitoch…	+	Known mitochondrial	+		+	1425_1_EV 1;1425_8_EV 8			+	18	18	18	36.7	36.7	36.7	54.847	2.35016	0.021102	0.35545	5.77471	1.48999
MYH10	P35580	Myosin-10	4.13019	0.0447778	33.5231	33.4546	33.3909	33.7209	33.8367	33.7754	33.8566	33.8222	33.9137	33.827	33.7868	33.9525	33.8467	33.8865	33.696	33.8553	33.8123	33.8166	GO:0000281;GO:0000910;GO:0001701;GO:0001764;GO:0001778;GO:0003008;GO:0006810;GO:0006887;GO:0006928;GO:0006930;GO:0006935;GO:0006996;GO:0007009;GO:0007010;GO:0007097;GO:0007411;GO:0007507;GO:0007512;GO:0008283;GO:0008360;GO:0009605;GO:0009790;GO:0009792;GO:0009987;GO:0010927;GO:0016043;GO:0016044;GO:0016192;GO:0016477;GO:0021592;GO:0021670;GO:0021678;GO:0021680;GO:0022402;GO:0022603;GO:0022604;GO:…	GO:0000146;GO:0000166;GO:0003774;GO:0003779;GO:0003824;GO:0005488;GO:0005515;GO:0005524;GO:0008092;GO:0016462;GO:0016787;GO:0016817;GO:0016818;GO:0016887;GO:0017076;GO:0017111;GO:0030554;GO:0030898;GO:0032553;GO:0032555;GO:0032559;GO:0035639;GO:0042623;GO:0043531;GO:0051015	GO:0001725;GO:0005819;GO:0005886;GO:0005938;GO:0016020;GO:0016459;GO:0016460;GO:0030424;GO:0030426;GO:0030427;GO:0030496;GO:0031594;GO:0032154;GO:0032155;GO:0032432;GO:0032991;GO:0042641;GO:0042995;GO:0043005;GO:0043025;GO:0043197;GO:0043226;GO:0043228;GO:0043229;GO:0043232;GO:0043234;GO:0044297;GO:0044309;GO:0044422;GO:0044424;GO:0044430;GO:0044444;GO:0044446;GO:0044463;GO:0044464;GO:0045202	cytokinesis after mitosis;actin cytoskeleton organization;actin filament-based movement;actin filament-based process;actomyosin structure organization;adult heart development;anatomical structure development;anatomical structure formation involved in morphogenesis;axon guidance;biological regulation;cardiac cell development;cardiac muscle cell development;cardiac myofibril assembly;cell cycle cyt…	microfilament motor activity;nucleotide binding;actin binding;actin filament binding";actin-dependent ATPase activity;adenyl nucleotide binding;adenyl ribonucleotide binding;ADP binding;ATP binding;ATPase activity;ATPase activity, coupled;binding;catalytic activity;cytoskeletal protein binding;hydrolase activity;hydrolase activity, acting on acid anhydrides;hydrolase activity, acting on acid anhy…	actin filament bundle;actomyosin;axon;cell body;cell cortex;cell division site part;cell part;cell projection;cell projection part;cleavage furrow;cytoplasmic part;cytoskeletal part;dendritic spine;growth cone;intracellular non-membrane-bounded organelle;intracellular organelle;intracellular organelle part;intracellular part;macromolecular complex;membrane;midbody;myosin complex;myosin II complex…	+	Predicted mitochondrial	+			1425_1_EV 1			+	182	182	148	66.2	66.2	54.8	229	2.50251	0.018	0.399226	6.35385	0.182599
ATP5J	P18859;A8MUH2	ATP synthase-coupling factor 6, mitochondrial	4.10145	0.044844	31.1578	31.1439	31.0622	31.1243	31.0566	30.8701	30.7632	30.8599	30.8163	30.8144	30.8457	30.8894	30.7398	30.7342	30.6922	30.848	30.8821	30.8901	GO:0006091;GO:0006139;GO:0006163;GO:0006164;GO:0006195;GO:0006200;GO:0006753;GO:0006754;GO:0006807;GO:0006810;GO:0006811;GO:0006812;GO:0006818;GO:0006839;GO:0008152;GO:0009056;GO:0009058;GO:0009117;GO:0009141;GO:0009142;GO:0009143;GO:0009144;GO:0009145;GO:0009146;GO:0009150;GO:0009152;GO:0009154;GO:0009165;GO:0009166;GO:0009199;GO:0009201;GO:0009203;GO:0009205;GO:0009206;GO:0009207;GO:0009259;GO:…	GO:0005215;GO:0008324;GO:0015075;GO:0015077;GO:0015078;GO:0022857;GO:0022890;GO:0022891;GO:0022892	GO:0000276;GO:0005739;GO:0005753;GO:0016469;GO:0032991;GO:0033177;GO:0043226;GO:0043227;GO:0043229;GO:0043231;GO:0043234;GO:0044422;GO:0044424;GO:0044425;GO:0044429;GO:0044444;GO:0044446;GO:0044455;GO:0044464;GO:0045259;GO:0045263	generation of precursor metabolites and energy;nucleobase-containing compound metabolic process;ATP biosynthetic process;ATP catabolic process;ATP metabolic process;ATP synthesis coupled proton transport;biosynthetic process;catabolic process;cation transport;cellular biosynthetic process;cellular catabolic process;cellular metabolic process;cellular nitrogen compound biosynthetic process;cellula…	cation transmembrane transporter activity;hydrogen ion transmembrane transporter activity;inorganic cation transmembrane transporter activity;ion transmembrane transporter activity;monovalent inorganic cation transmembrane transporter activity;substrate-specific transmembrane transporter activity;substrate-specific transporter activity;transmembrane transporter activity;transporter activity	mitochondrial proton-transporting ATP synthase complex, coupling factor F(o);cell part;cytoplasmic part;intracellular membrane-bounded organelle;intracellular organelle;intracellular organelle part;intracellular part;macromolecular complex;membrane part;membrane-bounded organelle;mitochondrial membrane part;mitochondrial part;mitochondrial proton-transporting ATP synthase complex;mitochondrion;or…	+	Known mitochondrial	+			1425_1_EV 1			+	14	14	14	56.5	56.5	56.5	12.587	2.7394	0.0165797	-0.271454	-7.35281	1.72126
DLAT	H0YDD4;P10515;E9PEJ4	Acetyltransferase component of pyruvate dehydrogenase complex;Dihydrolipoyllysine-residue acetyltransferase component of pyruvate dehydrogenase complex, mitochondrial	4.06561	0.0458182	30.3131	30.3098	30.3471	30.6315	30.6009	30.5004	30.513	30.4539	30.4525	30.6277	30.5791	30.6036	30.531	30.5905	30.4928	30.5287	30.6647	30.613	GO:0005975;GO:0005996;GO:0006006;GO:0006066;GO:0006082;GO:0006084;GO:0006085;GO:0006090;GO:0006099;GO:0006732;GO:0008152;GO:0009056;GO:0009058;GO:0009108;GO:0009109;GO:0009889;GO:0009987;GO:0010510;GO:0010565;GO:0019222;GO:0019318;GO:0019752;GO:0031323;GO:0031326;GO:0032787;GO:0042180;GO:0043436;GO:0044237;GO:0044238;GO:0044248;GO:0044249;GO:0044262;GO:0044281;GO:0046356;GO:0050789;GO:0050794;GO:…	GO:0003824;GO:0004742;GO:0016407;GO:0016417;GO:0016418;GO:0016740;GO:0016746;GO:0016747;GO:0030523	GO:0005967;GO:0032991;GO:0043234;GO:0044422;GO:0044424;GO:0044429;GO:0044444;GO:0044446;GO:0044464;GO:0045254	acetyl-CoA biosynthetic process;acetyl-CoA catabolic process;acetyl-CoA metabolic process;alcohol metabolic process;biological regulation;biosynthetic process;carbohydrate metabolic process;carboxylic acid metabolic process;catabolic process;cellular biosynthetic process;cellular carbohydrate metabolic process;cellular catabolic process;cellular ketone metabolic process;cellular metabolic process…	catalytic activity;acetyltransferase activity;dihydrolipoamide S-acyltransferase activity;dihydrolipoyllysine-residue acetyltransferase activity;S-acetyltransferase activity;S-acyltransferase activity;transferase activity;transferase activity, transferring acyl groups;transferase activity, transferring acyl groups other than amino-acyl groups	cell part;cytoplasmic part;intracellular organelle part;intracellular part;macromolecular complex;mitochondrial part;mitochondrial pyruvate dehydrogenase complex;organelle part;protein complex;pyruvate dehydrogenase complex	+	Known mitochondrial	+			1425_1_EV 1			+	24	24	24	38.8	38.8	38.8	51.201	3.9633	0.0124	0.280111	15.2146	0.333901
CPT2	P23786;A0A1B0GV75;A0A1B0GTB8;A0A1B0GWC0;A0A1B0GVF3	Carnitine O-palmitoyltransferase 2, mitochondrial	4.05941	0.0455856	29.2718	29.2367	29.1055	28.8674	28.9301	29.0609	28.9544	29.0416	29.0415	29.4683	29.2824	29.4812	29.1575	29.2146	29.0928	29.3211	29.3606	29.2875	GO:0003333;GO:0006082;GO:0006629;GO:0006631;GO:0006635;GO:0006810;GO:0006811;GO:0006812;GO:0006839;GO:0006853;GO:0006865;GO:0006869;GO:0008152;GO:0009056;GO:0009062;GO:0009987;GO:0015695;GO:0015697;GO:0015718;GO:0015837;GO:0015838;GO:0015849;GO:0015879;GO:0015908;GO:0015909;GO:0016042;GO:0016054;GO:0019395;GO:0019752;GO:0030258;GO:0032365;GO:0032787;GO:0034440;GO:0042180;GO:0043436;GO:0044237;GO:…	GO:0003824;GO:0004095;GO:0008374;GO:0016406;GO:0016409;GO:0016416;GO:0016740;GO:0016746;GO:0016747	GO:0005730;GO:0005743;GO:0016020;GO:0019866;GO:0031090;GO:0031966;GO:0043226;GO:0043228;GO:0043229;GO:0043232;GO:0044422;GO:0044424;GO:0044428;GO:0044429;GO:0044444;GO:0044446;GO:0044464	amine transport;amino acid transmembrane transport;amino acid transport;betaine transport;carboxylic acid catabolic process;carboxylic acid metabolic process;carboxylic acid transport;carnitine shuttle;carnitine transport;catabolic process;cation transport;cellular catabolic process;cellular ketone metabolic process;cellular lipid catabolic process;cellular lipid metabolic process;cellular metabo…	catalytic activity;carnitine O-acyltransferase activity;carnitine O-palmitoyltransferase activity;O-acyltransferase activity;O-palmitoyltransferase activity;palmitoyltransferase activity;transferase activity;transferase activity, transferring acyl groups;transferase activity, transferring acyl groups other than amino-acyl groups	cell part;cytoplasmic part;intracellular non-membrane-bounded organelle;intracellular organelle;intracellular organelle part;intracellular part;membrane;mitochondrial inner membrane;mitochondrial membrane;mitochondrial part;non-membrane-bounded organelle;nuclear part;nucleolus;organelle;organelle inner membrane;organelle membrane;organelle part	+	Known mitochondrial			+	1425_8_EV 8			+	22	22	22	33.4	33.4	33.4	73.776	1.18407	0.104319	0.205964	2.51861	1.40619
NDUFS1	P28331;B4DJ81	NADH-ubiquinone oxidoreductase 75 kDa subunit, mitochondrial	4.05676	0.0453929	30.9729	31.0429	31.1255	30.994	30.9087	30.9814	31.0707	31.1261	31.0504	30.724	30.8758	30.8303	30.7516	30.8194	30.7171	30.6706	30.715	30.8465	GO:0006091;GO:0006120;GO:0006139;GO:0006163;GO:0006753;GO:0006807;GO:0006873;GO:0006996;GO:0007005;GO:0008152;GO:0008637;GO:0009117;GO:0009141;GO:0009144;GO:0009150;GO:0009199;GO:0009205;GO:0009259;GO:0009987;GO:0016043;GO:0019725;GO:0022900;GO:0022904;GO:0034641;GO:0042391;GO:0042592;GO:0042773;GO:0044237;GO:0044238;GO:0044281;GO:0046034;GO:0046483;GO:0048878;GO:0050801;GO:0051881;GO:0055082;GO:…	GO:0003824;GO:0003954;GO:0005488;GO:0008137;GO:0009055;GO:0016491;GO:0016651;GO:0016655;GO:0043167;GO:0043169;GO:0046872;GO:0050136;GO:0051536;GO:0051537;GO:0051539;GO:0051540	GO:0005739;GO:0005747;GO:0005758;GO:0016020;GO:0030964;GO:0031970;GO:0031974;GO:0032991;GO:0043226;GO:0043227;GO:0043229;GO:0043231;GO:0043234;GO:0044422;GO:0044424;GO:0044425;GO:0044429;GO:0044444;GO:0044446;GO:0044455;GO:0044464;GO:0045271	generation of precursor metabolites and energy;apoptotic mitochondrial changes;ATP metabolic process;ATP synthesis coupled electron transport;biological regulation;cellular chemical homeostasis;cellular component organization;cellular component organization at cellular level;cellular component organization or biogenesis;cellular component organization or biogenesis at cellular level;cellular home…	catalytic activity;2 iron, 2 sulfur cluster binding;4 iron, 4 sulfur cluster binding;binding;cation binding;electron carrier activity;ion binding;iron-sulfur cluster binding;metal cluster binding;metal ion binding;NADH dehydrogenase (quinone) activity;NADH dehydrogenase (ubiquinone) activity;NADH dehydrogenase activity;oxidoreductase activity;oxidoreductase activity, acting on NADH or NADPH;oxido…	cell part;cytoplasmic part;intracellular membrane-bounded organelle;intracellular organelle;intracellular organelle part;intracellular part;macromolecular complex;membrane;membrane part;membrane-bounded organelle;membrane-enclosed lumen;mitochondrial intermembrane space;mitochondrial membrane part;mitochondrial part;mitochondrial respiratory chain complex I;mitochondrion;NADH dehydrogenase comple…	+	Known mitochondrial	+	+	+	1425_1_EV 1;1425_4_EV 4;1425_8_EV 8			+	34	34	34	45	45	45	79.467	1.70525	0.0416907	-0.237097	-3.76361	2.11
PCCB	E7EUY3;E7ETT1;E9PDR0;E7EX59;P05166;E9PEC3;E7ETT4;C9JQS9	Propionyl-CoA carboxylase beta chain, mitochondrial	4.05313	0.0450619	27.073	27.1952	27.0747	26.9488	26.9506	26.8284	27.1747	26.7621	27.0393	27.7417	27.6767	27.5997	27.7273	27.6586	27.5702	27.8997	27.8483	27.3231	GO:0006082;GO:0006629;GO:0006631;GO:0006633;GO:0006635;GO:0008152;GO:0008610;GO:0009056;GO:0009058;GO:0009062;GO:0009987;GO:0016042;GO:0016053;GO:0016054;GO:0019395;GO:0019626;GO:0019752;GO:0030258;GO:0032787;GO:0034440;GO:0042180;GO:0043436;GO:0044237;GO:0044238;GO:0044242;GO:0044248;GO:0044249;GO:0044255;GO:0044281;GO:0044282;GO:0044283;GO:0046394;GO:0046395;GO:0046459;GO:0055114;GO:0072329	GO:0000166;GO:0003824;GO:0003989;GO:0004658;GO:0005488;GO:0005524;GO:0016421;GO:0016874;GO:0016885;GO:0017076;GO:0030554;GO:0032553;GO:0032555;GO:0032559;GO:0035639	GO:0005759;GO:0009317;GO:0031974;GO:0032991;GO:0043233;GO:0043234;GO:0044422;GO:0044424;GO:0044429;GO:0044444;GO:0044446;GO:0044464;GO:0070013	biosynthetic process;carboxylic acid biosynthetic process;carboxylic acid catabolic process;carboxylic acid metabolic process;catabolic process;cellular biosynthetic process;cellular catabolic process;cellular ketone metabolic process;cellular lipid catabolic process;cellular lipid metabolic process;cellular metabolic process;cellular process;fatty acid beta-oxidation;fatty acid biosynthetic proc…	catalytic activity;nucleotide binding;acetyl-CoA carboxylase activity;adenyl nucleotide binding;adenyl ribonucleotide binding;ATP binding;binding;catalytic activity;CoA carboxylase activity;ligase activity;ligase activity, forming carbon-carbon bonds;ligase activity, forming carbon-carbon bonds";propionyl-CoA carboxylase activity;purine nucleotide binding;purine ribonucleoside triphosphate bindin…	acetyl-CoA carboxylase complex;cell part;cytoplasmic part;intracellular organelle lumen;intracellular organelle part;intracellular part;macromolecular complex;membrane-enclosed lumen;mitochondrial matrix;mitochondrial part;organelle lumen;organelle part;protein complex	+	Known mitochondrial	+	+		1425_1_EV 1;1425_4_EV 4			+	11	11	11	25.8	25.8	25.8	55.708	3.19771	0.0092973	0.558395	9.69198	3.58799
TMEM14C	Q9P0S9	Transmembrane protein 14C	4.01093	0.0460351	24.9193	27.3611	25.7041	27.7922	26.6242	27.3987	23.6698	24.1901	24.0945	24.9495	24.8997	24.8435	23.8678	23.6768	23.5974	25.3339	24.6716	24.5924	GO:0006778;GO:0006779;GO:0006783;GO:0006807;GO:0008152;GO:0009058;GO:0009987;GO:0018130;GO:0033013;GO:0033014;GO:0034641;GO:0042168;GO:0042440;GO:0044237;GO:0044249;GO:0044271;GO:0046148;GO:0046483;GO:0051186;GO:0051188		GO:0016020;GO:0016021;GO:0031090;GO:0031224;GO:0031966;GO:0044422;GO:0044424;GO:0044425;GO:0044429;GO:0044444;GO:0044446;GO:0044464	biosynthetic process;cellular biosynthetic process;cellular metabolic process;cellular nitrogen compound biosynthetic process;cellular nitrogen compound metabolic process;cellular process;cofactor biosynthetic process;cofactor metabolic process;heme biosynthetic process;heme metabolic process;heterocycle biosynthetic process;heterocycle metabolic process;metabolic process;nitrogen compound metabo…		cell part;cytoplasmic part;integral to membrane;intracellular organelle part;intracellular part;intrinsic to membrane;membrane;membrane part;mitochondrial membrane;mitochondrial part;organelle membrane;organelle part	+	Predicted mitochondrial		+		1425_4_EV 4			+	2	2	2	16.1	16.1	16.1	11.564	0.693826	0.256982	-1.09728	-1.52318	3.26642
PSAP	P07602;C9JIZ6;Q5BJH1	Prosaposin;Saposin-A;Saposin-B-Val;Saposin-B;Saposin-C;Saposin-D	3.99548	0.0463652	26.4357	26.1369	26.3656	27.3864	27.449	26.9608	26.8967	26.7896	26.765	26.4554	26.5969	26.492	26.6227	26.4479	26.4852	26.7919	27.0769	26.7576	GO:0001775;GO:0002576;GO:0003006;GO:0006629;GO:0006643;GO:0006664;GO:0006665;GO:0006687;GO:0006810;GO:0006869;GO:0006887;GO:0008152;GO:0009966;GO:0009987;GO:0010033;GO:0010627;GO:0016192;GO:0019216;GO:0019222;GO:0022414;GO:0023051;GO:0030154;GO:0030168;GO:0030855;GO:0032502;GO:0032940;GO:0040007;GO:0042221;GO:0043408;GO:0044237;GO:0044238;GO:0044255;GO:0044281;GO:0046903;GO:0048583;GO:0048589;GO:…	GO:0005488;GO:0008047;GO:0008289;GO:0030234	GO:0000323;GO:0005615;GO:0005739;GO:0005764;GO:0005765;GO:0005773;GO:0005774;GO:0005775;GO:0005794;GO:0016020;GO:0016021;GO:0031090;GO:0031224;GO:0031974;GO:0043202;GO:0043226;GO:0043227;GO:0043229;GO:0043231;GO:0043233;GO:0044421;GO:0044422;GO:0044424;GO:0044425;GO:0044437;GO:0044444;GO:0044446;GO:0044464;GO:0070013	biological regulation;cell activation;cell differentiation;cellular developmental process;cellular lipid metabolic process;cellular metabolic process;cellular process;cellular process involved in reproduction;cellular response to chemical stimulus;cellular response to organic substance;cellular response to stimulus;developmental growth;developmental process;developmental process involved in repro…	binding;enzyme activator activity;enzyme regulator activity;lipid binding	cell part;cytoplasmic part;extracellular region part;extracellular space;Golgi apparatus;integral to membrane;intracellular membrane-bounded organelle;intracellular organelle;intracellular organelle lumen;intracellular organelle part;intracellular part;intrinsic to membrane;lysosomal lumen;lysosomal membrane;lysosome;lytic vacuole;membrane;membrane part;membrane-bounded organelle;membrane-enclose…	+	Predicted mitochondrial		+		1425_4_EV 4			+	7	7	7	17.4	17.4	17.4	58.112	0.948347	0.154251	0.20204	2.02674	1.99885
PYCR2	Q96C36;A0A087WTV6;A0A087WZR9	Pyrroline-5-carboxylate reductase 2;Pyrroline-5-carboxylate reductase	3.9296	0.048931	30.9755	31.1069	31.1932	31.0136	30.7968	30.7692	31.1588	31.0544	31.0677	30.7411	30.7497	30.5375	30.534	30.5753	30.5529	30.6594	30.7643	30.4621	GO:0006082;GO:0006520;GO:0006560;GO:0006561;GO:0006807;GO:0008152;GO:0008652;GO:0009058;GO:0009064;GO:0009084;GO:0009308;GO:0009309;GO:0009987;GO:0016053;GO:0018130;GO:0019752;GO:0034641;GO:0042180;GO:0043436;GO:0044106;GO:0044237;GO:0044238;GO:0044249;GO:0044271;GO:0044281;GO:0044283;GO:0046394;GO:0046483;GO:0055129	GO:0003824;GO:0004735;GO:0016491;GO:0016645;GO:0016646	GO:0005737;GO:0044424;GO:0044464	amine biosynthetic process;amine metabolic process;biosynthetic process;carboxylic acid biosynthetic process;carboxylic acid metabolic process;cellular amine metabolic process;cellular amino acid biosynthetic process;cellular amino acid metabolic process;cellular biosynthetic process;cellular ketone metabolic process;cellular metabolic process;cellular nitrogen compound biosynthetic process;cellu…	catalytic activity;oxidoreductase activity;oxidoreductase activity, acting on the CH-NH group of donors;oxidoreductase activity, acting on the CH-NH group of donors, NAD or NADP as acceptor;pyrroline-5-carboxylate reductase activity	cell part;cytoplasm;intracellular part	+	Known mitochondrial	+		+	1425_1_EV 1;1425_8_EV 8			+	21	21	19	41.6	41.6	37.5	33.637	1.94156	0.0287792	-0.415755	-4.42793	1.76006
ECHDC1	Q9NTX5;H0Y5L2;J3KP84;E9PPG7;E9PRU6;F2Z2D6;E9PJS8;E9PLY6	Ethylmalonyl-CoA decarboxylase	3.92158	0.0489573	26.5798	26.2816	26.5655	26.2351	26.3072	26.5785	26.6308	26.4039	26.4603	24.6512	24.0367	23.8711	26.6066	24.9523	26.3562	26.3551	26.8154	26.5539		GO:0003824;GO:0004492;GO:0016829;GO:0016830;GO:0016831	GO:0005829;GO:0044424;GO:0044444;GO:0044464		carbon-carbon lyase activity;carboxy-lyase activity;catalytic activity;lyase activity;methylmalonyl-CoA decarboxylase activity	cell part;cytoplasmic part;cytosol;intracellular part	+	Known mitochondrial	+			1425_1_EV 1			+	6	6	6	16.9	16.9	16.9	33.698	3.06041	0.0104889	-2.28926	-8.92836	0.312577
SPG20	Q8N0X7	Spartin	3.91666	0.0488814	25.9021	23.908	25.1643	23.7561	25.3735	24.1612	24.5981	24.1861	25.7976	27.2668	27.5107	27.5467	26.6737	27.2218	27.2023	27.506	27.3341	27.3576	GO:0000910;GO:0001558;GO:0003008;GO:0006873;GO:0006996;GO:0008219;GO:0009838;GO:0009888;GO:0009966;GO:0009968;GO:0009987;GO:0010646;GO:0010648;GO:0010721;GO:0010769;GO:0010975;GO:0016043;GO:0016265;GO:0019725;GO:0022603;GO:0022604;GO:0023051;GO:0023057;GO:0030308;GO:0030510;GO:0030514;GO:0031344;GO:0031345;GO:0032501;GO:0032502;GO:0034389;GO:0040008;GO:0042391;GO:0042592;GO:0045595;GO:0045596;GO:…		GO:0005741;GO:0005811;GO:0016020;GO:0019867;GO:0030496;GO:0031090;GO:0031966;GO:0031968;GO:0044422;GO:0044424;GO:0044429;GO:0044444;GO:0044446;GO:0044464;GO:0045202	abscission;adipose tissue development;anatomical structure development;biological regulation;cell death;cell division;cellular chemical homeostasis;cellular component organization;cellular component organization at cellular level;cellular component organization or biogenesis;cellular component organization or biogenesis at cellular level;cellular homeostasis;cellular ion homeostasis;cellular proc…		cell part;cytoplasmic part;intracellular organelle part;intracellular part;lipid particle;membrane;midbody;mitochondrial membrane;mitochondrial outer membrane;mitochondrial part;organelle membrane;organelle outer membrane;organelle part;outer membrane;synapse	+	Predicted mitochondrial	+	+	+	1425_1_EV 1;1425_4_EV 4;1425_8_EV 8			+	6	6	6	15.5	15.5	15.5	72.832	1.84996	0.0347066	2.44992	4.16161	2.13275
CNPY2;CS	F8W031;F8VXJ7;Q9Y2B0;F8VP03	Protein canopy homolog 2	3.91314	0.048605	28.5112	28.7073	28.8307	29.1261	29.2421	29.1201	29.3302	29.3689	29.5215	29.0845	29.1444	28.7574	29.3273	29.1491	29.1448	29.4194	29.6536	29.4318	GO:0005975;GO:0008152;GO:0009889;GO:0009891;GO:0009892;GO:0009893;GO:0009987;GO:0010468;GO:0010556;GO:0010557;GO:0010604;GO:0010605;GO:0010629;GO:0010869;GO:0010870;GO:0010984;GO:0010988;GO:0019222;GO:0031323;GO:0031325;GO:0044237;GO:0044238;GO:0044262;GO:0045714;GO:0045716;GO:0048518;GO:0048519;GO:0048522;GO:0050789;GO:0050794;GO:0051239;GO:0060255;GO:0065007	GO:0003824;GO:0016740;GO:0016746;GO:0046912	GO:0005783;GO:0005887;GO:0016021;GO:0031224;GO:0031226;GO:0043226;GO:0043227;GO:0043229;GO:0043231;GO:0044424;GO:0044425;GO:0044444;GO:0044459;GO:0044464	biological regulation;carbohydrate metabolic process;cellular carbohydrate metabolic process;cellular metabolic process;cellular process;metabolic process;negative regulation of biological process;negative regulation of gene expression;negative regulation of macromolecule metabolic process;negative regulation of metabolic process;positive regulation of biological process;positive regulation of bi…	catalytic activity;transferase activity;transferase activity, transferring acyl groups;transferase activity, transferring acyl groups, acyl groups converted into alkyl on transfer	cell part;cytoplasmic part;endoplasmic reticulum;integral to membrane;integral to plasma membrane;intracellular membrane-bounded organelle;intracellular organelle;intracellular part;intrinsic to membrane;intrinsic to plasma membrane;membrane part;membrane-bounded organelle;organelle;plasma membrane part	+	Known mitochondrial							+	10	8	8	38.4	30	30	29.224	0.962099	0.146179	0.312393	2.0546	0.24267
TFAM	Q00059;H7BYN3	Transcription factor A, mitochondrial	3.90126	0.0488667	32.3481	32.2244	32.3064	32.3007	32.3552	32.363	32.3346	32.335	32.3667	32.4709	32.5583	32.4484	32.5811	32.5501	32.5107	32.4202	32.4412	32.5282	GO:0006139;GO:0006259;GO:0006260;GO:0006261;GO:0006352;GO:0006355;GO:0006356;GO:0006391;GO:0006461;GO:0006807;GO:0008152;GO:0009058;GO:0009059;GO:0009889;GO:0009891;GO:0009893;GO:0009987;GO:0010468;GO:0010556;GO:0010557;GO:0010604;GO:0010628;GO:0016043;GO:0016070;GO:0019219;GO:0019222;GO:0022607;GO:0031323;GO:0031325;GO:0031326;GO:0031328;GO:0032774;GO:0033108;GO:0034621;GO:0034622;GO:0034641;GO:…	GO:0000975;GO:0001067;GO:0001071;GO:0003676;GO:0003677;GO:0003682;GO:0003700;GO:0005488;GO:0008301;GO:0044212;GO:0070363	GO:0009295;GO:0042645;GO:0043226;GO:0043228;GO:0043229;GO:0043232;GO:0044422;GO:0044424;GO:0044429;GO:0044444;GO:0044446;GO:0044464	nucleobase-containing compound metabolic process;biological regulation;biosynthetic process;cellular biosynthetic process;cellular component assembly;cellular component assembly at cellular level;cellular component organization;cellular component organization at cellular level;cellular component organization or biogenesis;cellular component organization or biogenesis at cellular level;cellular ma…	binding;chromatin binding;DNA bending activity;DNA binding;mitochondrial light strand promoter sense binding;nucleic acid binding;nucleic acid binding transcription factor activity;regulatory region DNA binding;regulatory region nucleic acid binding;sequence-specific DNA binding transcription factor activity;transcription regulatory region DNA binding	cell part;cytoplasmic part;intracellular non-membrane-bounded organelle;intracellular organelle;intracellular organelle part;intracellular part;mitochondrial nucleoid;mitochondrial part;non-membrane-bounded organelle;nucleoid;organelle;organelle part	+	Known mitochondrial	+	+		1425_1_EV 1;1425_4_EV 4			+	36	36	36	74.4	74.4	74.4	29.096	1.80607	0.036	0.199596	4.03806	2.73746
LMAN1	P49257	Protein ERGIC-53	3.89957	0.0485289	29.6903	29.673	29.5058	29.7607	29.8364	29.6408	30.0516	29.9453	30.1265	29.7271	29.7497	30.0117	29.9378	30.1165	30.0194	30.2947	30.2165	30.1807	GO:0005975;GO:0006457;GO:0006464;GO:0006486;GO:0006487;GO:0006810;GO:0006888;GO:0006996;GO:0007030;GO:0007596;GO:0007599;GO:0008152;GO:0009987;GO:0010638;GO:0015031;GO:0016043;GO:0016192;GO:0018193;GO:0018196;GO:0018279;GO:0019538;GO:0032501;GO:0033043;GO:0043170;GO:0043412;GO:0043413;GO:0043687;GO:0044237;GO:0044238;GO:0044260;GO:0044262;GO:0044267;GO:0045184;GO:0046907;GO:0048193;GO:0048518;GO:…	GO:0005488;GO:0005515;GO:0005529;GO:0005537;GO:0030246;GO:0043167;GO:0043169;GO:0046872;GO:0048029;GO:0051082	GO:0000139;GO:0005789;GO:0005793;GO:0012506;GO:0012507;GO:0016020;GO:0016021;GO:0030017;GO:0030658;GO:0030659;GO:0030662;GO:0031090;GO:0031224;GO:0033116;GO:0043226;GO:0043227;GO:0043229;GO:0043231;GO:0044422;GO:0044424;GO:0044425;GO:0044431;GO:0044432;GO:0044433;GO:0044444;GO:0044446;GO:0044449;GO:0044464	biological regulation;blood coagulation;carbohydrate metabolic process;cellular carbohydrate metabolic process;cellular component organization;cellular component organization at cellular level;cellular component organization or biogenesis;cellular component organization or biogenesis at cellular level;cellular macromolecule metabolic process;cellular metabolic process;cellular process;cellular pr…	binding;carbohydrate binding;cation binding;ion binding;mannose binding;metal ion binding;monosaccharide binding;protein binding;sugar binding;unfolded protein binding	cell part;coated vesicle membrane;contractile fiber part;cytoplasmic part;cytoplasmic vesicle membrane;cytoplasmic vesicle part;endoplasmic reticulum membrane;endoplasmic reticulum part;endoplasmic reticulum-Golgi intermediate compartment;endoplasmic reticulum-Golgi intermediate compartment membrane;ER to Golgi transport vesicle membrane;Golgi apparatus part;Golgi membrane;integral to membrane;in…	+	Predicted mitochondrial							+	15	15	15	29	29	29	57.548	0.885514	0.177962	0.206454	1.90051	1.65246
GSR	P00390	Glutathione reductase, mitochondrial	3.89614	0.0484262	28.05	28.124	28.142	28.0905	28.1526	27.9654	28.2281	28.1626	28.0684	28.3647	28.5584	28.3811	28.3976	28.332	28.2309	28.444	28.625	28.4929	GO:0006082;GO:0006139;GO:0006518;GO:0006520;GO:0006575;GO:0006749;GO:0006790;GO:0006807;GO:0008152;GO:0009308;GO:0009987;GO:0015949;GO:0019725;GO:0019752;GO:0034641;GO:0042180;GO:0042592;GO:0043436;GO:0044106;GO:0044237;GO:0044238;GO:0044281;GO:0045454;GO:0050789;GO:0050794;GO:0055086;GO:0065007;GO:0065008	GO:0000166;GO:0003824;GO:0004362;GO:0005488;GO:0009055;GO:0015036;GO:0015037;GO:0015038;GO:0016209;GO:0016491;GO:0016651;GO:0016667;GO:0016668;GO:0048037;GO:0050660;GO:0050661;GO:0050662	GO:0005739;GO:0005829;GO:0043226;GO:0043227;GO:0043229;GO:0043231;GO:0044424;GO:0044444;GO:0044464	amine metabolic process;biological regulation;carboxylic acid metabolic process;cell redox homeostasis;cellular amine metabolic process;cellular amino acid metabolic process;cellular homeostasis;cellular ketone metabolic process;cellular metabolic process;cellular modified amino acid metabolic process;cellular nitrogen compound metabolic process;cellular process;glutathione metabolic process;home…	catalytic activity;nucleotide binding;antioxidant activity;binding;catalytic activity;coenzyme binding";cofactor binding;disulfide oxidoreductase activity;electron carrier activity;flavin adenine dinucleotide binding;glutathione disulfide oxidoreductase activity;glutathione-disulfide reductase activity;NADP binding;oxidoreductase activity;oxidoreductase activity, acting on a sulfur group of donor…	cell part;cytoplasmic part;cytosol;intracellular membrane-bounded organelle;intracellular organelle;intracellular part;membrane-bounded organelle;mitochondrion;organelle	+	Known mitochondrial	+		+	1425_1_EV 1;1425_8_EV 8			+	12	12	12	33.1	33.1	33.1	56.256	2.07437	0.0234118	0.329355	4.83572	1.57122
FUNDC2	Q9BWH2	FUN14 domain-containing protein 2	3.896	0.048065	25.7663	26.3878	26.0002	26.4006	25.9531	25.9918	23.8784	23.9519	23.3101	26.3278	24.9847	26.9621	26.468	26.362	26.2437	26.2296	26.1124	26.2617			GO:0005739;GO:0043226;GO:0043227;GO:0043229;GO:0043231;GO:0044424;GO:0044444;GO:0044464			cell part;cytoplasmic part;intracellular membrane-bounded organelle;intracellular organelle;intracellular part;membrane-bounded organelle;mitochondrion;organelle	+	Predicted mitochondrial			+	1425_8_EV 8	+	2	+	4	4	4	21.2	21.2	21.2	20.675	0.0219426	0.983418	0.0401382	0.0657518	0.70502
PPIB	P23284	Peptidyl-prolyl cis-trans isomerase B	3.88593	0.0480323	32.1905	32.3622	32.2473	32.5085	32.7725	32.3592	32.5336	32.5464	32.5693	32.6033	32.6072	32.7406	32.8384	32.9326	32.8641	32.8978	32.8075	32.7735	GO:0006457;GO:0008152;GO:0009987;GO:0016043;GO:0019538;GO:0030198;GO:0043062;GO:0043170;GO:0044237;GO:0044238;GO:0044260;GO:0044267;GO:0071840;GO:0071841;GO:0071842	GO:0003755;GO:0003824;GO:0005488;GO:0005515;GO:0016853;GO:0016859;GO:0042277;GO:0051082	GO:0005788;GO:0016023;GO:0031410;GO:0031974;GO:0031982;GO:0031988;GO:0042470;GO:0043226;GO:0043227;GO:0043229;GO:0043231;GO:0043233;GO:0044422;GO:0044424;GO:0044432;GO:0044444;GO:0044446;GO:0044464;GO:0048770;GO:0070013	cellular component organization;cellular component organization at cellular level;cellular component organization or biogenesis;cellular component organization or biogenesis at cellular level;cellular macromolecule metabolic process;cellular metabolic process;cellular process;cellular protein metabolic process;extracellular matrix organization;extracellular structure organization;macromolecule me…	binding;catalytic activity;cis-trans isomerase activity;isomerase activity;peptide binding;peptidyl-prolyl cis-trans isomerase activity;protein binding;unfolded protein binding	cell part;cytoplasmic membrane-bounded vesicle;cytoplasmic part;cytoplasmic vesicle;endoplasmic reticulum lumen;endoplasmic reticulum part;intracellular membrane-bounded organelle;intracellular organelle;intracellular organelle lumen;intracellular organelle part;intracellular part;melanosome;membrane-bounded organelle;membrane-bounded vesicle;membrane-enclosed lumen;organelle;organelle lumen;orga…	+	Predicted mitochondrial	+		+	1425_1_EV 1;1425_8_EV 8			+	30	30	29	79.6	79.6	79.6	23.742	2.3203	0.02316	0.383739	5.66651	1.25501
CLPX	O76031;H0YM48	ATP-dependent Clp protease ATP-binding subunit clpX-like, mitochondrial	3.87017	0.048064	30.6318	30.4917	30.5252	30.4195	30.2786	30.6201	30.5367	30.4616	30.4751	30.8758	30.8262	30.9926	30.8256	30.7602	30.7216	30.7725	30.8162	30.8205	GO:0006457;GO:0006508;GO:0008152;GO:0009987;GO:0019538;GO:0043170;GO:0044237;GO:0044238;GO:0044260;GO:0044267;GO:0051603	GO:0000166;GO:0003824;GO:0005488;GO:0005524;GO:0008047;GO:0016462;GO:0016504;GO:0016787;GO:0016817;GO:0016818;GO:0016887;GO:0017076;GO:0017111;GO:0030234;GO:0030554;GO:0032553;GO:0032555;GO:0032559;GO:0035639;GO:0043167;GO:0043169;GO:0046872;GO:0061134	GO:0005634;GO:0005739;GO:0005743;GO:0009295;GO:0009368;GO:0009841;GO:0016020;GO:0019866;GO:0031090;GO:0031966;GO:0032991;GO:0042645;GO:0043226;GO:0043227;GO:0043228;GO:0043229;GO:0043231;GO:0043232;GO:0043234;GO:0044422;GO:0044424;GO:0044429;GO:0044444;GO:0044446;GO:0044464	cellular macromolecule metabolic process;cellular metabolic process;cellular process;cellular protein metabolic process;macromolecule metabolic process;metabolic process;primary metabolic process;protein folding;protein metabolic process;proteolysis;proteolysis involved in cellular protein catabolic process	nucleotide binding;adenyl nucleotide binding;adenyl ribonucleotide binding;ATP binding;ATPase activity;binding;catalytic activity;cation binding;enzyme activator activity;enzyme regulator activity;hydrolase activity;hydrolase activity, acting on acid anhydrides;hydrolase activity, acting on acid anhydrides, in phosphorus-containing anhydrides;ion binding;metal ion binding;nucleoside-triphosphatas…	cell part;cytoplasmic part;endopeptidase Clp complex;intracellular membrane-bounded organelle;intracellular non-membrane-bounded organelle;intracellular organelle;intracellular organelle part;intracellular part;macromolecular complex;membrane;membrane-bounded organelle;mitochondrial endopeptidase Clp complex;mitochondrial inner membrane;mitochondrial membrane;mitochondrial nucleoid;mitochondrial …	+	Known mitochondrial	+		+	1425_1_EV 1;1425_8_EV 8			+	30	30	30	39.5	39.5	39.5	69.223	2.23576	0.0231504	0.348656	5.36908	1.47536
MFF	Q9GZY8	Mitochondrial fission factor	3.86733	0.047873	27.7853	27.8317	27.7918	27.6114	28.0422	28.0328	27.8862	27.9376	27.8915	27.3724	27.4193	27.5503	27.1256	27.2156	27.5616	27.2384	27.0413	27.2391	GO:0000266;GO:0001836;GO:0006461;GO:0006605;GO:0006626;GO:0006810;GO:0006839;GO:0006886;GO:0006996;GO:0007005;GO:0008637;GO:0009653;GO:0009987;GO:0010638;GO:0010821;GO:0010822;GO:0010941;GO:0015031;GO:0016043;GO:0016559;GO:0017038;GO:0022607;GO:0032502;GO:0032989;GO:0032990;GO:0033043;GO:0042981;GO:0043067;GO:0043653;GO:0043933;GO:0045184;GO:0046907;GO:0048285;GO:0048518;GO:0048522;GO:0048869;GO:…		GO:0005741;GO:0005777;GO:0016020;GO:0016021;GO:0019867;GO:0031090;GO:0031224;GO:0031300;GO:0031301;GO:0031966;GO:0031968;GO:0032592;GO:0042579;GO:0043226;GO:0043227;GO:0043229;GO:0043231;GO:0044422;GO:0044424;GO:0044425;GO:0044429;GO:0044444;GO:0044446;GO:0044455;GO:0044464	anatomical structure morphogenesis;apoptotic mitochondrial changes;biological regulation;cell part morphogenesis;cellular component assembly;cellular component morphogenesis;cellular component organization;cellular component organization at cellular level;cellular component organization or biogenesis;cellular component organization or biogenesis at cellular level;cellular developmental process;ce…		cell part;cytoplasmic part;integral to membrane;integral to mitochondrial membrane;integral to organelle membrane;intracellular membrane-bounded organelle;intracellular organelle;intracellular organelle part;intracellular part;intrinsic to membrane;intrinsic to organelle membrane;membrane;membrane part;membrane-bounded organelle;microbody;mitochondrial membrane;mitochondrial membrane part;mitocho…	+	Known mitochondrial	+		+	1425_1_EV 1;1425_8_EV 8			+	6	6	3	18.7	18.7	12	38.464	2.52547	0.0182069	-0.355634	-6.44521	1.42236
ME2	P23368;A0A1W2PR68;A0A1W2PPH1;A0A1W2PQT3;A0A1W2PQH3;A0A1W2PQY8;A0A1W2PQF8;A0A1W2PQ37	NAD-dependent malic enzyme, mitochondrial	3.78739	0.0505827	31.411	31.3309	31.4308	31.297	31.2923	31.2187	31.3908	31.2775	31.2895	31.4889	31.4915	31.514	31.2656	31.1151	31.1928	31.3387	31.3679	31.4003	GO:0006082;GO:0006108;GO:0008152;GO:0009987;GO:0019752;GO:0042180;GO:0043436;GO:0043648;GO:0044237;GO:0044281	GO:0000166;GO:0003824;GO:0004470;GO:0004471;GO:0005488;GO:0009055;GO:0016491;GO:0016614;GO:0016615;GO:0016616;GO:0016619;GO:0043167;GO:0043169;GO:0046872;GO:0048037;GO:0050662;GO:0051287	GO:0005739;GO:0005759;GO:0031974;GO:0043226;GO:0043227;GO:0043229;GO:0043231;GO:0043233;GO:0044422;GO:0044424;GO:0044429;GO:0044444;GO:0044446;GO:0044464;GO:0070013	carboxylic acid metabolic process;cellular ketone metabolic process;cellular metabolic process;cellular process;dicarboxylic acid metabolic process;malate metabolic process;metabolic process;organic acid metabolic process;oxoacid metabolic process;small molecule metabolic process	nucleotide binding;binding;catalytic activity;cation binding;coenzyme binding;cofactor binding;electron carrier activity;ion binding;malate dehydrogenase (decarboxylating) activity;malate dehydrogenase (oxaloacetate-decarboxylating) activity;malate dehydrogenase activity;malic enzyme activity;metal ion binding;NAD binding;oxidoreductase activity;oxidoreductase activity, acting on CH-OH group of d…	cell part;cytoplasmic part;intracellular membrane-bounded organelle;intracellular organelle;intracellular organelle lumen;intracellular organelle part;intracellular part;membrane-bounded organelle;membrane-enclosed lumen;mitochondrial matrix;mitochondrial part;mitochondrion;organelle;organelle lumen;organelle part	+	Known mitochondrial							+	30	30	30	44	44	44	65.443	1.56332	0.0511814	0.107218	3.39782	0.709851
ACAD8	Q9UKU7	Isobutyryl-CoA dehydrogenase, mitochondrial	3.77807	0.0505937	24.85	25.228	25.3387	23.9958	24.0021	23.7668	25.3835	25.8759	26.0459	24.6591	24.1676	24.5833	24.7319	24.5766	23.888	24.5194	24.9408	25.1498	GO:0006082;GO:0006139;GO:0006351;GO:0006355;GO:0006520;GO:0006573;GO:0006574;GO:0006629;GO:0006807;GO:0008152;GO:0009056;GO:0009058;GO:0009059;GO:0009063;GO:0009081;GO:0009083;GO:0009308;GO:0009310;GO:0009889;GO:0009987;GO:0010468;GO:0010556;GO:0016054;GO:0016070;GO:0019219;GO:0019222;GO:0019752;GO:0031323;GO:0031326;GO:0032774;GO:0034641;GO:0034645;GO:0042180;GO:0043170;GO:0043436;GO:0044106;GO:…	GO:0003824;GO:0003995;GO:0005488;GO:0016491;GO:0016627;GO:0048037;GO:0050660;GO:0050662	GO:0005759;GO:0031974;GO:0043233;GO:0044422;GO:0044424;GO:0044429;GO:0044444;GO:0044446;GO:0044464;GO:0070013	organic acid metabolic process;amine catabolic process;amine metabolic process;biological regulation;biosynthetic process;branched chain family amino acid catabolic process;branched chain family amino acid metabolic process;carboxylic acid catabolic process;carboxylic acid metabolic process;catabolic process;cellular amine metabolic process;cellular amino acid catabolic process;cellular amino aci…	catalytic activity;acyl-CoA dehydrogenase activity;binding;coenzyme binding;cofactor binding;flavin adenine dinucleotide binding;oxidoreductase activity;oxidoreductase activity, acting on the CH-CH group of donors	cell part;cytoplasmic part;intracellular organelle lumen;intracellular organelle part;intracellular part;membrane-enclosed lumen;mitochondrial matrix;mitochondrial part;organelle lumen;organelle part	+	Known mitochondrial							+	4	4	4	16.9	16.9	16.9	45.069	NaN	1	0	NaN	NaN
RPS9	A0A024R4M0;P46781;B5MCT8;C9JM19	40S ribosomal protein S9	3.77699	0.0502326	30.1002	30.0702	29.9506	30.0334	29.831	29.7859	30.2718	30.1274	30.3999	30.3618	30.3887	30.4479	30.1986	30.4031	30.4575	30.4446	30.3611	30.4381	GO:0000184;GO:0000956;GO:0006139;GO:0006401;GO:0006402;GO:0006412;GO:0006413;GO:0006414;GO:0006415;GO:0006605;GO:0006612;GO:0006613;GO:0006614;GO:0006807;GO:0006810;GO:0006886;GO:0008152;GO:0008284;GO:0009056;GO:0009057;GO:0009058;GO:0009059;GO:0009987;GO:0015031;GO:0016043;GO:0016070;GO:0016071;GO:0019083;GO:0019538;GO:0022411;GO:0022414;GO:0032774;GO:0032984;GO:0034621;GO:0034623;GO:0034641;GO:…	GO:0003676;GO:0003723;GO:0003735;GO:0005198;GO:0005488;GO:0019843;GO:0045182	GO:0005730;GO:0015935;GO:0022627;GO:0030529;GO:0032991;GO:0043226;GO:0043228;GO:0043229;GO:0043232;GO:0044422;GO:0044424;GO:0044428;GO:0044446;GO:0044464	nuclear-transcribed mRNA catabolic process, nonsense-mediated decay;biological regulation;biosynthetic process;catabolic process;cellular biosynthetic process;cellular catabolic process;cellular component disassembly;cellular component disassembly at cellular level;cellular component organization;cellular component organization at cellular level;cellular component organization or biogenesis;cellu…	binding;nucleic acid binding;RNA binding;rRNA binding;structural constituent of ribosome;structural molecule activity;translation regulator activity	cell part;cytosolic small ribosomal subunit;intracellular non-membrane-bounded organelle;intracellular organelle;intracellular organelle part;intracellular part;macromolecular complex;non-membrane-bounded organelle;nuclear part;nucleolus;organelle;organelle part;ribonucleoprotein complex;small ribosomal subunit	+	Predicted mitochondrial	+	+		1425_1_EV 1;1425_4_EV 4			+	19	19	19	49	49	49	22.591	2.62844	0.0192105	0.359093	6.86908	1.89332
MRPS2	Q9Y399;Q5T8A0	28S ribosomal protein S2, mitochondrial	3.77522	0.05	29.9648	29.9185	29.7595	29.7971	29.6759	29.6563	29.7333	29.6078	29.6827	29.2297	29.4173	29.3006	29.624	29.3109	29.567	29.4687	29.4004	29.419	GO:0006412;GO:0008152;GO:0009058;GO:0009059;GO:0009987;GO:0019538;GO:0034645;GO:0043170;GO:0044237;GO:0044238;GO:0044249;GO:0044260;GO:0044267	GO:0003735;GO:0005198	GO:0005739;GO:0015935;GO:0030529;GO:0032991;GO:0043226;GO:0043227;GO:0043229;GO:0043231;GO:0044422;GO:0044424;GO:0044444;GO:0044446;GO:0044464	biosynthetic process;cellular biosynthetic process;cellular macromolecule biosynthetic process;cellular macromolecule metabolic process;cellular metabolic process;cellular process;cellular protein metabolic process;macromolecule biosynthetic process;macromolecule metabolic process;metabolic process;primary metabolic process;protein metabolic process;translation	structural constituent of ribosome;structural molecule activity	cell part;cytoplasmic part;intracellular membrane-bounded organelle;intracellular organelle;intracellular organelle part;intracellular part;macromolecular complex;membrane-bounded organelle;mitochondrion;organelle;organelle part;ribonucleoprotein complex;small ribosomal subunit	+	Known mitochondrial	+		+	1425_1_EV 1;1425_8_EV 8			+	18	18	18	50	50	50	33.249	2.61808	0.0187179	-0.565076	-6.82535	0.922995
UQCRC2	P22695;H3BRG4;H3BSJ9;H3BP04	Cytochrome b-c1 complex subunit 2, mitochondrial	3.77145	0.0497405	32.7099	32.686	32.7661	32.6213	32.7446	32.7686	32.6485	32.5991	32.6612	32.5505	32.5957	32.6014	32.6925	32.6167	32.5918	32.4219	32.4832	32.4495	GO:0006091;GO:0006119;GO:0006508;GO:0006793;GO:0006796;GO:0008152;GO:0009060;GO:0009987;GO:0015980;GO:0016310;GO:0019538;GO:0022900;GO:0022904;GO:0043170;GO:0044237;GO:0044238;GO:0044281;GO:0045333;GO:0055114	GO:0003824;GO:0004175;GO:0004222;GO:0005488;GO:0008233;GO:0008237;GO:0016787;GO:0043167;GO:0043169;GO:0046872;GO:0070011	GO:0005743;GO:0005750;GO:0016020;GO:0019866;GO:0031090;GO:0031966;GO:0032991;GO:0043234;GO:0044422;GO:0044424;GO:0044425;GO:0044429;GO:0044444;GO:0044446;GO:0044455;GO:0044464;GO:0045275	aerobic respiration;cellular metabolic process;cellular process;cellular respiration;electron transport chain;energy derivation by oxidation of organic compounds;generation of precursor metabolites and energy;macromolecule metabolic process;metabolic process;oxidation-reduction process;oxidative phosphorylation;phosphate-containing compound metabolic process;phosphorus metabolic process;phosphory…	catalytic activity;binding;cation binding;endopeptidase activity;hydrolase activity;ion binding;metal ion binding;metalloendopeptidase activity;metallopeptidase activity;peptidase activity;peptidase activity, acting on L-amino acid peptides	cell part;cytoplasmic part;intracellular organelle part;intracellular part;macromolecular complex;membrane;membrane part;mitochondrial inner membrane;mitochondrial membrane;mitochondrial membrane part;mitochondrial part;mitochondrial respiratory chain complex III;organelle inner membrane;organelle membrane;organelle part;protein complex;respiratory chain complex III	+	Known mitochondrial	+		+	1425_1_EV 1;1425_8_EV 8			+	25	25	25	43.5	43.5	43.5	48.442	2.06837	0.0229065	-0.138184	-4.81674	0.641197
ELAC2	Q9BQ52;G5E9D5;E7ES68	Zinc phosphodiesterase ELAC protein 2	3.76756	0.0494848	29.3261	29.2209	29.372	29.2936	28.9295	29.1775	29.3028	29.306	29.3645	29.0209	28.8496	28.8432	28.8041	28.8944	28.782	29.0052	29.0582	28.9281	GO:0006139;GO:0006396;GO:0006399;GO:0006807;GO:0008033;GO:0008152;GO:0009987;GO:0016070;GO:0034470;GO:0034641;GO:0034660;GO:0043170;GO:0044237;GO:0044238;GO:0044260;GO:0090304;GO:0090305	GO:0003824;GO:0004518;GO:0004519;GO:0005488;GO:0016787;GO:0016788;GO:0043167;GO:0043169;GO:0046872	GO:0005634;GO:0005739;GO:0043226;GO:0043227;GO:0043229;GO:0043231;GO:0044424;GO:0044444;GO:0044464	cellular macromolecule metabolic process;cellular metabolic process;cellular nitrogen compound metabolic process;cellular process;macromolecule metabolic process;metabolic process;ncRNA metabolic process;ncRNA processing;nitrogen compound metabolic process;nucleic acid metabolic process;nucleic acid phosphodiester bond hydrolysis;nucleobase-containing compound metabolic process;primary metabolic …	catalytic activity;binding;catalytic activity;cation binding;endonuclease activity;hydrolase activity;hydrolase activity, acting on ester bonds;ion binding;metal ion binding;nuclease activity	cell part;cytoplasmic part;intracellular membrane-bounded organelle;intracellular organelle;intracellular part;membrane-bounded organelle;mitochondrion;nucleus;organelle	+	Known mitochondrial	+		+	1425_1_EV 1;1425_8_EV 8			+	30	30	30	45.3	45.3	45.3	92.218	2.2657	0.0222385	-0.401752	-5.47294	1.27601
ABCD3	P28288	ATP-binding cassette sub-family D member 3	3.7637	0.0492932	30.0949	30.1717	29.9925	30.4539	30.7543	30.346	30.3507	30.2685	30.4429	30.2837	30.1635	30.3147	30.6802	30.9973	30.7584	30.6628	30.5724	30.6793	GO:0000038;GO:0006082;GO:0006629;GO:0006631;GO:0006635;GO:0006810;GO:0006996;GO:0007031;GO:0008152;GO:0009056;GO:0009062;GO:0009987;GO:0016042;GO:0016043;GO:0016054;GO:0019395;GO:0019752;GO:0030258;GO:0032787;GO:0034440;GO:0042180;GO:0042760;GO:0043436;GO:0044237;GO:0044238;GO:0044242;GO:0044248;GO:0044255;GO:0044281;GO:0044282;GO:0046395;GO:0051234;GO:0055085;GO:0055114;GO:0071840;GO:0071841;GO:…	GO:0000166;GO:0003824;GO:0005215;GO:0005488;GO:0005515;GO:0005524;GO:0015399;GO:0015405;GO:0016462;GO:0016787;GO:0016817;GO:0016818;GO:0016820;GO:0016887;GO:0017076;GO:0017111;GO:0022804;GO:0022857;GO:0030554;GO:0032553;GO:0032555;GO:0032559;GO:0035639;GO:0042623;GO:0042626;GO:0042802;GO:0042803;GO:0043492;GO:0046983	GO:0005743;GO:0005778;GO:0005782;GO:0005829;GO:0016020;GO:0016021;GO:0019866;GO:0031090;GO:0031224;GO:0031903;GO:0031907;GO:0031966;GO:0031974;GO:0042579;GO:0043226;GO:0043227;GO:0043229;GO:0043231;GO:0043233;GO:0044422;GO:0044424;GO:0044425;GO:0044429;GO:0044438;GO:0044439;GO:0044444;GO:0044446;GO:0044464;GO:0070013	carboxylic acid catabolic process;carboxylic acid metabolic process;catabolic process;cellular catabolic process;cellular component organization;cellular component organization at cellular level;cellular component organization or biogenesis;cellular component organization or biogenesis at cellular level;cellular ketone metabolic process;cellular lipid catabolic process;cellular lipid metabolic pr…	nucleotide binding;active transmembrane transporter activity;adenyl nucleotide binding;adenyl ribonucleotide binding;ATP binding;ATPase activity;ATPase activity, coupled;ATPase activity, coupled to movement of substances;ATPase activity, coupled to transmembrane movement of substances;binding;catalytic activity;hydrolase activity;hydrolase activity, acting on acid anhydrides;hydrolase activity, a…	cell part;cytoplasmic part;cytosol;integral to membrane;intracellular membrane-bounded organelle;intracellular organelle;intracellular organelle lumen;intracellular organelle part;intracellular part;intrinsic to membrane;membrane;membrane part;membrane-bounded organelle;membrane-enclosed lumen;microbody;microbody lumen;microbody membrane;microbody part;mitochondrial inner membrane;mitochondrial m…	+	Predicted mitochondrial			+	1425_8_EV 8			+	24	24	24	37.5	37.5	37.5	75.475	1.13514	0.114263	0.167598	2.41371	0.883331
HSD17B10	Q99714;Q5H928	3-hydroxyacyl-CoA dehydrogenase type-2	3.76363	0.0489254	31.8823	31.9222	32.1168	32.2734	32.2655	32.2101	31.8664	31.8845	31.9206	32.1665	32.2961	32.134	32.4037	32.2344	32.2714	32.0598	32.1033	32.1744	GO:0006082;GO:0006139;GO:0006396;GO:0006399;GO:0006520;GO:0006629;GO:0006807;GO:0008033;GO:0008152;GO:0009056;GO:0009063;GO:0009081;GO:0009083;GO:0009308;GO:0009310;GO:0009987;GO:0016054;GO:0016070;GO:0019752;GO:0034470;GO:0034641;GO:0034660;GO:0042180;GO:0043170;GO:0043436;GO:0044106;GO:0044237;GO:0044238;GO:0044248;GO:0044260;GO:0044281;GO:0044282;GO:0046395;GO:0055114;GO:0090304	GO:0003824;GO:0003857;GO:0008709;GO:0016229;GO:0016491;GO:0016614;GO:0016616;GO:0033764;GO:0047015	GO:0005743;GO:0005759;GO:0005783;GO:0005886;GO:0016020;GO:0019866;GO:0031090;GO:0031966;GO:0031974;GO:0043226;GO:0043227;GO:0043229;GO:0043231;GO:0043233;GO:0044422;GO:0044424;GO:0044429;GO:0044444;GO:0044446;GO:0044464;GO:0070013	amine catabolic process;amine metabolic process;branched chain family amino acid catabolic process;branched chain family amino acid metabolic process;carboxylic acid catabolic process;carboxylic acid metabolic process;catabolic process;cellular amine metabolic process;cellular amino acid catabolic process;cellular amino acid metabolic process;cellular catabolic process;cellular ketone metabolic p…	catalytic activity;3-hydroxy-2-methylbutyryl-CoA dehydrogenase activity;3-hydroxyacyl-CoA dehydrogenase activity;catalytic activity;cholate 7-alpha-dehydrogenase activity;oxidoreductase activity;oxidoreductase activity, acting on CH-OH group of donors;oxidoreductase activity, acting on the CH-OH group of donors, NAD or NADP as acceptor;steroid dehydrogenase activity;steroid dehydrogenase activity…	cell part;cytoplasmic part;endoplasmic reticulum;intracellular membrane-bounded organelle;intracellular organelle;intracellular organelle lumen;intracellular organelle part;intracellular part;membrane;membrane-bounded organelle;membrane-enclosed lumen;mitochondrial inner membrane;mitochondrial matrix;mitochondrial membrane;mitochondrial part;organelle;organelle inner membrane;organelle lumen;orga…	+	Known mitochondrial			+	1425_8_EV 8			+	19	19	19	69	69	69	26.923	1.20556	0.103801	0.225083	2.56522	0.412414
COA1	Q9GZY4;C9JA07	Cytochrome c oxidase assembly factor 1 homolog	3.75901	0.0486519	24.1395	24.5962	25.3446	26.2218	27.0766	26.9635	23.4386	24.2967	24.1277	24.0171	24.7961	24.6649	23.7051	24.7847	24.0051	24.2362	23.7992	24.6979	GO:0006461;GO:0008535;GO:0009987;GO:0010257;GO:0016043;GO:0022607;GO:0032981;GO:0033108;GO:0033617;GO:0034621;GO:0034622;GO:0043623;GO:0043933;GO:0044085;GO:0065003;GO:0070271;GO:0071822;GO:0071840;GO:0071841;GO:0071842;GO:0071844;GO:0097031;GO:0097034		GO:0016021;GO:0031224;GO:0031300;GO:0031301;GO:0031304;GO:0031305;GO:0032592;GO:0044422;GO:0044424;GO:0044425;GO:0044429;GO:0044444;GO:0044446;GO:0044455;GO:0044464	cellular component assembly;cellular component assembly at cellular level;cellular component biogenesis;cellular component organization;cellular component organization at cellular level;cellular component organization or biogenesis;cellular component organization or biogenesis at cellular level;cellular macromolecular complex assembly;cellular macromolecular complex subunit organization;cellular …		cell part;cytoplasmic part;integral to membrane;integral to mitochondrial inner membrane;integral to mitochondrial membrane;integral to organelle membrane;intracellular organelle part;intracellular part;intrinsic to membrane;intrinsic to mitochondrial inner membrane;intrinsic to organelle membrane;membrane part;mitochondrial membrane part;mitochondrial part;organelle part	+	Known mitochondrial		+		1425_4_EV 4			+	3	3	3	23.3	23.3	23.3	16.694	NaN	1	0	NaN	2.45869
STX17	E9PIC2;P56962;E9PJW1;E9PQU9;E9PJV6	Syntaxin-17	3.75668	0.0483824	24.1877	22.7273	23.4651	25.5502	25.5058	25.4147	25.354	25.4372	26.0338	25.07	24.265	24.6819	25.9446	25.5342	25.5756	24.3487	23.4797	24.4555	GO:0000046;GO:0006810;GO:0006886;GO:0006887;GO:0006888;GO:0006944;GO:0006996;GO:0007030;GO:0009987;GO:0015031;GO:0016043;GO:0016044;GO:0016192;GO:0032940;GO:0045184;GO:0046903;GO:0046907;GO:0048193;GO:0048284;GO:0051234;GO:0051649;GO:0061024;GO:0061025;GO:0071840;GO:0071841;GO:0071842;GO:0090174;GO:0097111	GO:0000149;GO:0005484;GO:0005488;GO:0005515	GO:0000421;GO:0005739;GO:0005774;GO:0005783;GO:0005789;GO:0005793;GO:0005829;GO:0012506;GO:0012507;GO:0016020;GO:0016021;GO:0016023;GO:0030133;GO:0030134;GO:0030135;GO:0030658;GO:0030659;GO:0030662;GO:0030868;GO:0031090;GO:0031201;GO:0031224;GO:0031410;GO:0031982;GO:0031988;GO:0032991;GO:0033116;GO:0043226;GO:0043227;GO:0043229;GO:0043231;GO:0043234;GO:0044422;GO:0044424;GO:0044425;GO:0044432;GO:…	autophagic vacuole fusion;cellular component organization;cellular component organization at cellular level;cellular component organization or biogenesis;cellular component organization or biogenesis at cellular level;cellular membrane fusion;cellular membrane organization;cellular process;endoplasmic reticulum-Golgi intermediate compartment organization;ER to Golgi vesicle-mediated transport;est…	binding;protein binding;SNAP receptor activity;SNARE binding	autophagic vacuole membrane;cell part;coated vesicle;coated vesicle membrane;cytoplasmic membrane-bounded vesicle;cytoplasmic part;cytoplasmic vesicle;cytoplasmic vesicle membrane;cytoplasmic vesicle part;cytosol;endoplasmic reticulum;endoplasmic reticulum membrane;endoplasmic reticulum part;endoplasmic reticulum-Golgi intermediate compartment;endoplasmic reticulum-Golgi intermediate compartment …	+	Known mitochondrial			+	1425_8_EV 8			+	5	5	5	31.2	31.2	31.2	16.664	NaN	1	0	NaN	0.644298
SLC25A13	Q9UJS0	Calcium-binding mitochondrial carrier protein Aralar2	3.7423	0.0484088	31.1389	31.1278	31.0673	31.0641	31.3476	31.1313	30.9196	30.9167	30.7485	31.2622	31.2927	31.274	31.2769	31.3808	31.3162	31.2163	31.1702	31.1472	GO:0005975;GO:0005996;GO:0006006;GO:0006066;GO:0006094;GO:0006139;GO:0006163;GO:0006164;GO:0006753;GO:0006754;GO:0006807;GO:0006810;GO:0006839;GO:0008152;GO:0009058;GO:0009117;GO:0009141;GO:0009142;GO:0009144;GO:0009145;GO:0009150;GO:0009152;GO:0009165;GO:0009199;GO:0009201;GO:0009205;GO:0009206;GO:0009259;GO:0009260;GO:0009987;GO:0010035;GO:0010038;GO:0016051;GO:0018130;GO:0019318;GO:0019319;GO:…	GO:0005215;GO:0005275;GO:0005313;GO:0005342;GO:0005488;GO:0005509;GO:0015171;GO:0015172;GO:0015179;GO:0015183;GO:0022804;GO:0022857;GO:0022891;GO:0022892;GO:0043167;GO:0043169;GO:0046872;GO:0046943	GO:0005743;GO:0005887;GO:0016020;GO:0016021;GO:0019866;GO:0031090;GO:0031224;GO:0031226;GO:0031966;GO:0044422;GO:0044424;GO:0044425;GO:0044429;GO:0044444;GO:0044446;GO:0044459;GO:0044464	alcohol biosynthetic process;alcohol metabolic process;ATP biosynthetic process;ATP metabolic process;biosynthetic process;carbohydrate biosynthetic process;carbohydrate metabolic process;cellular biosynthetic process;cellular carbohydrate biosynthetic process;cellular carbohydrate metabolic process;cellular metabolic process;cellular nitrogen compound biosynthetic process;cellular nitrogen compo…	acidic amino acid transmembrane transporter activity;active transmembrane transporter activity;amine transmembrane transporter activity;amino acid transmembrane transporter activity;binding;calcium ion binding;carboxylic acid transmembrane transporter activity;cation binding;ion binding;L-amino acid transmembrane transporter activity;L-aspartate transmembrane transporter activity;L-glutamate tran…	cell part;cytoplasmic part;integral to membrane;integral to plasma membrane;intracellular organelle part;intracellular part;intrinsic to membrane;intrinsic to plasma membrane;membrane;membrane part;mitochondrial inner membrane;mitochondrial membrane;mitochondrial part;organelle inner membrane;organelle membrane;organelle part;plasma membrane part	+	Known mitochondrial	+		+	1425_1_EV 1;1425_8_EV 8			+	38	38	27	56	56	48.1	74.175	2.63331	0.01824	0.164994	6.88968	0.724583
MT-ATP6	P00846	ATP synthase subunit a	3.71435	0.0487536	29.7186	29.3166	27.2621	27.1488	27.778	27.7629	27.4518	27.7815	27.7844	24.4578	24.7227	25.4586	27.2817	27.936	28.0845	27.6811	27.3549	27.8636	GO:0006091;GO:0006139;GO:0006163;GO:0006164;GO:0006195;GO:0006200;GO:0006753;GO:0006754;GO:0006807;GO:0006810;GO:0006811;GO:0006812;GO:0006818;GO:0006839;GO:0008152;GO:0009056;GO:0009058;GO:0009117;GO:0009141;GO:0009142;GO:0009143;GO:0009144;GO:0009145;GO:0009146;GO:0009150;GO:0009152;GO:0009154;GO:0009165;GO:0009166;GO:0009199;GO:0009201;GO:0009203;GO:0009205;GO:0009206;GO:0009207;GO:0009259;GO:…	GO:0005215;GO:0008324;GO:0015075;GO:0015077;GO:0015078;GO:0022857;GO:0022890;GO:0022891;GO:0022892	GO:0000276;GO:0016021;GO:0031224;GO:0032991;GO:0033177;GO:0043234;GO:0044422;GO:0044424;GO:0044425;GO:0044429;GO:0044444;GO:0044446;GO:0044455;GO:0044464;GO:0045263	generation of precursor metabolites and energy;ATP biosynthetic process;ATP catabolic process;ATP metabolic process;ATP synthesis coupled proton transport;biosynthetic process;catabolic process;cation transport;cellular biosynthetic process;cellular catabolic process;cellular metabolic process;cellular nitrogen compound biosynthetic process;cellular nitrogen compound catabolic process;cellular ni…	cation transmembrane transporter activity;hydrogen ion transmembrane transporter activity;inorganic cation transmembrane transporter activity;ion transmembrane transporter activity;monovalent inorganic cation transmembrane transporter activity;substrate-specific transmembrane transporter activity;substrate-specific transporter activity;transmembrane transporter activity;transporter activity	mitochondrial proton-transporting ATP synthase complex, coupling factor F(o);cell part;cytoplasmic part;integral to membrane;intracellular organelle part;intracellular part;intrinsic to membrane;macromolecular complex;membrane part;mitochondrial membrane part;mitochondrial part;organelle part;protein complex;proton-transporting ATP synthase complex, coupling factor F(o);proton-transporting two-se…	+	Known mitochondrial	+			1425_1_EV 1			+	2	2	2	6.2	6.2	6.2	24.817	2.04826	0.0243429	-3.88606	-4.75344	0.251274
CLPB	Q9H078;A0A2U3TZY2;H0YGM0	Caseinolytic peptidase B protein homolog	3.70455	0.0486906	29.8896	29.7981	29.892	29.5661	29.6654	29.7824	29.7484	29.758	29.8525	30.2483	30.1199	29.9976	30.0896	30.0694	29.99	30.1677	30.0991	29.9633	GO:0006950;GO:0009266;GO:0009408;GO:0009628;GO:0009987;GO:0033554;GO:0034605;GO:0050896;GO:0051716	GO:0000166;GO:0003824;GO:0005488;GO:0005524;GO:0016462;GO:0016787;GO:0016817;GO:0016818;GO:0017076;GO:0017111;GO:0030554;GO:0032553;GO:0032555;GO:0032559;GO:0035639	GO:0005739;GO:0043226;GO:0043227;GO:0043229;GO:0043231;GO:0044424;GO:0044444;GO:0044464	cellular process;cellular response to heat;cellular response to stimulus;cellular response to stress;response to abiotic stimulus;response to heat;response to stimulus;response to stress;response to temperature stimulus	nucleotide binding;adenyl nucleotide binding;adenyl ribonucleotide binding;ATP binding;binding;catalytic activity;hydrolase activity;hydrolase activity, acting on acid anhydrides;hydrolase activity, acting on acid anhydrides, in phosphorus-containing anhydrides;nucleoside-triphosphatase activity;purine nucleotide binding;purine ribonucleoside triphosphate binding;purine ribonucleotide binding;pyr…	cell part;cytoplasmic part;intracellular membrane-bounded organelle;intracellular organelle;intracellular part;membrane-bounded organelle;mitochondrion;organelle	+	Known mitochondrial		+	+	1425_4_EV 4;1425_8_EV 8	+	1	+	26	26	7	38.6	38.6	12.4	78.728	1.5362	0.054371	0.262032	3.33043	2.25745
MRPL41	Q8IXM3	39S ribosomal protein L41, mitochondrial	3.70341	0.0483714	29.0052	28.357	28.149	25.3903	25.6146	23.7623	24.4098	25.564	24.56	24.059	23.2431	25.1339	23.9076	23.6527	25.2666	23.9617	24.4187	25.4415	GO:0006412;GO:0006915;GO:0007049;GO:0008152;GO:0008219;GO:0009058;GO:0009059;GO:0009987;GO:0012501;GO:0016265;GO:0019538;GO:0034645;GO:0043170;GO:0044237;GO:0044238;GO:0044249;GO:0044260;GO:0044267	GO:0003735;GO:0005198	GO:0000315;GO:0005762;GO:0015934;GO:0030529;GO:0032991;GO:0044422;GO:0044424;GO:0044429;GO:0044444;GO:0044446;GO:0044464	apoptosis;biosynthetic process;cell cycle;cell death;cellular biosynthetic process;cellular macromolecule biosynthetic process;cellular macromolecule metabolic process;cellular metabolic process;cellular process;cellular protein metabolic process;death;macromolecule biosynthetic process;macromolecule metabolic process;metabolic process;primary metabolic process;programmed cell death;protein metab…	structural constituent of ribosome;structural molecule activity	cell part;cytoplasmic part;intracellular organelle part;intracellular part;large ribosomal subunit;macromolecular complex;mitochondrial large ribosomal subunit;mitochondrial part;organellar large ribosomal subunit;organelle part;ribonucleoprotein complex	+	Known mitochondrial	+			1425_1_EV 1			+	4	4	4	29.2	29.2	29.2	15.383	2.7054	0.0161127	-4.35838	-7.20148	NaN
NDUFB9	Q9Y6M9;E9PH64;E7EWZ0;E9PF49	NADH dehydrogenase [ubiquinone] 1 beta subcomplex subunit 9	3.69226	0.048227	29.3271	29.2618	29.0993	28.9558	29.1899	28.8738	29.0657	28.8136	28.7663	28.835	28.8329	28.987	28.3732	28.5887	28.4808	28.7327	28.7609	28.5833	GO:0003008;GO:0006091;GO:0006120;GO:0007600;GO:0007605;GO:0008152;GO:0009987;GO:0022900;GO:0022904;GO:0032501;GO:0044237;GO:0044281;GO:0050877;GO:0050954;GO:0055114	GO:0003824;GO:0003954;GO:0008137;GO:0016491;GO:0016651;GO:0016655;GO:0050136	GO:0005739;GO:0005747;GO:0030964;GO:0032991;GO:0043226;GO:0043227;GO:0043229;GO:0043231;GO:0043234;GO:0044422;GO:0044424;GO:0044425;GO:0044429;GO:0044444;GO:0044446;GO:0044455;GO:0044464;GO:0045271	system process;cellular metabolic process;cellular process;electron transport chain;generation of precursor metabolites and energy;metabolic process;mitochondrial electron transport, NADH to ubiquinone;multicellular organismal process;neurological system process;oxidation-reduction process;respiratory electron transport chain;sensory perception;sensory perception of mechanical stimulus;sensory pe…	catalytic activity;NADH dehydrogenase (quinone) activity;NADH dehydrogenase (ubiquinone) activity;NADH dehydrogenase activity;oxidoreductase activity;oxidoreductase activity, acting on NADH or NADPH;oxidoreductase activity, acting on NADH or NADPH, quinone or similar compound as acceptor	cell part;cytoplasmic part;intracellular membrane-bounded organelle;intracellular organelle;intracellular organelle part;intracellular part;macromolecular complex;membrane part;membrane-bounded organelle;mitochondrial membrane part;mitochondrial part;mitochondrial respiratory chain complex I;mitochondrion;NADH dehydrogenase complex;organelle;organelle part;protein complex;respiratory chain comple…	+	Known mitochondrial	+	+		1425_1_EV 1;1425_4_EV 4			+	11	11	11	57	57	57	21.831	1.81495	0.0362069	-0.344427	-4.06287	2.01139
MMAB	Q96EY8;F5H4Z7;A0A087X114;S4R3Z1;S4R3P5	Cob(I)yrinic acid a,c-diamide adenosyltransferase, mitochondrial	3.68809	0.0480563	28.8002	29.0249	28.9048	28.4593	28.1686	28.647	28.7905	28.7813	28.8051	28.5955	28.5763	28.6992	28.4339	28.3934	28.2219	28.3139	28.3296	28.2522	GO:0006766;GO:0006767;GO:0006778;GO:0006779;GO:0006807;GO:0008152;GO:0009058;GO:0009110;GO:0009235;GO:0009236;GO:0009987;GO:0018130;GO:0033013;GO:0033014;GO:0034641;GO:0042364;GO:0044237;GO:0044249;GO:0044271;GO:0044281;GO:0044283;GO:0046483;GO:0051186;GO:0051188	GO:0000166;GO:0003824;GO:0005488;GO:0005524;GO:0008817;GO:0016740;GO:0016765;GO:0017076;GO:0030554;GO:0032553;GO:0032555;GO:0032559;GO:0035639	GO:0005739;GO:0043226;GO:0043227;GO:0043229;GO:0043231;GO:0044424;GO:0044444;GO:0044464	biosynthetic process;cellular biosynthetic process;cellular metabolic process;cellular nitrogen compound biosynthetic process;cellular nitrogen compound metabolic process;cellular process;cobalamin biosynthetic process;cobalamin metabolic process;cofactor biosynthetic process;cofactor metabolic process;heterocycle biosynthetic process;heterocycle metabolic process;metabolic process;nitrogen compo…	nucleotide binding;adenyl nucleotide binding;adenyl ribonucleotide binding;ATP binding;binding;catalytic activity;cob(I)yrinic acid a,c-diamide adenosyltransferase activity;purine nucleotide binding;purine ribonucleoside triphosphate binding;purine ribonucleotide binding;ribonucleotide binding;transferase activity;transferase activity, transferring alkyl or aryl (other than methyl) groups	cell part;cytoplasmic part;intracellular membrane-bounded organelle;intracellular organelle;intracellular part;membrane-bounded organelle;mitochondrion;organelle	+	Known mitochondrial	+		+	1425_1_EV 1;1425_8_EV 8			+	14	14	14	47.6	47.6	47.6	27.388	1.71951	0.0407749	-0.286299	-3.80167	0.187132
SLC25A15	Q9Y619	Mitochondrial ornithine transporter 1	3.67089	0.0483357	26.497	23.7299	26.7443	24.0227	23.4471	23.4704	26.3842	26.5759	26.5466	27.2613	27.4524	27.3081	27.2434	27.154	27.2969	27.1732	27.0913	27.103	GO:0000050;GO:0000066;GO:0006082;GO:0006520;GO:0006807;GO:0006810;GO:0006839;GO:0006865;GO:0008152;GO:0009058;GO:0009308;GO:0009987;GO:0015822;GO:0015837;GO:0015849;GO:0019627;GO:0019752;GO:0034641;GO:0042180;GO:0043436;GO:0043603;GO:0043604;GO:0044106;GO:0044237;GO:0044238;GO:0044249;GO:0044271;GO:0044281;GO:0046907;GO:0046942;GO:0051234;GO:0051649;GO:0071702;GO:0071705;GO:0071941	GO:0000064;GO:0005215;GO:0005275;GO:0005342;GO:0015171;GO:0015179;GO:0022804;GO:0022857;GO:0022891;GO:0022892;GO:0046943	GO:0005743;GO:0016020;GO:0016021;GO:0019866;GO:0031090;GO:0031224;GO:0031966;GO:0044422;GO:0044424;GO:0044425;GO:0044429;GO:0044444;GO:0044446;GO:0044464	amide biosynthetic process;amine metabolic process;amine transport;amino acid transport;biosynthetic process;carboxylic acid metabolic process;carboxylic acid transport;cellular amide metabolic process;cellular amine metabolic process;cellular amino acid metabolic process;cellular biosynthetic process;cellular ketone metabolic process;cellular metabolic process;cellular nitrogen compound biosynth…	active transmembrane transporter activity;amine transmembrane transporter activity;amino acid transmembrane transporter activity;carboxylic acid transmembrane transporter activity;L-amino acid transmembrane transporter activity;L-ornithine transmembrane transporter activity;organic acid transmembrane transporter activity;substrate-specific transmembrane transporter activity;substrate-specific tra…	cell part;cytoplasmic part;integral to membrane;intracellular organelle part;intracellular part;intrinsic to membrane;membrane;membrane part;mitochondrial inner membrane;mitochondrial membrane;mitochondrial part;organelle inner membrane;organelle membrane;organelle part	+	Known mitochondrial		+	+	1425_4_EV 4;1425_8_EV 8			+	5	5	5	16.6	16.6	16.6	32.736	0.80417	0.21191	1.68352	1.73925	4.30871
RPS14	P62263;A0A2R8Y811;E5RH77	40S ribosomal protein S14	3.67024	0.048	29.6255	29.8887	29.8306	29.4236	29.7901	29.495	29.8924	29.9542	29.9764	30.1598	30.2128	30.1811	29.8055	30.119	30.1012	30.2677	30.1959	30.2644	GO:0000028;GO:0000122;GO:0000184;GO:0000956;GO:0006139;GO:0006355;GO:0006357;GO:0006364;GO:0006396;GO:0006401;GO:0006402;GO:0006412;GO:0006413;GO:0006414;GO:0006415;GO:0006605;GO:0006612;GO:0006613;GO:0006614;GO:0006807;GO:0006810;GO:0006886;GO:0008152;GO:0009056;GO:0009057;GO:0009058;GO:0009059;GO:0009889;GO:0009890;GO:0009892;GO:0009987;GO:0010468;GO:0010556;GO:0010558;GO:0010605;GO:0010629;GO:…	GO:0003676;GO:0003723;GO:0003729;GO:0003735;GO:0005198;GO:0005488;GO:0045182;GO:0048027	GO:0005730;GO:0005739;GO:0005840;GO:0015935;GO:0022627;GO:0030529;GO:0032991;GO:0043226;GO:0043227;GO:0043228;GO:0043229;GO:0043231;GO:0043232;GO:0044422;GO:0044424;GO:0044428;GO:0044444;GO:0044446;GO:0044464	ribosomal small subunit assembly;biological regulation;biosynthetic process;catabolic process;cell differentiation;cellular biosynthetic process;cellular catabolic process;cellular component assembly;cellular component assembly at cellular level;cellular component disassembly;cellular component disassembly at cellular level;cellular component organization;cellular component organization at cellul…	binding;mRNA 5'-UTR binding;mRNA binding;nucleic acid binding;RNA binding;structural constituent of ribosome;structural molecule activity;translation regulator activity	cell part;cytoplasmic part;cytosolic small ribosomal subunit;intracellular membrane-bounded organelle;intracellular non-membrane-bounded organelle;intracellular organelle;intracellular organelle part;intracellular part;macromolecular complex;membrane-bounded organelle;mitochondrion;non-membrane-bounded organelle;nuclear part;nucleolus;organelle;organelle part;ribonucleoprotein complex;ribosome;sm…	+	Predicted mitochondrial	+		+	1425_1_EV 1;1425_8_EV 8			+	14	14	14	51	51	51	16.273	2.11206	0.0237846	0.402985	4.95641	1.35522
CANX	P27824	Calnexin	3.66307	0.0479172	32.2332	32.225	32.2382	32.5523	32.6555	32.4442	32.4669	32.4752	32.5515	32.3493	32.3231	32.4694	32.5205	32.5924	32.4917	32.5257	32.5032	32.5329	GO:0002376;GO:0002474;GO:0002478;GO:0002495;GO:0002504;GO:0005975;GO:0006457;GO:0006464;GO:0006486;GO:0006487;GO:0006810;GO:0006897;GO:0006898;GO:0007568;GO:0008152;GO:0009306;GO:0009987;GO:0010324;GO:0015031;GO:0016043;GO:0016044;GO:0016192;GO:0018193;GO:0018196;GO:0018279;GO:0019538;GO:0019882;GO:0019884;GO:0019886;GO:0032502;GO:0032940;GO:0043170;GO:0043412;GO:0043413;GO:0043687;GO:0044237;GO:…	GO:0005488;GO:0005509;GO:0005515;GO:0043167;GO:0043169;GO:0046872;GO:0051082	GO:0005783;GO:0005788;GO:0005840;GO:0016021;GO:0016023;GO:0030176;GO:0030424;GO:0030529;GO:0031224;GO:0031227;GO:0031300;GO:0031301;GO:0031410;GO:0031974;GO:0031982;GO:0031988;GO:0032838;GO:0032839;GO:0032991;GO:0042470;GO:0042995;GO:0043005;GO:0043025;GO:0043197;GO:0043226;GO:0043227;GO:0043228;GO:0043229;GO:0043231;GO:0043232;GO:0043233;GO:0044297;GO:0044309;GO:0044422;GO:0044424;GO:0044425;GO:…	aging;antigen processing and presentation;antigen processing and presentation of exogenous antigen;antigen processing and presentation of exogenous peptide antigen;antigen processing and presentation of exogenous peptide antigen via MHC class II;antigen processing and presentation of peptide antigen;antigen processing and presentation of peptide antigen via MHC class I;antigen processing and pres…	binding;calcium ion binding;cation binding;ion binding;metal ion binding;protein binding;unfolded protein binding	axon;cell body;cell part;cell projection;cell projection cytoplasm;cell projection part;cytoplasmic membrane-bounded vesicle;cytoplasmic part;cytoplasmic vesicle;dendrite cytoplasm;dendritic spine;endoplasmic reticulum;endoplasmic reticulum lumen;endoplasmic reticulum part;integral to endoplasmic reticulum membrane;integral to lumenal side of endoplasmic reticulum membrane;integral to membrane;in…	+	Predicted mitochondrial							+	31	31	30	43.4	43.4	41.4	67.567	1.51744	0.0563022	0.148478	3.2843	0.0821155
COX15	Q7KZN9	Cytochrome c oxidase assembly protein COX15 homolog	3.65231	0.048	28.0982	28.2423	28.0449	27.5384	27.7633	27.8751	28.0375	28.1321	27.772	28.4608	28.3449	28.5337	28.0854	28.3055	28.2284	28.3411	28.302	28.3327	GO:0006091;GO:0006123;GO:0006461;GO:0006778;GO:0006779;GO:0006783;GO:0006784;GO:0006807;GO:0007585;GO:0008152;GO:0008535;GO:0009058;GO:0009987;GO:0016043;GO:0018130;GO:0022607;GO:0022900;GO:0022904;GO:0032501;GO:0033013;GO:0033014;GO:0034621;GO:0034622;GO:0034641;GO:0042168;GO:0042440;GO:0043623;GO:0043933;GO:0044237;GO:0044249;GO:0044271;GO:0046148;GO:0046160;GO:0046483;GO:0051186;GO:0051188;GO:…	GO:0003824;GO:0004129;GO:0005215;GO:0008324;GO:0015002;GO:0015075;GO:0015077;GO:0015078;GO:0016491;GO:0016627;GO:0016675;GO:0016676;GO:0022857;GO:0022890;GO:0022891;GO:0022892	GO:0005746;GO:0016021;GO:0031224;GO:0044422;GO:0044424;GO:0044425;GO:0044429;GO:0044444;GO:0044446;GO:0044455;GO:0044464;GO:0070469	generation of precursor metabolites and energy;biosynthetic process;cellular biosynthetic process;cellular component assembly;cellular component assembly at cellular level;cellular component organization;cellular component organization at cellular level;cellular component organization or biogenesis;cellular component organization or biogenesis at cellular level;cellular macromolecular complex ass…	catalytic activity;cation transmembrane transporter activity;cytochrome-c oxidase activity;heme-copper terminal oxidase activity;hydrogen ion transmembrane transporter activity;inorganic cation transmembrane transporter activity;ion transmembrane transporter activity;monovalent inorganic cation transmembrane transporter activity;oxidoreductase activity;oxidoreductase activity, acting on a heme gr…	cell part;cytoplasmic part;integral to membrane;intracellular organelle part;intracellular part;intrinsic to membrane;membrane part;mitochondrial membrane part;mitochondrial part;mitochondrial respiratory chain;organelle part;respiratory chain	+	Known mitochondrial	+	+		1425_1_EV 1;1425_4_EV 4			+	8	8	8	20.7	20.7	20.7	46.03	1.77199	0.0391778	0.317993	3.94387	1.81742
SARM1	Q6SZW1	Sterile alpha and TIR motif-containing protein 1	3.64978	0.0477551	23.7208	24.6636	25.5132	25.9778	26.0636	26.0481	26.3473	25.9318	26.0953	26.2347	26.2569	25.9582	26.1146	26.4772	26.2943	23.8661	24.7839	23.5317	GO:0002218;GO:0002221;GO:0002224;GO:0002253;GO:0002376;GO:0002682;GO:0002684;GO:0002756;GO:0002757;GO:0002758;GO:0002764;GO:0006950;GO:0006952;GO:0006955;GO:0007165;GO:0009987;GO:0010769;GO:0010975;GO:0022603;GO:0022604;GO:0031344;GO:0031347;GO:0031349;GO:0034138;GO:0034142;GO:0045087;GO:0045088;GO:0045089;GO:0045595;GO:0045664;GO:0048518;GO:0048583;GO:0048584;GO:0048814;GO:0050767;GO:0050773;GO:…		GO:0005739;GO:0005829;GO:0005874;GO:0030054;GO:0030424;GO:0030425;GO:0032991;GO:0042995;GO:0043005;GO:0043226;GO:0043227;GO:0043229;GO:0043231;GO:0043234;GO:0044422;GO:0044424;GO:0044430;GO:0044444;GO:0044446;GO:0044464;GO:0045202	activation of immune response;activation of innate immune response;biological regulation;cellular process;cellular response to stimulus;defense response;immune response;immune response-activating signal transduction;immune response-regulating signaling pathway;immune system process;innate immune response;innate immune response-activating signal transduction;MyD88-independent toll-like receptor si…		axon;cell junction;cell part;cell projection;cytoplasmic part;cytoskeletal part;cytosol;dendrite;intracellular membrane-bounded organelle;intracellular organelle;intracellular organelle part;intracellular part;macromolecular complex;membrane-bounded organelle;microtubule;mitochondrion;neuron projection;organelle;organelle part;protein complex;synapse	+	Predicted mitochondrial			+	1425_8_EV 8			+	5	5	5	13.3	13.3	13.3	79.387	1.34755	0.0810996	1.51735	2.88202	1.15703
DNMT1	P26358	DNA (cytosine-5)-methyltransferase 1	3.64902	0.0474324	30.6348	30.446	30.5371	29.5369	29.5999	29.1857	29.8722	29.8289	30.0491	30.5796	30.6562	30.3392	29.1903	29.6488	29.8539	30.3035	29.6698	30.009	GO:0000122;GO:0001101;GO:0006139;GO:0006259;GO:0006304;GO:0006305;GO:0006306;GO:0006325;GO:0006351;GO:0006355;GO:0006357;GO:0006730;GO:0006807;GO:0006996;GO:0008152;GO:0009058;GO:0009059;GO:0009719;GO:0009889;GO:0009890;GO:0009892;GO:0009893;GO:0009987;GO:0010033;GO:0010216;GO:0010243;GO:0010468;GO:0010556;GO:0010558;GO:0010604;GO:0010605;GO:0010628;GO:0010629;GO:0010638;GO:0010639;GO:0014075;GO:…	GO:0000166;GO:0003676;GO:0003677;GO:0003723;GO:0003824;GO:0003886;GO:0005488;GO:0008168;GO:0008270;GO:0008327;GO:0008757;GO:0009008;GO:0016740;GO:0016741;GO:0043167;GO:0043169;GO:0043565;GO:0046872;GO:0046914	GO:0000785;GO:0000792;GO:0005634;GO:0005657;GO:0005721;GO:0043226;GO:0043227;GO:0043229;GO:0043231;GO:0044422;GO:0044424;GO:0044427;GO:0044446;GO:0044464	negative regulation of transcription from RNA polymerase II promoter;nucleobase-containing compound metabolic process;biological regulation;biosynthetic process;cellular biosynthetic process;cellular component organization;cellular component organization at cellular level;cellular component organization or biogenesis;cellular component organization or biogenesis at cellular level;cellular macromo…	nucleic acid binding;nucleotide binding;binding;catalytic activity;cation binding;DNA (cytosine-5-)-methyltransferase activity;DNA binding;DNA-methyltransferase activity;ion binding;metal ion binding;methyl-CpG binding;methyltransferase activity;nucleic acid binding;RNA binding;S-adenosylmethionine-dependent methyltransferase activity;sequence-specific DNA binding;transferase activity;transferase…	cell part;centromeric heterochromatin;chromatin;chromosomal part;heterochromatin;intracellular membrane-bounded organelle;intracellular organelle;intracellular organelle part;intracellular part;membrane-bounded organelle;nucleus;organelle;organelle part;replication fork	+	Known mitochondrial							+	55	55	53	33.4	33.4	32.5	183.16	0.0443274	0.958341	-0.0142784	-0.129829	0.203046
EPRS	P07814;V9GYZ6	Bifunctional glutamate/proline--tRNA ligase;Glutamate--tRNA ligase;Proline--tRNA ligase	3.64887	0.0471141	27.105	28.1159	27.9247	28.6386	28.6886	28.4437	28.5715	28.5481	28.7008	28.3448	28.3766	28.1453	29.3193	29.2428	29.0931	28.6985	28.9965	28.6712	GO:0006082;GO:0006139;GO:0006399;GO:0006417;GO:0006418;GO:0006424;GO:0006433;GO:0006461;GO:0006520;GO:0006807;GO:0008152;GO:0009308;GO:0009889;GO:0009890;GO:0009892;GO:0009987;GO:0010033;GO:0010468;GO:0010556;GO:0010558;GO:0010605;GO:0010608;GO:0016043;GO:0016070;GO:0017148;GO:0019222;GO:0019752;GO:0022607;GO:0031323;GO:0031324;GO:0031326;GO:0031327;GO:0032268;GO:0032269;GO:0034097;GO:0034341;GO:…	GO:0000166;GO:0003676;GO:0003723;GO:0003824;GO:0004812;GO:0004818;GO:0004827;GO:0005488;GO:0005524;GO:0016874;GO:0016875;GO:0016876;GO:0017076;GO:0030554;GO:0032553;GO:0032555;GO:0032559;GO:0035613;GO:0035639	GO:0005829;GO:0030529;GO:0032991;GO:0044424;GO:0044444;GO:0044464	amine metabolic process;amino acid activation;biological regulation;carboxylic acid metabolic process;cellular amine metabolic process;cellular amino acid metabolic process;cellular component assembly;cellular component organization;cellular component organization or biogenesis;cellular ketone metabolic process;cellular macromolecule metabolic process;cellular metabolic process;cellular nitrogen …	nucleotide binding;adenyl nucleotide binding;adenyl ribonucleotide binding;aminoacyl-tRNA ligase activity;ATP binding;binding;catalytic activity;glutamate-tRNA ligase activity;ligase activity;ligase activity, forming aminoacyl-tRNA and related compounds;ligase activity, forming carbon-oxygen bonds;nucleic acid binding;proline-tRNA ligase activity;purine nucleotide binding;purine ribonucleoside tr…	cell part;cytoplasmic part;cytosol;intracellular part;macromolecular complex;ribonucleoprotein complex	+	Predicted mitochondrial		+		1425_4_EV 4			+	37	37	37	29.2	29.2	29.2	170.59	0.83598	0.201065	0.573733	1.80206	2.48472
SLC35E1	Q96K37;H7C1I0	Solute carrier family 35 member E1	3.64842	0.0468267	25.3004	25.5586	23.9508	27.0356	26.9347	27.0859	27.0876	26.5728	26.9001	26.2799	26.3536	25.9591	26.6246	26.8996	26.7599	26.8623	26.8465	26.6591	GO:0006810;GO:0051234		GO:0016021;GO:0031224;GO:0044425;GO:0044464	establishment of localization;transport		cell part;integral to membrane;intrinsic to membrane;membrane part	+	Predicted mitochondrial							+	5	5	5	16.1	16.1	16.1	44.772	1.15588	0.110259	1.26097	2.45799	1.32432
MRPS23	J3QLR8;Q9Y3D9	28S ribosomal protein S23, mitochondrial	3.60895	0.0476556	30.6492	30.4904	30.472	30.3509	30.6594	30.6277	30.6385	30.4446	30.3838	30.0581	29.9411	30.2963	30.0488	30.0456	29.9726	30.155	30.0706	30.0336	GO:0006412;GO:0008152;GO:0009058;GO:0009059;GO:0009987;GO:0019538;GO:0034645;GO:0043170;GO:0044237;GO:0044238;GO:0044249;GO:0044260;GO:0044267	GO:0003735;GO:0005198	GO:0005739;GO:0005840;GO:0005856;GO:0016020;GO:0030529;GO:0031090;GO:0031965;GO:0032991;GO:0043226;GO:0043227;GO:0043228;GO:0043229;GO:0043231;GO:0043232;GO:0044422;GO:0044424;GO:0044428;GO:0044444;GO:0044446;GO:0044464;GO:0045111	biosynthetic process;cellular biosynthetic process;cellular macromolecule biosynthetic process;cellular macromolecule metabolic process;cellular metabolic process;cellular process;cellular protein metabolic process;macromolecule biosynthetic process;macromolecule metabolic process;metabolic process;primary metabolic process;protein metabolic process;translation	structural constituent of ribosome;structural molecule activity	cell part;cytoplasmic part;cytoskeleton;intermediate filament cytoskeleton;intracellular membrane-bounded organelle;intracellular non-membrane-bounded organelle;intracellular organelle;intracellular organelle part;intracellular part;macromolecular complex;membrane;membrane-bounded organelle;mitochondrion;non-membrane-bounded organelle;nuclear membrane;nuclear part;organelle;organelle membrane;org…	+	Known mitochondrial	+	+	+	1425_1_EV 1;1425_4_EV 4;1425_8_EV 8			+	14	14	14	73.7	73.7	73.7	17.517	1.68008	0.0445482	-0.438744	-3.69706	2.18052
OXNAD1	Q96HP4;C9JLB7;U3KQU8	Oxidoreductase NAD-binding domain-containing protein 1	3.58718	0.0478158	27.1479	26.5386	26.6263	26.5313	25.8784	27.0424	26.5309	26.6949	26.5742	24.4984	24.0821	24.4484	26.5534	25.8055	26.1532	25.9483	25.8135	24.4885		GO:0003824;GO:0016491	GO:0005739;GO:0043226;GO:0043227;GO:0043229;GO:0043231;GO:0044424;GO:0044444;GO:0044464		catalytic activity;oxidoreductase activity	cell part;cytoplasmic part;intracellular membrane-bounded organelle;intracellular organelle;intracellular part;membrane-bounded organelle;mitochondrion;organelle	+	Known mitochondrial	+			1425_1_EV 1			+	5	5	5	21.8	21.8	21.8	34.854	3.33389	0.00953846	-2.42795	-10.5092	0.321063
MRPS9	P82933	28S ribosomal protein S9, mitochondrial	3.57814	0.0478693	30.0615	30.1621	30.0514	29.9037	30.0494	30.0113	29.9386	29.9124	29.9858	29.83	29.6592	29.8538	29.7368	29.7855	29.6279	29.8029	29.7822	29.6567	GO:0006412;GO:0006518;GO:0006950;GO:0006974;GO:0008152;GO:0009058;GO:0009059;GO:0009987;GO:0019538;GO:0033554;GO:0034645;GO:0042769;GO:0043043;GO:0043170;GO:0044237;GO:0044238;GO:0044249;GO:0044260;GO:0044267;GO:0050896;GO:0051606;GO:0051716	GO:0003735;GO:0005198	GO:0000314;GO:0005763;GO:0015935;GO:0030529;GO:0032991;GO:0044422;GO:0044424;GO:0044429;GO:0044444;GO:0044446;GO:0044464	translation;biosynthetic process;cellular biosynthetic process;cellular macromolecule biosynthetic process;cellular macromolecule metabolic process;cellular metabolic process;cellular process;cellular protein metabolic process;cellular response to stimulus;cellular response to stress;detection of stimulus;DNA damage response, detection of DNA damage;macromolecule biosynthetic process;macromolecul…	structural constituent of ribosome;structural molecule activity	cell part;cytoplasmic part;intracellular organelle part;intracellular part;macromolecular complex;mitochondrial part;mitochondrial small ribosomal subunit;organellar small ribosomal subunit;organelle part;ribonucleoprotein complex;small ribosomal subunit	+	Known mitochondrial	+	+	+	1425_1_EV 1;1425_4_EV 4;1425_8_EV 8			+	24	24	24	62.1	62.1	62.1	45.834	1.92922	0.0300256	-0.31068	-4.39137	1.88139
MTHFD1L	Q6UB35;B7ZM99;A0A087WVM4	Monofunctional C1-tetrahydrofolate synthase, mitochondrial	3.57203	0.0476364	30.6401	30.5838	30.5323	30.5106	30.601	30.6982	30.4909	30.527	30.5297	30.7473	30.8944	30.9038	30.8059	30.6997	30.7089	30.8188	30.9063	30.7573	GO:0006082;GO:0006725;GO:0006730;GO:0006732;GO:0006760;GO:0006807;GO:0008152;GO:0009058;GO:0009108;GO:0009396;GO:0009987;GO:0015942;GO:0018130;GO:0019438;GO:0019752;GO:0032787;GO:0034641;GO:0035999;GO:0042180;GO:0042558;GO:0042559;GO:0043436;GO:0044237;GO:0044249;GO:0044271;GO:0044281;GO:0046483;GO:0046653;GO:0051186;GO:0051188;GO:0055114	GO:0000166;GO:0003824;GO:0004329;GO:0004488;GO:0005488;GO:0005515;GO:0005524;GO:0016491;GO:0016645;GO:0016646;GO:0016874;GO:0016879;GO:0017076;GO:0030554;GO:0032553;GO:0032555;GO:0032559;GO:0035639;GO:0042802;GO:0042803;GO:0046983	GO:0005739;GO:0043226;GO:0043227;GO:0043229;GO:0043231;GO:0044424;GO:0044444;GO:0044464	aromatic compound biosynthetic process;biosynthetic process;carboxylic acid metabolic process;cellular aromatic compound metabolic process;cellular biosynthetic process;cellular ketone metabolic process;cellular metabolic process;cellular nitrogen compound biosynthetic process;cellular nitrogen compound metabolic process;cellular process;coenzyme biosynthetic process;coenzyme metabolic process;co…	catalytic activity;nucleotide binding;adenyl nucleotide binding;adenyl ribonucleotide binding;ATP binding;binding;catalytic activity;formate-tetrahydrofolate ligase activity;identical protein binding;ligase activity;ligase activity, forming carbon-nitrogen bonds;methylenetetrahydrofolate dehydrogenase (NADP+) activity;oxidoreductase activity;oxidoreductase activity, acting on the CH-NH group of d…	cell part;cytoplasmic part;intracellular membrane-bounded organelle;intracellular organelle;intracellular part;membrane-bounded organelle;mitochondrion;organelle	+	Known mitochondrial	+		+	1425_1_EV 1;1425_8_EV 8			+	50	48	48	46.3	45.3	45.3	105.79	1.9403	0.0294194	0.263095	4.42419	0.989494
NFS1	Q9Y697;F2Z2E7	Cysteine desulfurase, mitochondrial	3.5484	0.0482065	29.5114	28.9839	29.3118	29.3045	29.1105	29.0635	29.3323	29.3968	29.3669	28.6397	28.6907	28.9047	28.7626	28.4517	28.7436	28.6559	28.3834	28.7569	GO:0000096;GO:0006082;GO:0006461;GO:0006464;GO:0006520;GO:0006534;GO:0006725;GO:0006732;GO:0006766;GO:0006767;GO:0006777;GO:0006790;GO:0006807;GO:0008152;GO:0009058;GO:0009069;GO:0009108;GO:0009308;GO:0009987;GO:0016043;GO:0016226;GO:0018130;GO:0018282;GO:0018283;GO:0019438;GO:0019538;GO:0019720;GO:0019752;GO:0022607;GO:0031163;GO:0032324;GO:0034641;GO:0042180;GO:0042558;GO:0042559;GO:0043170;GO:…	GO:0003824;GO:0005488;GO:0005515;GO:0016740;GO:0016782;GO:0016783;GO:0019842;GO:0030170;GO:0031071;GO:0042802;GO:0042803;GO:0046983;GO:0048037;GO:0070279	GO:0005634;GO:0005759;GO:0005829;GO:0031974;GO:0043226;GO:0043227;GO:0043229;GO:0043231;GO:0043233;GO:0044422;GO:0044424;GO:0044429;GO:0044444;GO:0044446;GO:0044464;GO:0070013	amine metabolic process;aromatic compound biosynthetic process;biosynthetic process;carboxylic acid metabolic process;cellular amine metabolic process;cellular amino acid metabolic process;cellular aromatic compound metabolic process;cellular biosynthetic process;cellular component assembly;cellular component organization;cellular component organization or biogenesis;cellular ketone metabolic pro…	catalytic activity;binding;catalytic activity;cofactor binding;cysteine desulfurase activity;identical protein binding;protein binding;protein dimerization activity;protein homodimerization activity;pyridoxal phosphate binding;sulfurtransferase activity;transferase activity;transferase activity, transferring sulfur-containing groups;vitamin B6 binding;vitamin B6 binding;vitamin binding	cell part;cytoplasmic part;cytosol;intracellular membrane-bounded organelle;intracellular organelle;intracellular organelle lumen;intracellular organelle part;intracellular part;membrane-bounded organelle;membrane-enclosed lumen;mitochondrial matrix;mitochondrial part;nucleus;organelle;organelle lumen;organelle part	+	Known mitochondrial		+	+	1425_4_EV 4;1425_8_EV 8			+	15	15	15	37.6	37.6	37.6	50.195	1.40434	0.0727635	-0.523963	-3.01348	1.81504
RPL18A	Q02543;M0R117;M0R1A7;M0R3D6;M0R0P7	60S ribosomal protein L18a	3.54231	0.0480513	30.8366	31.1108	31.0092	31.0594	30.9589	31.1148	31.2784	31.359	31.4074	31.2542	31.0719	31.1159	31.2206	31.4927	31.4878	31.5914	31.4552	31.4788	GO:0000184;GO:0000956;GO:0006139;GO:0006401;GO:0006402;GO:0006412;GO:0006413;GO:0006414;GO:0006415;GO:0006605;GO:0006612;GO:0006613;GO:0006614;GO:0006807;GO:0006810;GO:0006886;GO:0008152;GO:0009056;GO:0009057;GO:0009058;GO:0009059;GO:0009987;GO:0015031;GO:0016043;GO:0016070;GO:0016071;GO:0019083;GO:0019538;GO:0022411;GO:0022414;GO:0032774;GO:0032984;GO:0034621;GO:0034623;GO:0034641;GO:0034645;GO:…	GO:0003676;GO:0003723;GO:0003735;GO:0005198;GO:0005488	GO:0005840;GO:0015934;GO:0022625;GO:0030529;GO:0032991;GO:0043226;GO:0043228;GO:0043229;GO:0043232;GO:0044422;GO:0044424;GO:0044444;GO:0044446;GO:0044464	nuclear-transcribed mRNA catabolic process, nonsense-mediated decay;biosynthetic process;catabolic process;cellular biosynthetic process;cellular catabolic process;cellular component disassembly;cellular component disassembly at cellular level;cellular component organization;cellular component organization at cellular level;cellular component organization or biogenesis;cellular component organiza…	binding;nucleic acid binding;RNA binding;structural constituent of ribosome;structural molecule activity	cell part;cytoplasmic part;cytosolic large ribosomal subunit;intracellular non-membrane-bounded organelle;intracellular organelle;intracellular organelle part;intracellular part;large ribosomal subunit;macromolecular complex;non-membrane-bounded organelle;organelle;organelle part;ribonucleoprotein complex;ribosome	+	Predicted mitochondrial							+	20	20	20	83	83	83	20.762	0.767161	0.22495	0.161761	1.66652	1.61622
GOT2	P00505	Aspartate aminotransferase, mitochondrial	3.53176	0.0482038	34.0422	34.073	34.1035	34.0121	34.1491	34.098	33.9783	34.0387	34.0546	34.3429	34.2643	34.2284	34.2338	34.2434	34.1949	34.2136	34.1136	34.2248	GO:0005975;GO:0005996;GO:0006006;GO:0006066;GO:0006082;GO:0006094;GO:0006103;GO:0006106;GO:0006107;GO:0006520;GO:0006531;GO:0006532;GO:0006533;GO:0006536;GO:0006538;GO:0006575;GO:0006807;GO:0006810;GO:0006869;GO:0008152;GO:0008652;GO:0009056;GO:0009058;GO:0009063;GO:0009064;GO:0009065;GO:0009066;GO:0009067;GO:0009068;GO:0009308;GO:0009309;GO:0009310;GO:0009987;GO:0010033;GO:0015718;GO:0015849;GO:…	GO:0003824;GO:0004069;GO:0005488;GO:0008483;GO:0016212;GO:0016740;GO:0016769;GO:0019842;GO:0030170;GO:0048037;GO:0070279;GO:0070546;GO:0080130	GO:0005743;GO:0005759;GO:0005886;GO:0016020;GO:0019866;GO:0031090;GO:0031966;GO:0031974;GO:0043233;GO:0044422;GO:0044424;GO:0044429;GO:0044444;GO:0044446;GO:0044464;GO:0070013	2-oxoglutarate metabolic process;4-hydroxyproline catabolic process;4-hydroxyproline metabolic process;alcohol biosynthetic process;alcohol metabolic process;amine biosynthetic process;amine catabolic process;amine metabolic process;aspartate biosynthetic process;aspartate catabolic process;aspartate family amino acid biosynthetic process;aspartate family amino acid catabolic process;aspartate fa…	catalytic activity;binding;cofactor binding;kynurenine-oxoglutarate transaminase activity;L-aspartate:2-oxoglutarate aminotransferase activity;L-phenylalanine aminotransferase activity;L-phenylalanine:2-oxoglutarate aminotransferase activity;pyridoxal phosphate binding;transaminase activity;transferase activity;transferase activity, transferring nitrogenous groups;vitamin B6 binding;vitamin bindi…	cell part;cytoplasmic part;intracellular organelle lumen;intracellular organelle part;intracellular part;membrane;membrane-enclosed lumen;mitochondrial inner membrane;mitochondrial matrix;mitochondrial membrane;mitochondrial part;organelle inner membrane;organelle lumen;organelle membrane;organelle part;plasma membrane	+	Known mitochondrial	+		+	1425_1_EV 1;1425_8_EV 8			+	36	36	36	64.7	64.7	64.7	47.517	2.24224	0.0233571	0.205676	5.39144	1.4944
FASTKD5	Q7L8L6	FAST kinase domain-containing protein 5	3.53132	0.0478987	28.36	28.418	28.4974	27.8537	27.7491	28.0315	28.1151	28.1269	28.1173	28.3388	28.6948	28.4535	28.2047	28.1192	28.3199	28.0192	28.1658	28.2105	GO:0006091;GO:0006464;GO:0006468;GO:0006793;GO:0006796;GO:0008152;GO:0009987;GO:0015980;GO:0016310;GO:0019538;GO:0043170;GO:0043412;GO:0044237;GO:0044238;GO:0044260;GO:0044267;GO:0045333;GO:0055114	GO:0003824;GO:0004672;GO:0016301;GO:0016740;GO:0016772;GO:0016773	GO:0005739;GO:0043226;GO:0043227;GO:0043229;GO:0043231;GO:0044424;GO:0044444;GO:0044464	cellular macromolecule metabolic process;cellular metabolic process;cellular process;cellular protein metabolic process;cellular respiration;energy derivation by oxidation of organic compounds;generation of precursor metabolites and energy;macromolecule metabolic process;macromolecule modification;metabolic process;oxidation-reduction process;phosphate-containing compound metabolic process;phosph…	catalytic activity;kinase activity;phosphotransferase activity, alcohol group as acceptor;protein kinase activity;transferase activity;transferase activity, transferring phosphorus-containing groups	cell part;cytoplasmic part;intracellular membrane-bounded organelle;intracellular organelle;intracellular part;membrane-bounded organelle;mitochondrion;organelle	+	Known mitochondrial							+	17	17	17	24	24	24	86.573	0.249019	0.699063	0.070563	0.62878	1.53829
MOGS	Q13724;C9J8D4	Mannosyl-oligosaccharide glucosidase	3.5312	0.0476226	29.4013	28.9322	29.0134	29.3838	29.4799	29.3584	29.2462	29.1524	29.2616	29.2678	29.3147	29.3515	29.7229	29.7105	29.7046	29.5236	29.5288	29.5245	GO:0005975;GO:0006457;GO:0006464;GO:0006486;GO:0006487;GO:0008152;GO:0009311;GO:0009987;GO:0018193;GO:0018196;GO:0018279;GO:0019538;GO:0043170;GO:0043412;GO:0043413;GO:0043687;GO:0044237;GO:0044238;GO:0044260;GO:0044262;GO:0044267;GO:0070085	GO:0003824;GO:0004553;GO:0004573;GO:0015926;GO:0016787;GO:0016798	GO:0005789;GO:0016020;GO:0016021;GO:0031090;GO:0031224;GO:0044422;GO:0044424;GO:0044425;GO:0044432;GO:0044444;GO:0044446;GO:0044464	carbohydrate metabolic process;cellular carbohydrate metabolic process;cellular macromolecule metabolic process;cellular metabolic process;cellular process;cellular protein metabolic process;glycosylation;macromolecule glycosylation;macromolecule metabolic process;macromolecule modification;metabolic process;oligosaccharide metabolic process;peptidyl-amino acid modification;peptidyl-asparagine mo…	catalytic activity;glucosidase activity;hydrolase activity;hydrolase activity, acting on glycosyl bonds;hydrolase activity, hydrolyzing O-glycosyl compounds;mannosyl-oligosaccharide glucosidase activity	cell part;cytoplasmic part;endoplasmic reticulum membrane;endoplasmic reticulum part;integral to membrane;intracellular organelle part;intracellular part;intrinsic to membrane;membrane;membrane part;organelle membrane;organelle part	+	Predicted mitochondrial		+	+	1425_4_EV 4;1425_8_EV 8			+	23	23	23	34.4	34.4	34.4	91.916	0.596461	0.307179	0.195676	1.33348	2.91234
GFM2	Q969S9;D6RAL1	Ribosome-releasing factor 2, mitochondrial	3.52326	0.0477	27.809	27.6527	27.9949	27.7458	27.4516	27.6942	27.5814	27.6663	27.5193	25.1779	24.4339	24.7674	27.4659	27.5391	26.4482	27.0731	27.3046	25.1041	GO:0006139;GO:0006163;GO:0006184;GO:0006195;GO:0006412;GO:0006753;GO:0006807;GO:0006996;GO:0007005;GO:0008152;GO:0009056;GO:0009058;GO:0009059;GO:0009117;GO:0009141;GO:0009143;GO:0009144;GO:0009146;GO:0009150;GO:0009154;GO:0009166;GO:0009199;GO:0009203;GO:0009205;GO:0009207;GO:0009259;GO:0009261;GO:0009987;GO:0016043;GO:0019538;GO:0022411;GO:0032543;GO:0032790;GO:0032984;GO:0032988;GO:0034621;GO:…	GO:0000166;GO:0003824;GO:0003924;GO:0005488;GO:0005525;GO:0016462;GO:0016787;GO:0016817;GO:0016818;GO:0017076;GO:0017111;GO:0019001;GO:0032553;GO:0032555;GO:0032561;GO:0035639	GO:0005739;GO:0043226;GO:0043227;GO:0043229;GO:0043231;GO:0044424;GO:0044444;GO:0044464	biosynthetic process;catabolic process;cellular biosynthetic process;cellular catabolic process;cellular component disassembly;cellular component disassembly at cellular level;cellular component organization;cellular component organization at cellular level;cellular component organization or biogenesis;cellular component organization or biogenesis at cellular level;cellular macromolecular complex…	nucleotide binding;binding;catalytic activity;GTP binding;GTPase activity;guanyl nucleotide binding;guanyl ribonucleotide binding;hydrolase activity;hydrolase activity, acting on acid anhydrides;hydrolase activity, acting on acid anhydrides, in phosphorus-containing anhydrides;nucleoside-triphosphatase activity;purine nucleotide binding;purine ribonucleoside triphosphate binding;purine ribonucleo…	cell part;cytoplasmic part;intracellular membrane-bounded organelle;intracellular organelle;intracellular part;membrane-bounded organelle;mitochondrion;organelle	+	Known mitochondrial	+			1425_1_EV 1			+	11	11	11	21.6	21.6	21.6	86.6	3.66512	0.00826667	-3.0258	-12.7772	0.588907
CDK1;CDK3	P06493;A0A024QZP7;A0A087WZZ9;E5RIU6	Cyclin-dependent kinase 1	3.49517	0.0482484	30.2413	30.3968	30.2217	29.8249	29.9043	29.5752	30.1905	30.1347	30.3079	30.3485	30.4427	30.4247	29.7293	29.9872	30.0567	30.5374	30.2288	30.3202	GO:0000075;GO:0000077;GO:0000082;GO:0000083;GO:0000086;GO:0000165;GO:0000186;GO:0000187;GO:0000280;GO:0000302;GO:0000320;GO:0000741;GO:0001932;GO:0002218;GO:0002221;GO:0002224;GO:0002253;GO:0002376;GO:0002682;GO:0002684;GO:0002755;GO:0002756;GO:0002757;GO:0002758;GO:0002764;GO:0006139;GO:0006259;GO:0006260;GO:0006275;GO:0006281;GO:0006323;GO:0006355;GO:0006357;GO:0006461;GO:0006464;GO:0006468;GO:…	GO:0000166;GO:0003824;GO:0004672;GO:0004674;GO:0004693;GO:0005488;GO:0005524;GO:0008353;GO:0016301;GO:0016740;GO:0016772;GO:0016773;GO:0017076;GO:0030554;GO:0032553;GO:0032555;GO:0032559;GO:0035173;GO:0035639	GO:0005654;GO:0005739;GO:0005815;GO:0005829;GO:0005874;GO:0005876;GO:0030496;GO:0032991;GO:0043226;GO:0043227;GO:0043229;GO:0043231;GO:0043234;GO:0044422;GO:0044424;GO:0044428;GO:0044430;GO:0044444;GO:0044446;GO:0044464	cell cycle checkpoint;activation of immune response;activation of innate immune response;activation of MAPK activity;activation of MAPKK activity;activation of protein kinase activity;aging;anaphase-promoting complex-dependent proteasomal ubiquitin-dependent protein catabolic process;anatomical structure development;anatomical structure morphogenesis;apoptosis;axon guidance;biological regulation;…	nucleotide binding;adenyl nucleotide binding;adenyl ribonucleotide binding;ATP binding;binding;catalytic activity;cyclin-dependent protein kinase activity;histone kinase activity;kinase activity;phosphotransferase activity, alcohol group as acceptor;protein kinase activity;protein serine/threonine kinase activity;purine nucleotide binding;purine ribonucleoside triphosphate binding;purine ribonucl…	cell part;cytoplasmic part;cytoskeletal part;cytosol;intracellular membrane-bounded organelle;intracellular organelle;intracellular organelle part;intracellular part;macromolecular complex;membrane-bounded organelle;microtubule;microtubule organizing center;midbody;mitochondrion;nuclear part;nucleoplasm;organelle;organelle part;protein complex;spindle microtubule	+	Known mitochondrial							+	18	18	17	55.9	55.9	55.9	34.095	0.886009	0.178109	0.118741	1.9015	0.483427
HADH	A0A1W2PNM1;A0A0D9SFP2;Q16836;A0A0A0MSE2;E9PF18;A0A1W2PQ78;A0A1W2PQV5	Hydroxyacyl-coenzyme A dehydrogenase, mitochondrial	3.49446	0.0479753	30.7443	30.5394	30.6726	30.3423	30.1911	30.0571	30.5744	30.4847	30.3621	30.8368	30.8863	30.7131	30.5289	30.5803	30.7674	30.5711	30.6724	30.6889	GO:0006082;GO:0006629;GO:0006631;GO:0006635;GO:0008152;GO:0009056;GO:0009062;GO:0009987;GO:0016042;GO:0016054;GO:0019395;GO:0019752;GO:0030258;GO:0032787;GO:0034440;GO:0042180;GO:0043436;GO:0044237;GO:0044238;GO:0044242;GO:0044248;GO:0044255;GO:0044281;GO:0044282;GO:0046395;GO:0055114;GO:0072329	GO:0000166;GO:0003824;GO:0003857;GO:0005488;GO:0016491;GO:0016614;GO:0016616;GO:0048037;GO:0050662;GO:0051287;GO:0070403	GO:0005634;GO:0005739;GO:0005759;GO:0031974;GO:0043226;GO:0043227;GO:0043229;GO:0043231;GO:0043233;GO:0044422;GO:0044424;GO:0044429;GO:0044444;GO:0044446;GO:0044464;GO:0070013	carboxylic acid catabolic process;carboxylic acid metabolic process;catabolic process;cellular catabolic process;cellular ketone metabolic process;cellular lipid catabolic process;cellular lipid metabolic process;cellular metabolic process;cellular process;fatty acid beta-oxidation;fatty acid catabolic process;fatty acid metabolic process;fatty acid oxidation;lipid catabolic process;lipid metabol…	nucleotide binding;3-hydroxyacyl-CoA dehydrogenase activity;binding;catalytic activity;coenzyme binding;cofactor binding;NAD binding;NAD+ binding;oxidoreductase activity;oxidoreductase activity, acting on CH-OH group of donors;oxidoreductase activity, acting on the CH-OH group of donors, NAD or NADP as acceptor	cell part;cytoplasmic part;intracellular membrane-bounded organelle;intracellular organelle;intracellular organelle lumen;intracellular organelle part;intracellular part;membrane-bounded organelle;membrane-enclosed lumen;mitochondrial matrix;mitochondrial part;mitochondrion;nucleus;organelle;organelle lumen;organelle part	+	Known mitochondrial							+	15	15	15	53.6	53.6	53.6	29.096	0.946073	0.154838	0.159936	2.02214	1.75844
BSG	P35613;A0A087WUV8;A0A087X2B5;I3L192	Basigin	3.48962	0.0478773	30.3653	30.3668	30.4741	30.984	31.2566	30.8884	30.9045	31.0531	30.9294	30.611	30.8273	30.5253	30.9669	30.7476	31.0131	30.9057	30.9774	31.0576	GO:0002376;GO:0003006;GO:0006082;GO:0006090;GO:0006928;GO:0007165;GO:0007166;GO:0007566;GO:0007596;GO:0007599;GO:0008152;GO:0009653;GO:0009719;GO:0009725;GO:0009887;GO:0009888;GO:0009987;GO:0010033;GO:0010035;GO:0010038;GO:0016477;GO:0019752;GO:0022414;GO:0032501;GO:0032502;GO:0032787;GO:0040011;GO:0042180;GO:0042221;GO:0042475;GO:0042476;GO:0043434;GO:0043436;GO:0044237;GO:0044281;GO:0046689;GO:…	GO:0005488;GO:0005529;GO:0005537;GO:0030246;GO:0048029	GO:0000139;GO:0002080;GO:0005739;GO:0005886;GO:0012506;GO:0016020;GO:0016021;GO:0016023;GO:0030659;GO:0030667;GO:0031090;GO:0031224;GO:0031410;GO:0031982;GO:0031988;GO:0042383;GO:0042470;GO:0043226;GO:0043227;GO:0043229;GO:0043231;GO:0044422;GO:0044424;GO:0044425;GO:0044431;GO:0044433;GO:0044444;GO:0044446;GO:0044464;GO:0045121;GO:0048770	anatomical structure development;anatomical structure morphogenesis;biological regulation;blood coagulation;carboxylic acid metabolic process;cell migration;cell motility;cell surface receptor linked signaling pathway;cellular component movement;cellular ketone metabolic process;cellular metabolic process;cellular process;cellular response to stimulus;coagulation;decidualization;developmental pro…	binding;carbohydrate binding;mannose binding;monosaccharide binding;sugar binding	acrosomal membrane;cell part;cytoplasmic membrane-bounded vesicle;cytoplasmic part;cytoplasmic vesicle;cytoplasmic vesicle membrane;cytoplasmic vesicle part;Golgi apparatus part;Golgi membrane;integral to membrane;intracellular membrane-bounded organelle;intracellular organelle;intracellular organelle part;intracellular part;intrinsic to membrane;melanosome;membrane;membrane part;membrane raft;me…	+	Predicted mitochondrial							+	13	13	10	34.5	34.5	27	42.2	1.22524	0.100219	0.25246	2.6082	0.414377
CLTC;CLTCL1	A0A087WVQ6;Q00610	Clathrin heavy chain;Clathrin heavy chain 1	3.4879	0.0476098	30.8236	30.7787	30.7855	31.36	31.5814	31.086	31.1279	31.1743	31.3216	30.8545	30.9094	30.8661	31.1544	31.3067	31.1242	31.3776	31.3022	31.2894	GO:0000041;GO:0000280;GO:0002376;GO:0002478;GO:0002495;GO:0002504;GO:0006810;GO:0006811;GO:0006812;GO:0006826;GO:0006886;GO:0006892;GO:0006897;GO:0006898;GO:0006996;GO:0007067;GO:0008152;GO:0009653;GO:0009987;GO:0010324;GO:0010827;GO:0010828;GO:0015031;GO:0015682;GO:0016043;GO:0016044;GO:0016192;GO:0019882;GO:0019884;GO:0019886;GO:0022402;GO:0022403;GO:0030001;GO:0031623;GO:0032502;GO:0032879;GO:…	GO:0004871;GO:0005198;GO:0060089	GO:0000139;GO:0005739;GO:0005802;GO:0005819;GO:0005829;GO:0005905;GO:0012506;GO:0016020;GO:0016023;GO:0030117;GO:0030118;GO:0030120;GO:0030125;GO:0030130;GO:0030132;GO:0030135;GO:0030136;GO:0030659;GO:0030662;GO:0030665;GO:0030666;GO:0030669;GO:0031090;GO:0031410;GO:0031982;GO:0031988;GO:0032588;GO:0032991;GO:0042470;GO:0043226;GO:0043227;GO:0043228;GO:0043229;GO:0043230;GO:0043231;GO:0043232;GO:…	anatomical structure morphogenesis;antigen processing and presentation;antigen processing and presentation of exogenous antigen;antigen processing and presentation of exogenous peptide antigen;antigen processing and presentation of exogenous peptide antigen via MHC class II;antigen processing and presentation of peptide antigen;antigen processing and presentation of peptide antigen via MHC class …	molecular transducer activity;signal transducer activity;structural molecule activity	cell part;clathrin coat;clathrin coat of coated pit;clathrin coat of trans-Golgi network vesicle;clathrin coated vesicle membrane;clathrin vesicle coat;clathrin-coated endocytic vesicle membrane;clathrin-coated vesicle;coated pit;coated vesicle;coated vesicle membrane;cytoplasmic membrane-bounded vesicle;cytoplasmic part;cytoplasmic vesicle;cytoplasmic vesicle membrane;cytoplasmic vesicle part;cy…	+	Predicted mitochondrial	+			1425_1_EV 1			+	57	57	57	34.7	34.7	34.7	192.06	1.68331	0.0447755	0.0806999	3.70555	0.405842
CCDC127	Q96BQ5	Coiled-coil domain-containing protein 127	3.48439	0.0474909	25.364	24.9698	24.4289	25.1753	25.359	25.3887	25.6263	25.4107	24.9209	24.695	24.1836	24.3474	24.2037	24.084	24.3791	25.4074	25.7716	25.7271							+	Known mitochondrial		+		1425_4_EV 4			+	6	6	6	33.1	33.1	33.1	30.834	0.759428	0.228483	-0.512198	-1.65136	3.24908
MRPL39	Q9NYK5;C9JG87	39S ribosomal protein L39, mitochondrial	3.45542	0.0481928	30.5521	30.5142	30.4003	30.306	30.2406	30.4922	30.3457	30.4394	30.4616	30.1061	30.0572	30.2844	30.1821	30.1536	30.0396	30.0932	30.0879	30.0058		GO:0000166;GO:0005488	GO:0000313;GO:0005761;GO:0005840;GO:0030529;GO:0032991;GO:0043226;GO:0043228;GO:0043229;GO:0043232;GO:0044422;GO:0044424;GO:0044429;GO:0044444;GO:0044446;GO:0044464		binding;nucleotide binding	cell part;cytoplasmic part;intracellular non-membrane-bounded organelle;intracellular organelle;intracellular organelle part;intracellular part;macromolecular complex;mitochondrial part;mitochondrial ribosome;non-membrane-bounded organelle;organellar ribosome;organelle;organelle part;ribonucleoprotein complex;ribosome	+	Known mitochondrial	+		+	1425_1_EV 1;1425_8_EV 8			+	16	16	16	54.1	54.1	54.1	38.711	1.83014	0.0358837	-0.339646	-4.10552	1.19447
MRPS6	P82932	28S ribosomal protein S6, mitochondrial	3.45422	0.0479042	28.8746	28.6666	28.7631	28.8855	28.716	28.9046	28.7946	28.5915	28.7462	28.3768	28.541	28.2179	28.5119	28.4281	28.4053	28.2473	28.2511	28.4678	GO:0006412;GO:0008152;GO:0009058;GO:0009059;GO:0009987;GO:0019538;GO:0034645;GO:0043170;GO:0044237;GO:0044238;GO:0044249;GO:0044260;GO:0044267	GO:0003676;GO:0003723;GO:0003735;GO:0005198;GO:0005488;GO:0019843	GO:0005739;GO:0015935;GO:0030529;GO:0032991;GO:0043226;GO:0043227;GO:0043229;GO:0043231;GO:0044422;GO:0044424;GO:0044444;GO:0044446;GO:0044464	biosynthetic process;cellular biosynthetic process;cellular macromolecule biosynthetic process;cellular macromolecule metabolic process;cellular metabolic process;cellular process;cellular protein metabolic process;macromolecule biosynthetic process;macromolecule metabolic process;metabolic process;primary metabolic process;protein metabolic process;translation	binding;nucleic acid binding;RNA binding;rRNA binding;structural constituent of ribosome;structural molecule activity	cell part;cytoplasmic part;intracellular membrane-bounded organelle;intracellular organelle;intracellular organelle part;intracellular part;macromolecular complex;membrane-bounded organelle;mitochondrion;organelle;organelle part;ribonucleoprotein complex;small ribosomal subunit	+	Known mitochondrial		+	+	1425_4_EV 4;1425_8_EV 8			+	10	10	10	75.2	75.2	75.2	14.226	1.60809	0.051343	-0.389532	-3.51075	2.3233
SPTLC2	O15270;H0YJV2	Serine palmitoyltransferase 2	3.45162	0.0478095	26.6303	26.3468	26.8624	27.1181	27.3891	27.2829	27.2692	27.0301	27.1196	27.525	27.0785	27.4706	27.4382	27.5481	27.5745	27.4025	27.4205	27.3454	GO:0006066;GO:0006629;GO:0006643;GO:0006644;GO:0006665;GO:0006667;GO:0006670;GO:0006672;GO:0006684;GO:0006686;GO:0006807;GO:0008152;GO:0008610;GO:0008654;GO:0009058;GO:0009308;GO:0009987;GO:0019637;GO:0030148;GO:0034641;GO:0044237;GO:0044238;GO:0044249;GO:0044255;GO:0044271;GO:0044281;GO:0044283;GO:0046165;GO:0046467;GO:0046511;GO:0046512;GO:0046513;GO:0046519;GO:0046520	GO:0003824;GO:0004758;GO:0005488;GO:0016408;GO:0016409;GO:0016454;GO:0016740;GO:0016746;GO:0016747;GO:0019842;GO:0030170;GO:0048037;GO:0070279	GO:0002178;GO:0005739;GO:0016021;GO:0017059;GO:0031211;GO:0031224;GO:0032991;GO:0043226;GO:0043227;GO:0043229;GO:0043231;GO:0043234;GO:0044422;GO:0044424;GO:0044425;GO:0044432;GO:0044444;GO:0044446;GO:0044464	alcohol biosynthetic process;alcohol metabolic process;amine metabolic process;biosynthetic process;cellular biosynthetic process;cellular lipid metabolic process;cellular metabolic process;cellular nitrogen compound biosynthetic process;cellular nitrogen compound metabolic process;cellular process;ceramide biosynthetic process;ceramide metabolic process;lipid biosynthetic process;lipid metabolic…	catalytic activity;binding;C-acyltransferase activity;catalytic activity;cofactor binding;C-palmitoyltransferase activity;palmitoyltransferase activity;pyridoxal phosphate binding;serine C-palmitoyltransferase activity;transferase activity;transferase activity, transferring acyl groups;transferase activity, transferring acyl groups other than amino-acyl groups;vitamin B6 binding;vitamin B6 bindin…	cell part;cytoplasmic part;endoplasmic reticulum palmitoyltransferase complex;endoplasmic reticulum part;integral to membrane;intracellular membrane-bounded organelle;intracellular organelle;intracellular organelle part;intracellular part;intrinsic to membrane;macromolecular complex;membrane part;membrane-bounded organelle;mitochondrion;organelle;organelle part;palmitoyltransferase complex;protei…	+	Predicted mitochondrial	+		+	1425_1_EV 1;1425_8_EV 8			+	13	13	13	35.1	35.1	35.1	62.924	1.65599	0.0454581	0.744865	3.63405	1.34661
AK3	Q9UIJ7	GTP:AMP phosphotransferase AK3, mitochondrial	3.44879	0.0475503	28.911	28.7576	28.9286	29.0668	28.9069	29.183	28.9154	28.8645	29.1578	29.4514	29.3733	29.3346	29.465	29.346	29.2995	29.213	29.3496	29.5107	GO:0006139;GO:0006163;GO:0006213;GO:0006220;GO:0006753;GO:0006807;GO:0007596;GO:0007599;GO:0008152;GO:0009116;GO:0009117;GO:0009119;GO:0009123;GO:0009126;GO:0009141;GO:0009144;GO:0009147;GO:0009150;GO:0009161;GO:0009167;GO:0009199;GO:0009205;GO:0009208;GO:0009218;GO:0009259;GO:0009987;GO:0032501;GO:0034641;GO:0044237;GO:0044238;GO:0044281;GO:0046033;GO:0046039;GO:0046041;GO:0046051;GO:0046131;GO:…	GO:0000166;GO:0003824;GO:0005488;GO:0005524;GO:0005525;GO:0016301;GO:0016740;GO:0016772;GO:0016776;GO:0017076;GO:0019001;GO:0019201;GO:0019205;GO:0030554;GO:0032553;GO:0032555;GO:0032559;GO:0032561;GO:0035639;GO:0046899	GO:0005759;GO:0031974;GO:0043233;GO:0044422;GO:0044424;GO:0044429;GO:0044444;GO:0044446;GO:0044464;GO:0070013	AMP metabolic process;biological regulation;blood coagulation;cellular metabolic process;cellular nitrogen compound metabolic process;cellular process;coagulation;GTP metabolic process;hemostasis;heterocycle metabolic process;ITP metabolic process;metabolic process;multicellular organismal process;nitrogen compound metabolic process;nucleobase-containing compound metabolic process;nucleobase-cont…	nucleotide binding;adenyl nucleotide binding;adenyl ribonucleotide binding;ATP binding;binding;catalytic activity;GTP binding;guanyl nucleotide binding;guanyl ribonucleotide binding;kinase activity;nucleobase-containing compound kinase activity;nucleoside triphosphate adenylate kinase activity;nucleotide kinase activity;phosphotransferase activity, phosphate group as acceptor;purine nucleotide bi…	cell part;cytoplasmic part;intracellular organelle lumen;intracellular organelle part;intracellular part;membrane-enclosed lumen;mitochondrial matrix;mitochondrial part;organelle lumen;organelle part	+	Known mitochondrial	+			1425_1_EV 1			+	17	17	17	65.2	65.2	65.2	25.565	2.89861	0.0103273	0.52069	8.09968	1.5571
GNG5	P63218	Guanine nucleotide-binding protein G(I)/G(S)/G(O) subunit gamma-5	3.44429	0.0474588	28.0141	28.4243	28.4843	29.1093	29.1052	28.939	29.1193	29.0779	28.9679	28.647	28.7069	28.5362	29.2142	29.0027	29.1771	28.9096	28.6018	29.0949	GO:0006091;GO:0006112;GO:0007154;GO:0007165;GO:0007166;GO:0007186;GO:0007267;GO:0007268;GO:0008152;GO:0009719;GO:0009725;GO:0009987;GO:0010033;GO:0015980;GO:0023052;GO:0032870;GO:0033762;GO:0042221;GO:0043434;GO:0044237;GO:0050789;GO:0050794;GO:0050896;GO:0051716;GO:0055114;GO:0065007;GO:0070887;GO:0071310;GO:0071375;GO:0071377;GO:0071495	GO:0003824;GO:0003924;GO:0004871;GO:0016462;GO:0016787;GO:0016817;GO:0016818;GO:0017111;GO:0060089	GO:0005834;GO:0019897;GO:0019898;GO:0031234;GO:0032991;GO:0043234;GO:0044424;GO:0044425;GO:0044459;GO:0044464	biological regulation;cell communication;cell surface receptor linked signaling pathway;cell-cell signaling;cellular metabolic process;cellular process;cellular response to chemical stimulus;cellular response to endogenous stimulus;cellular response to glucagon stimulus;cellular response to hormone stimulus;cellular response to organic substance;cellular response to peptide hormone stimulus;cellu…	catalytic activity;GTPase activity;hydrolase activity;hydrolase activity, acting on acid anhydrides;hydrolase activity, acting on acid anhydrides, in phosphorus-containing anhydrides;molecular transducer activity;nucleoside-triphosphatase activity;pyrophosphatase activity;signal transducer activity	cell part;extrinsic to internal side of plasma membrane;extrinsic to membrane;extrinsic to plasma membrane;heterotrimeric G-protein complex;intracellular part;macromolecular complex;membrane part;plasma membrane part;protein complex	+	Predicted mitochondrial							+	5	5	5	36.8	36.8	36.8	7.3184	0.968382	0.144904	0.322446	2.06735	0.393641
CHCHD2;CHCHD2P9	Q9Y6H1;Q5T1J5	Coiled-coil-helix-coiled-coil-helix domain-containing protein 2;Putative coiled-coil-helix-coiled-coil-helix domain-containing protein CHCHD2P9, mitochondrial	3.4374	0.0473216	28.3357	28.1497	28.1643	27.6687	27.1128	27.6568	28.007	27.9648	28.1083	28.2075	28.6034	28.7118	28.3427	28.3124	28.2472	28.2178	28.3799	28.1488			GO:0005739;GO:0043226;GO:0043227;GO:0043229;GO:0043231;GO:0044424;GO:0044444;GO:0044464			cell part;cytoplasmic part;intracellular membrane-bounded organelle;intracellular organelle;intracellular part;membrane-bounded organelle;mitochondrion;organelle	+	Known mitochondrial		+		1425_4_EV 4			+	6	6	6	35.1	35.1	35.1	15.512	0.819424	0.206213	0.291051	1.76934	1.94168
TUBB;TUBB3	Q5JP53;P07437;Q5ST81	Tubulin beta chain	3.43149	0.0473023	31.3729	31.3894	31.3015	31.7232	31.7625	31.6425	31.6648	31.5848	31.8186	31.474	31.3384	31.2923	31.6087	31.9255	31.6593	31.9156	31.7716	31.7733	GO:0000086;GO:0000226;GO:0000280;GO:0001906;GO:0001909;GO:0002228;GO:0002252;GO:0002376;GO:0002443;GO:0002449;GO:0006457;GO:0006458;GO:0006461;GO:0006810;GO:0006917;GO:0006928;GO:0006935;GO:0006950;GO:0006952;GO:0006955;GO:0006996;GO:0007010;GO:0007017;GO:0007051;GO:0007067;GO:0007411;GO:0008152;GO:0009605;GO:0009987;GO:0010941;GO:0010942;GO:0012502;GO:0016043;GO:0019538;GO:0022402;GO:0022403;GO:…	GO:0000166;GO:0003824;GO:0003924;GO:0005102;GO:0005198;GO:0005200;GO:0005488;GO:0005515;GO:0005525;GO:0016462;GO:0016787;GO:0016817;GO:0016818;GO:0017076;GO:0017111;GO:0019001;GO:0032553;GO:0032555;GO:0032561;GO:0035639;GO:0042277;GO:0042287;GO:0042288	GO:0005634;GO:0005641;GO:0005737;GO:0005829;GO:0005856;GO:0005874;GO:0005886;GO:0015630;GO:0016020;GO:0030424;GO:0031970;GO:0031974;GO:0031982;GO:0031988;GO:0032991;GO:0042995;GO:0043005;GO:0043226;GO:0043227;GO:0043228;GO:0043229;GO:0043230;GO:0043231;GO:0043232;GO:0043234;GO:0044297;GO:0044421;GO:0044422;GO:0044424;GO:0044428;GO:0044430;GO:0044444;GO:0044446;GO:0044464;GO:0065010;GO:0070062	axon guidance;biological regulation;cell cycle phase;cell cycle process;cell division;cell killing;cellular component assembly;cellular component assembly at cellular level;cellular component movement;cellular component organization;cellular component organization at cellular level;cellular component organization or biogenesis;cellular component organization or biogenesis at cellular level;cellul…	nucleotide binding;binding;catalytic activity;GTP binding;GTPase activity;guanyl nucleotide binding;guanyl ribonucleotide binding;hydrolase activity;hydrolase activity, acting on acid anhydrides;hydrolase activity, acting on acid anhydrides, in phosphorus-containing anhydrides;MHC class I protein binding;MHC protein binding;nucleoside-triphosphatase activity;nucleotide binding;peptide binding";pr…	axon;cell body;cell part;cell projection;cytoplasm;cytoplasmic part;cytoskeletal part;cytoskeleton;cytosol;extracellular membrane-bounded organelle;extracellular organelle;extracellular region part;extracellular vesicular exosome;intracellular membrane-bounded organelle;intracellular non-membrane-bounded organelle;intracellular organelle;intracellular organelle part;intracellular part;macromolecu…	+	Known mitochondrial;Predicted mitochondrial							+	25	25	5	48.1	48.1	11.5	47.766	0.0790404	0.913478	0.0136426	0.224178	0.073183
MRPS7	J3QLS3;Q9Y2R9;J3QQS1;J3KSI8;J3QKW2	28S ribosomal protein S7, mitochondrial	3.4299	0.0470751	29.8204	29.7186	29.7978	29.4792	29.4554	29.6022	29.5709	29.641	29.7592	29.4388	29.4496	29.4286	29.4838	29.1752	29.3854	29.3401	29.3285	29.4432	GO:0006412;GO:0008152;GO:0009058;GO:0009059;GO:0009987;GO:0019538;GO:0034645;GO:0043170;GO:0044237;GO:0044238;GO:0044249;GO:0044260;GO:0044267	GO:0003676;GO:0003723;GO:0003735;GO:0005198;GO:0005488	GO:0005739;GO:0005840;GO:0015935;GO:0022627;GO:0030529;GO:0032991;GO:0043226;GO:0043227;GO:0043228;GO:0043229;GO:0043231;GO:0043232;GO:0044422;GO:0044424;GO:0044444;GO:0044446;GO:0044464	biosynthetic process;cellular biosynthetic process;cellular macromolecule biosynthetic process;cellular macromolecule metabolic process;cellular metabolic process;cellular process;cellular protein metabolic process;macromolecule biosynthetic process;macromolecule metabolic process;metabolic process;primary metabolic process;protein metabolic process;translation	binding;nucleic acid binding;RNA binding;structural constituent of ribosome;structural molecule activity	cell part;cytoplasmic part;cytosolic small ribosomal subunit;intracellular membrane-bounded organelle;intracellular non-membrane-bounded organelle;intracellular organelle;intracellular organelle part;intracellular part;macromolecular complex;membrane-bounded organelle;mitochondrion;non-membrane-bounded organelle;organelle;organelle part;ribonucleoprotein complex;ribosome;small ribosomal subunit	+	Known mitochondrial	+		+	1425_1_EV 1;1425_8_EV 8			+	25	25	25	59	59	59	31.704	3.38106	0.0103333	-0.339908	-10.807	0.739964
APEX1	P27695;G3V3M6;G3V5Q1;G3V3C7;G3V5D9;A0A0C4DGK8	DNA-(apurinic or apyrimidinic site) lyase;DNA-(apurinic or apyrimidinic site) lyase, mitochondrial	3.42033	0.0472184	29.4581	29.499	29.549	28.6615	28.7426	28.7642	29.2278	29.0417	29.3559	29.4068	29.5269	29.464	28.5935	29.0277	29.1194	29.2393	28.8822	29.2216	GO:0000302;GO:0006139;GO:0006259;GO:0006281;GO:0006282;GO:0006284;GO:0006304;GO:0006310;GO:0006351;GO:0006355;GO:0006730;GO:0006807;GO:0006950;GO:0006974;GO:0006979;GO:0007568;GO:0008152;GO:0009058;GO:0009059;GO:0009719;GO:0009725;GO:0009889;GO:0009893;GO:0009987;GO:0010033;GO:0010035;GO:0010468;GO:0010556;GO:0010604;GO:0010608;GO:0014910;GO:0014912;GO:0016070;GO:0016071;GO:0019219;GO:0019222;GO:…	GO:0000988;GO:0000989;GO:0003676;GO:0003677;GO:0003682;GO:0003684;GO:0003712;GO:0003713;GO:0003714;GO:0003723;GO:0003824;GO:0003906;GO:0004518;GO:0004519;GO:0004520;GO:0004521;GO:0004523;GO:0004527;GO:0004528;GO:0004536;GO:0004540;GO:0004844;GO:0005488;GO:0008081;GO:0008408;GO:0016491;GO:0016787;GO:0016788;GO:0016798;GO:0016799;GO:0016829;GO:0016835;GO:0016890;GO:0016891;GO:0016893;GO:0019104;GO:…	GO:0005622;GO:0005634;GO:0005667;GO:0005730;GO:0005739;GO:0005783;GO:0005813;GO:0005815;GO:0005840;GO:0016604;GO:0016607;GO:0030529;GO:0032991;GO:0043226;GO:0043227;GO:0043228;GO:0043229;GO:0043231;GO:0043232;GO:0043234;GO:0044422;GO:0044424;GO:0044428;GO:0044430;GO:0044444;GO:0044446;GO:0044451;GO:0044464;GO:0048471	response to reactive oxygen species;aging;base-excision repair;biological regulation;biosynthetic process;cell redox homeostasis;cellular biosynthetic process;cellular homeostasis;cellular macromolecule biosynthetic process;cellular macromolecule metabolic process;cellular metabolic process;cellular nitrogen compound metabolic process;cellular process;cellular response to cAMP;cellular response t…	nucleic acid binding;protein binding transcription factor activity;3'-5' exonuclease activity;binding;carbon-oxygen lyase activity;catalytic activity;cation binding;chromatin binding;chromatin DNA binding;damaged DNA binding;deoxyribonuclease activity;DNA binding;DNA N-glycosylase activity;DNA-(apurinic or apyrimidinic site) lyase activity;endodeoxyribonuclease activity;endonuclease activity;endo…	cell part;centrosome;cytoplasmic part;cytoskeletal part;endoplasmic reticulum;intracellular;intracellular membrane-bounded organelle;intracellular non-membrane-bounded organelle;intracellular organelle;intracellular organelle part;intracellular part;macromolecular complex;membrane-bounded organelle;microtubule organizing center;mitochondrion;non-membrane-bounded organelle;nuclear body;nuclear par…	+	Known mitochondrial							+	18	18	18	47.8	47.8	47.8	35.554	0.343577	0.567694	-0.0361074	-0.829731	0.505289
ATPIF1	Q9UII2;A0A0B4J230	ATPase inhibitor, mitochondrial	3.39792	0.04768	31.9406	31.8457	31.9054	31.9724	31.9189	32.1563	32.0968	32.1166	32.0247	32.1878	32.3199	32.2976	32.5472	32.2856	32.3193	32.2809	32.118	32.2542	GO:0001525;GO:0001936;GO:0001937;GO:0006091;GO:0006140;GO:0006461;GO:0006778;GO:0006779;GO:0006783;GO:0006807;GO:0008152;GO:0008285;GO:0009058;GO:0009892;GO:0009987;GO:0010941;GO:0016043;GO:0018130;GO:0019219;GO:0019222;GO:0022607;GO:0030099;GO:0030154;GO:0030218;GO:0031323;GO:0031324;GO:0032502;GO:0033013;GO:0033014;GO:0034641;GO:0042127;GO:0042168;GO:0042440;GO:0042981;GO:0043067;GO:0043086;GO:…	GO:0004857;GO:0005488;GO:0005515;GO:0005516;GO:0019899;GO:0030234;GO:0042030;GO:0042802;GO:0042803;GO:0043532;GO:0046983;GO:0051117;GO:0060589;GO:0060590	GO:0005739;GO:0009986;GO:0043226;GO:0043227;GO:0043229;GO:0043231;GO:0044424;GO:0044444;GO:0044464	anatomical structure formation involved in morphogenesis;angiogenesis;biological regulation;biosynthetic process;cell differentiation;cellular biosynthetic process;cellular component assembly;cellular component organization;cellular component organization or biogenesis;cellular developmental process;cellular metabolic process;cellular nitrogen compound biosynthetic process;cellular nitrogen compo…	angiostatin binding;ATPase binding;ATPase inhibitor activity;ATPase regulator activity;binding;calmodulin binding;enzyme binding;enzyme inhibitor activity;enzyme regulator activity;identical protein binding;nucleoside-triphosphatase regulator activity;protein binding;protein dimerization activity;protein homodimerization activity	cell part;cell surface;cytoplasmic part;intracellular membrane-bounded organelle;intracellular organelle;intracellular part;membrane-bounded organelle;mitochondrion;organelle	+	Known mitochondrial	+			1425_1_EV 1			+	30	30	30	69.8	69.8	69.8	12.249	2.77741	0.0154545	0.371208	7.52526	1.55304
AP1B1;AP2B1	P63010;A0A087X253;A0A087WU93;A0A087WZQ6;A0A087WYD1	AP-2 complex subunit beta	3.39579	0.0474545	29.9361	30.0121	29.8857	30.5756	30.636	30.3045	30.2569	30.3116	30.1698	30.1435	30.303	30.2663	30.4265	30.2836	30.362	30.196	30.3148	30.2906	GO:0002376;GO:0002478;GO:0002495;GO:0002504;GO:0002682;GO:0002697;GO:0002831;GO:0006461;GO:0006810;GO:0006886;GO:0006901;GO:0006935;GO:0006996;GO:0007154;GO:0007165;GO:0007166;GO:0007167;GO:0007169;GO:0007173;GO:0007267;GO:0007268;GO:0007411;GO:0009605;GO:0009966;GO:0009968;GO:0009987;GO:0010646;GO:0010648;GO:0015031;GO:0016032;GO:0016043;GO:0016050;GO:0016192;GO:0019882;GO:0019884;GO:0019886;GO:…	GO:0005215;GO:0008565;GO:0022892	GO:0005802;GO:0005829;GO:0005886;GO:0005905;GO:0012506;GO:0016020;GO:0030117;GO:0030118;GO:0030119;GO:0030131;GO:0030659;GO:0030662;GO:0030665;GO:0030666;GO:0030669;GO:0031090;GO:0032991;GO:0043234;GO:0044422;GO:0044424;GO:0044425;GO:0044431;GO:0044433;GO:0044444;GO:0044446;GO:0044464	antigen processing and presentation;antigen processing and presentation of exogenous antigen;antigen processing and presentation of exogenous peptide antigen;antigen processing and presentation of exogenous peptide antigen via MHC class II;antigen processing and presentation of peptide antigen;antigen processing and presentation of peptide antigen via MHC class II;antigen processing and presentat…	protein transporter activity;substrate-specific transporter activity;transporter activity	AP-type membrane coat adaptor complex;cell part;clathrin adaptor complex;clathrin coat;clathrin coated vesicle membrane;clathrin-coated endocytic vesicle membrane;coated pit;coated vesicle membrane;cytoplasmic part;cytoplasmic vesicle membrane;cytoplasmic vesicle part;cytosol;endocytic vesicle membrane;Golgi apparatus part;intracellular organelle part;intracellular part;macromolecular complex;mem…	+	Predicted mitochondrial	+			1425_1_EV 1			+	36	36	23	34.5	34.5	23.4	104.55	2.07364	0.0232409	0.292995	4.83342	0.602721
CALR	P27797;K7EJB9	Calreticulin	3.39385	0.0472316	32.9387	33.0998	32.9751	33.2931	33.41	33.3463	33.5973	33.4903	33.5781	33.3216	33.2274	33.6725	33.5357	33.5849	33.3591	33.6818	33.7964	33.6073	GO:0000122;GO:0001932;GO:0002376;GO:0002474;GO:0002478;GO:0002479;GO:0002501;GO:0002502;GO:0002682;GO:0002684;GO:0002685;GO:0002687;GO:0002688;GO:0002690;GO:0005975;GO:0006275;GO:0006355;GO:0006357;GO:0006417;GO:0006457;GO:0006461;GO:0006464;GO:0006486;GO:0006487;GO:0006605;GO:0006611;GO:0006810;GO:0006886;GO:0006913;GO:0006950;GO:0006987;GO:0006996;GO:0007010;GO:0007050;GO:0007165;GO:0007276;GO:…	GO:0001846;GO:0001848;GO:0001849;GO:0003676;GO:0003677;GO:0003723;GO:0003729;GO:0005102;GO:0005488;GO:0005506;GO:0005509;GO:0005515;GO:0008270;GO:0030246;GO:0035257;GO:0035258;GO:0042277;GO:0042562;GO:0043167;GO:0043169;GO:0044183;GO:0046872;GO:0046914;GO:0050681;GO:0051082;GO:0051087;GO:0051427	GO:0001669;GO:0005578;GO:0005615;GO:0005634;GO:0005783;GO:0005788;GO:0005794;GO:0005829;GO:0005844;GO:0009897;GO:0009986;GO:0016021;GO:0016023;GO:0030141;GO:0030176;GO:0030529;GO:0031012;GO:0031224;GO:0031227;GO:0031300;GO:0031301;GO:0031410;GO:0031974;GO:0031982;GO:0031988;GO:0032991;GO:0033018;GO:0042824;GO:0043226;GO:0043227;GO:0043229;GO:0043231;GO:0043233;GO:0043234;GO:0044421;GO:0044422;GO:…	negative regulation of transcription from RNA polymerase II promoter;actin cytoskeleton organization;actin filament-based process;activation of signaling protein activity involved in unfolded protein response;aging;antigen processing and presentation;antigen processing and presentation of exogenous antigen;antigen processing and presentation of exogenous peptide antigen;antigen processing and pre…	androgen receptor binding;binding;calcium ion binding;carbohydrate binding;cation binding;chaperone binding;complement binding;complement component C1q binding;DNA binding;hormone binding;hormone receptor binding;ion binding;iron ion binding;metal ion binding;mRNA binding;nuclear hormone receptor binding;nucleic acid binding;opsonin binding;peptide binding;protein binding;protein binding involved…	acrosomal vesicle;cell part;cell surface;cytoplasmic membrane-bounded vesicle;cytoplasmic part;cytoplasmic vesicle;cytosol;endoplasmic reticulum;endoplasmic reticulum lumen;endoplasmic reticulum part;external side of plasma membrane;extracellular matrix;extracellular region part;extracellular space;Golgi apparatus;integral to endoplasmic reticulum membrane;integral to lumenal side of endoplasmic …	+	Known mitochondrial							+	37	37	37	57.3	57.3	57.3	48.141	1.31038	0.086155	0.402658	2.79751	0.873325
C21orf33	A0A096LPI6;P0DPI2;A0A0B4J2D5;A0A096LNH5;H7C2G3;H7C1F6;A0A096LP73;A0A2R8YDR7;F2Z2Q0;A0A096LP12		3.38846	0.0471011	30.3368	30.5786	30.3987	30.176	30.3881	30.3197	30.4077	30.4322	30.4216	30.1543	29.9452	30.3084	29.9316	29.9633	29.8665	30.0908	30.1397	29.9689							+	Known mitochondrial		+	+	1425_4_EV 4;1425_8_EV 8			+	11	10	10	49.1	44.4	44.4	30.376	1.11155	0.114379	-0.302075	-2.36372	2.25824
PARP1	P09874	Poly [ADP-ribose] polymerase 1	3.38279	0.0469944	34.92	34.9132	34.9759	33.7066	34.0922	33.6934	34.2253	34.175	34.3584	35.1117	35.1243	34.9674	33.6867	34.3575	34.6197	34.7108	34.22	34.5786	GO:0000122;GO:0000723;GO:0006139;GO:0006259;GO:0006281;GO:0006284;GO:0006302;GO:0006352;GO:0006355;GO:0006357;GO:0006367;GO:0006464;GO:0006471;GO:0006807;GO:0006950;GO:0006974;GO:0006996;GO:0007165;GO:0007166;GO:0007167;GO:0007178;GO:0007179;GO:0008152;GO:0009058;GO:0009719;GO:0009725;GO:0009889;GO:0009890;GO:0009892;GO:0009987;GO:0010033;GO:0010468;GO:0010556;GO:0010558;GO:0010605;GO:0010629;GO:…	GO:0000166;GO:0003676;GO:0003677;GO:0003824;GO:0003950;GO:0005488;GO:0008270;GO:0016740;GO:0016757;GO:0016763;GO:0043167;GO:0043169;GO:0046872;GO:0046914;GO:0048037;GO:0050662;GO:0051287	GO:0005635;GO:0005667;GO:0005730;GO:0031967;GO:0031975;GO:0032991;GO:0043226;GO:0043228;GO:0043229;GO:0043232;GO:0043234;GO:0044422;GO:0044424;GO:0044428;GO:0044446;GO:0044451;GO:0044464	negative regulation of transcription from RNA polymerase II promoter;anatomical structure homeostasis;base-excision repair;biological regulation;biosynthetic process;cell surface receptor linked signaling pathway;cellular biosynthetic process;cellular component organization;cellular component organization at cellular level;cellular component organization or biogenesis;cellular component organizat…	nucleotide binding;binding;catalytic activity;cation binding;coenzyme binding;cofactor binding;DNA binding;ion binding;metal ion binding;NAD binding;NAD+ ADP-ribosyltransferase activity;nucleic acid binding;transferase activity;transferase activity, transferring glycosyl groups;transferase activity, transferring pentosyl groups;transition metal ion binding;zinc ion binding	cell part;envelope;intracellular non-membrane-bounded organelle;intracellular organelle;intracellular organelle part;intracellular part;macromolecular complex;non-membrane-bounded organelle;nuclear envelope;nuclear part;nucleolus;nucleoplasm part;organelle;organelle envelope;organelle part;protein complex;transcription factor complex	+	Known mitochondrial							+	129	129	129	73.6	73.6	73.6	113.08	1.14271	0.113581	0.131457	2.42985	0.564963
IDH3G	P51553;E9PF84;E7EQB8;G5E9Q7;H7C1W2	Isocitrate dehydrogenase [NAD] subunit gamma, mitochondrial;Isocitrate dehydrogenase [NAD] subunit, mitochondrial	3.35891	0.0475111	27.9411	28.1023	27.9021	28.1428	28.0758	27.8944	28.1208	27.8218	27.8277	28.428	28.3756	28.7808	28.4237	28.5462	28.3285	28.5049	28.761	28.4354	GO:0005975;GO:0006082;GO:0006084;GO:0006099;GO:0006102;GO:0006732;GO:0008152;GO:0009056;GO:0009109;GO:0009987;GO:0019752;GO:0042180;GO:0043436;GO:0044237;GO:0044238;GO:0044248;GO:0044281;GO:0046356;GO:0051186;GO:0051187	GO:0000166;GO:0000287;GO:0003824;GO:0004448;GO:0004449;GO:0005488;GO:0005524;GO:0016491;GO:0016614;GO:0016616;GO:0017076;GO:0030554;GO:0032553;GO:0032555;GO:0032559;GO:0035639;GO:0043167;GO:0043169;GO:0046872;GO:0048037;GO:0050662;GO:0051287	GO:0005634;GO:0005730;GO:0005739;GO:0005759;GO:0031974;GO:0043226;GO:0043227;GO:0043228;GO:0043229;GO:0043231;GO:0043232;GO:0043233;GO:0044422;GO:0044424;GO:0044428;GO:0044429;GO:0044444;GO:0044446;GO:0044464;GO:0070013	acetyl-CoA catabolic process;acetyl-CoA metabolic process;carbohydrate metabolic process;carboxylic acid metabolic process;catabolic process;cellular catabolic process;cellular ketone metabolic process;cellular metabolic process;cellular process;coenzyme catabolic process;coenzyme metabolic process;cofactor catabolic process;cofactor metabolic process;isocitrate metabolic process;metabolic proces…	nucleotide binding;adenyl nucleotide binding;adenyl ribonucleotide binding;ATP binding;binding;catalytic activity;cation binding;coenzyme binding;cofactor binding;ion binding;isocitrate dehydrogenase (NAD+) activity;isocitrate dehydrogenase activity;magnesium ion binding;metal ion binding;NAD binding;oxidoreductase activity;oxidoreductase activity, acting on CH-OH group of donors;oxidoreductase a…	cell part;cytoplasmic part;intracellular membrane-bounded organelle;intracellular non-membrane-bounded organelle;intracellular organelle;intracellular organelle lumen;intracellular organelle part;intracellular part;membrane-bounded organelle;membrane-enclosed lumen;mitochondrial matrix;mitochondrial part;mitochondrion;non-membrane-bounded organelle;nuclear part;nucleolus;nucleus;organelle;organel…	+	Known mitochondrial	+	+	+	1425_1_EV 1;1425_4_EV 4;1425_8_EV 8			+	14	13	13	39.7	36.9	36.9	42.794	1.74421	0.0395319	0.546298	3.86818	1.81366
ADCK3	Q8NI60	Atypical kinase ADCK3, mitochondrial	3.35058	0.0474254	29.6159	29.5452	29.5147	29.1914	29.1869	29.304	29.4887	29.5612	29.4647	29.3504	29.249	29.3847	29.3548	29.2976	29.1132	29.3179	29.2535	29.1984	GO:0008219;GO:0009987;GO:0016265	GO:0000166;GO:0003824;GO:0004672;GO:0004674;GO:0005488;GO:0005524;GO:0016301;GO:0016740;GO:0016772;GO:0016773;GO:0017076;GO:0030554;GO:0032553;GO:0032555;GO:0032559;GO:0035639	GO:0005739;GO:0043226;GO:0043227;GO:0043229;GO:0043231;GO:0044424;GO:0044444;GO:0044464	cell death;cellular process;death	nucleotide binding;adenyl nucleotide binding;adenyl ribonucleotide binding;ATP binding;binding;catalytic activity;kinase activity;phosphotransferase activity, alcohol group as acceptor;protein kinase activity;protein serine/threonine kinase activity;purine nucleotide binding;purine ribonucleoside triphosphate binding;purine ribonucleotide binding;ribonucleotide binding;transferase activity;transf…	cell part;cytoplasmic part;intracellular membrane-bounded organelle;intracellular organelle;intracellular part;membrane-bounded organelle;mitochondrion;organelle	+	Known mitochondrial	+		+	1425_1_EV 1;1425_8_EV 8			+	22	22	21	30.8	30.8	30.8	71.949	1.98558	0.0250738	-0.230593	-4.56017	0.123103
RPLP0;RPLP0P6	P05388;F8VU65;F8VWS0;G3V210;F8VW21;F8VZS0;F8VQY6;F8VPE8;F8VRK7;F8VS58;Q8NHW5	60S acidic ribosomal protein P0;60S acidic ribosomal protein P0-like	3.33188	0.0478242	29.657	29.8137	29.5395	29.9373	30.1645	29.9947	29.8347	29.8126	30.0344	29.8817	29.8688	29.9322	30.1412	30.3555	30.2616	29.9188	29.919	29.9996	GO:0000184;GO:0000956;GO:0006139;GO:0006401;GO:0006402;GO:0006413;GO:0006414;GO:0006415;GO:0006605;GO:0006612;GO:0006613;GO:0006614;GO:0006807;GO:0006810;GO:0006886;GO:0008152;GO:0009056;GO:0009057;GO:0009058;GO:0009059;GO:0009987;GO:0015031;GO:0016043;GO:0016070;GO:0016071;GO:0019048;GO:0019083;GO:0022411;GO:0022414;GO:0022415;GO:0022613;GO:0032774;GO:0032984;GO:0034621;GO:0034623;GO:0034641;GO:…	GO:0003676;GO:0003723;GO:0003735;GO:0005198;GO:0005488	GO:0005634;GO:0005737;GO:0005840;GO:0015934;GO:0022625;GO:0030529;GO:0032991;GO:0043226;GO:0043227;GO:0043228;GO:0043229;GO:0043231;GO:0043232;GO:0044422;GO:0044424;GO:0044444;GO:0044446;GO:0044464	nuclear-transcribed mRNA catabolic process, nonsense-mediated decay;biosynthetic process;catabolic process;cellular biosynthetic process;cellular catabolic process;cellular component biogenesis;cellular component biogenesis at cellular level;cellular component disassembly;cellular component disassembly at cellular level;cellular component organization;cellular component organization at cellular l…	binding;nucleic acid binding;RNA binding;structural constituent of ribosome;structural molecule activity	cell part;cytoplasm;cytoplasmic part;cytosolic large ribosomal subunit;intracellular membrane-bounded organelle;intracellular non-membrane-bounded organelle;intracellular organelle;intracellular organelle part;intracellular part;large ribosomal subunit;macromolecular complex;membrane-bounded organelle;non-membrane-bounded organelle;nucleus;organelle;organelle part;ribonucleoprotein complex;riboso…	+	Predicted mitochondrial							+	16	16	16	42.3	42.3	42.3	34.273	1.28586	0.0899316	0.224183	2.74241	1.12521
QTRTD1	Q9H974	Queuine tRNA-ribosyltransferase subunit QTRTD1	3.31495	0.0481967	26.2572	26.2848	26.4088	25.9544	24.5058	25.3009	26.5081	25.9864	26.4355	24.0346	24.0964	24.3415	24.4688	23.6017	24.4794	23.5174	22.8138	25.0442	GO:0006139;GO:0006396;GO:0006399;GO:0006400;GO:0006807;GO:0008033;GO:0008152;GO:0008616;GO:0008617;GO:0008618;GO:0009058;GO:0009116;GO:0009119;GO:0009163;GO:0009451;GO:0009987;GO:0016070;GO:0018130;GO:0034470;GO:0034641;GO:0034654;GO:0034660;GO:0042278;GO:0042451;GO:0042455;GO:0043170;GO:0043412;GO:0044237;GO:0044238;GO:0044249;GO:0044260;GO:0044271;GO:0044281;GO:0046114;GO:0046116;GO:0046118;GO:…	GO:0003824;GO:0005488;GO:0008479;GO:0016740;GO:0016757;GO:0016763;GO:0043167;GO:0043169;GO:0046872	GO:0005739;GO:0043226;GO:0043227;GO:0043229;GO:0043231;GO:0044424;GO:0044444;GO:0044464	7-methylguanosine biosynthetic process;7-methylguanosine metabolic process;biosynthetic process;cellular biosynthetic process;cellular macromolecule metabolic process;cellular metabolic process;cellular nitrogen compound biosynthetic process;cellular nitrogen compound metabolic process;cellular process;guanosine biosynthetic process;guanosine metabolic process;heterocycle biosynthetic process;het…	catalytic activity;binding;cation binding;ion binding;metal ion binding;queuine tRNA-ribosyltransferase activity;transferase activity;transferase activity, transferring glycosyl groups;transferase activity, transferring pentosyl groups	cell part;cytoplasmic part;intracellular membrane-bounded organelle;intracellular organelle;intracellular part;membrane-bounded organelle;mitochondrion;organelle	+	Known mitochondrial	+		+	1425_1_EV 1;1425_8_EV 8			+	5	5	5	15.2	15.2	15.2	46.712	4.48656	0	-2.15942	-20.6294	0.984042
VDAC1	P21796;C9JI87	Voltage-dependent anion-selective channel protein 1	3.31153	0.0480435	33.9022	33.9453	34.0201	33.8556	34.1752	33.9317	33.8142	33.9639	33.923	34.3458	34.3608	34.1824	34.0998	34.1581	34.1429	34.3126	34.3084	34.2266	GO:0001662;GO:0002209;GO:0003008;GO:0006915;GO:0006950;GO:0006952;GO:0007154;GO:0007267;GO:0007268;GO:0007270;GO:0007610;GO:0007611;GO:0007612;GO:0008219;GO:0009987;GO:0012501;GO:0016265;GO:0019048;GO:0022414;GO:0022415;GO:0023052;GO:0032501;GO:0033555;GO:0042596;GO:0044419;GO:0050877;GO:0050890;GO:0050896;GO:0051701;GO:0051704	GO:0005215;GO:0005216;GO:0005244;GO:0005253;GO:0008308;GO:0008509;GO:0015075;GO:0015267;GO:0015288;GO:0022803;GO:0022829;GO:0022832;GO:0022836;GO:0022838;GO:0022857;GO:0022891;GO:0022892	GO:0005741;GO:0005743;GO:0005886;GO:0009295;GO:0016020;GO:0019866;GO:0019867;GO:0031090;GO:0031966;GO:0031968;GO:0032991;GO:0042645;GO:0043226;GO:0043228;GO:0043229;GO:0043232;GO:0043234;GO:0044422;GO:0044424;GO:0044425;GO:0044429;GO:0044444;GO:0044446;GO:0044464;GO:0046930	apoptosis;behavior;behavioral defense response;behavioral fear response;cell communication;cell death;cell-cell signaling;cellular process;cognition;death;defense response;fear response;interaction with host;interspecies interaction between organisms;learning;learning or memory;multicellular organismal process;multicellular organismal response to stress;multi-organism process;neurological system …	anion channel activity;anion transmembrane transporter activity;channel activity;gated channel activity;ion channel activity;ion transmembrane transporter activity;passive transmembrane transporter activity;porin activity;substrate-specific channel activity;substrate-specific transmembrane transporter activity;substrate-specific transporter activity;transmembrane transporter activity;transporter …	cell part;cytoplasmic part;intracellular non-membrane-bounded organelle;intracellular organelle;intracellular organelle part;intracellular part;macromolecular complex;membrane;membrane part;mitochondrial inner membrane;mitochondrial membrane;mitochondrial nucleoid;mitochondrial outer membrane;mitochondrial part;non-membrane-bounded organelle;nucleoid;organelle;organelle inner membrane;organelle m…	+	Known mitochondrial	+		+	1425_1_EV 1;1425_8_EV 8			+	44	44	44	98.9	98.9	98.9	30.772	2.15707	0.0234062	0.340434	5.10359	0.677808
SPRYD4	Q8WW59	SPRY domain-containing protein 4	3.30228	0.0480865	27.0952	26.5553	26.5683	27.0365	26.5567	27.0127	26.7983	26.8777	25.9247	24.7184	25.1817	24.395	26.7729	24.7536	26.6389	24.7732	24.0462	24.1274			GO:0005634;GO:0005739;GO:0043226;GO:0043227;GO:0043229;GO:0043231;GO:0044424;GO:0044444;GO:0044464			cell part;cytoplasmic part;intracellular membrane-bounded organelle;intracellular organelle;intracellular part;membrane-bounded organelle;mitochondrion;nucleus;organelle	+	Known mitochondrial	+		+	1425_1_EV 1;1425_8_EV 8			+	5	5	5	34.3	34.3	34.3	23.128	2.61758	0.018481	-1.97457	-6.82325	0.535114
NDUFA10	A0A087WXC5;O95299;E7ESZ7;C9J6X0;Q8N1B9	NADH dehydrogenase [ubiquinone] 1 alpha subcomplex subunit 10, mitochondrial	3.28835	0.0483011	29.8486	29.9726	29.565	29.6636	29.7857	29.7813	29.7639	29.6334	29.6295	29.2876	29.2245	29.462	29.437	29.3222	29.2118	29.4084	29.3172	29.1731	GO:0006091;GO:0006120;GO:0006139;GO:0006807;GO:0008152;GO:0009987;GO:0022900;GO:0022904;GO:0034641;GO:0042221;GO:0042493;GO:0044237;GO:0044238;GO:0044281;GO:0050896;GO:0055114	GO:0000166;GO:0003824;GO:0003954;GO:0005488;GO:0005524;GO:0008137;GO:0016491;GO:0016651;GO:0016655;GO:0016740;GO:0016772;GO:0016773;GO:0017076;GO:0030554;GO:0032553;GO:0032555;GO:0032559;GO:0035639;GO:0050136	GO:0005747;GO:0005759;GO:0030964;GO:0031974;GO:0032991;GO:0043233;GO:0043234;GO:0044422;GO:0044424;GO:0044425;GO:0044429;GO:0044444;GO:0044446;GO:0044455;GO:0044464;GO:0045271;GO:0070013	generation of precursor metabolites and energy;cellular metabolic process;cellular nitrogen compound metabolic process;cellular process;electron transport chain;metabolic process;mitochondrial electron transport, NADH to ubiquinone;nitrogen compound metabolic process;nucleobase-containing compound metabolic process;oxidation-reduction process;primary metabolic process;respiratory electron transpo…	nucleotide binding;adenyl nucleotide binding;adenyl ribonucleotide binding;ATP binding;binding;catalytic activity;NADH dehydrogenase (quinone) activity;NADH dehydrogenase (ubiquinone) activity;NADH dehydrogenase activity;oxidoreductase activity;oxidoreductase activity, acting on NADH or NADPH;oxidoreductase activity, acting on NADH or NADPH, quinone or similar compound as acceptor;phosphotransfer…	cell part;cytoplasmic part;intracellular organelle lumen;intracellular organelle part;intracellular part;macromolecular complex;membrane part;membrane-enclosed lumen;mitochondrial matrix;mitochondrial membrane part;mitochondrial part;mitochondrial respiratory chain complex I;NADH dehydrogenase complex;organelle lumen;organelle part;protein complex;respiratory chain complex I	+	Known mitochondrial		+	+	1425_4_EV 4;1425_8_EV 8			+	28	28	28	52.1	52.1	52.1	40.836	1.54885	0.0529725	-0.470689	-3.36177	2.2738
ABCE1	P61221;D6R9I9	ATP-binding cassette sub-family E member 1	3.2877	0.0480428	27.5177	27.7035	27.3705	27.4197	27.4246	27.4463	27.5097	27.3513	27.4868	27.8873	27.9233	28.1388	27.4798	27.8422	27.6587	28.1164	27.9515	27.8222	GO:0006139;GO:0006163;GO:0006195;GO:0006200;GO:0006401;GO:0006753;GO:0006807;GO:0008152;GO:0009056;GO:0009057;GO:0009117;GO:0009141;GO:0009143;GO:0009144;GO:0009146;GO:0009150;GO:0009154;GO:0009166;GO:0009199;GO:0009203;GO:0009205;GO:0009207;GO:0009259;GO:0009261;GO:0009607;GO:0009615;GO:0009987;GO:0016070;GO:0019048;GO:0022414;GO:0022415;GO:0034641;GO:0034655;GO:0043170;GO:0044237;GO:0044238;GO:…	GO:0000166;GO:0003824;GO:0004857;GO:0005488;GO:0005524;GO:0008428;GO:0009055;GO:0016462;GO:0016787;GO:0016817;GO:0016818;GO:0016887;GO:0017076;GO:0017111;GO:0030234;GO:0030554;GO:0032553;GO:0032555;GO:0032559;GO:0035639;GO:0043167;GO:0043169;GO:0046872;GO:0051536;GO:0051539;GO:0051540	GO:0005739;GO:0043226;GO:0043227;GO:0043229;GO:0043231;GO:0044424;GO:0044444;GO:0044464	ATP catabolic process;ATP metabolic process;catabolic process;cellular catabolic process;cellular macromolecule catabolic process;cellular macromolecule metabolic process;cellular metabolic process;cellular nitrogen compound catabolic process;cellular nitrogen compound metabolic process;cellular process;heterocycle catabolic process;heterocycle metabolic process;interaction with host;interspecies…	nucleotide binding;4 iron, 4 sulfur cluster binding;adenyl nucleotide binding;adenyl ribonucleotide binding;ATP binding;ATPase activity;binding;catalytic activity;cation binding;electron carrier activity;enzyme inhibitor activity;enzyme regulator activity;hydrolase activity;hydrolase activity, acting on acid anhydrides;hydrolase activity, acting on acid anhydrides, in phosphorus-containing anhydr…	cell part;cytoplasmic part;intracellular membrane-bounded organelle;intracellular organelle;intracellular part;membrane-bounded organelle;mitochondrion;organelle	+	Predicted mitochondrial	+		+	1425_1_EV 1;1425_8_EV 8			+	11	11	11	19.2	19.2	19.2	67.314	1.6588	0.0459104	0.452567	3.64137	1.02917
SLC25A1	P53007;B4DP62	Tricarboxylate transport protein, mitochondrial	3.26945	0.0481064	31.4235	31.3287	31.3397	31.1566	31.2708	31.3686	31.4074	31.1327	31.2281	31.0977	31.0498	31.1461	30.9782	31.1024	31.076	30.9895	30.908	30.9728	GO:0005975;GO:0005996;GO:0006006;GO:0006066;GO:0006094;GO:0006629;GO:0006637;GO:0006638;GO:0006639;GO:0006641;GO:0006662;GO:0006732;GO:0006810;GO:0006811;GO:0006820;GO:0006839;GO:0006842;GO:0006843;GO:0008152;GO:0008610;GO:0009058;GO:0009108;GO:0009987;GO:0015711;GO:0015746;GO:0015849;GO:0016051;GO:0018904;GO:0019318;GO:0019319;GO:0019432;GO:0034637;GO:0035336;GO:0035337;GO:0035338;GO:0035383;GO:…	GO:0005215;GO:0005342;GO:0015137;GO:0015142;GO:0022857;GO:0022891;GO:0022892;GO:0046943	GO:0005743;GO:0016020;GO:0016021;GO:0019866;GO:0031090;GO:0031224;GO:0031966;GO:0044422;GO:0044424;GO:0044425;GO:0044429;GO:0044444;GO:0044446;GO:0044464	acyl-CoA biosynthetic process;acyl-CoA metabolic process;acylglycerol biosynthetic process;acylglycerol metabolic process;alcohol biosynthetic process;alcohol metabolic process;anion transport;biosynthetic process;carbohydrate biosynthetic process;carbohydrate metabolic process;carboxylic acid transport;cellular biosynthetic process;cellular carbohydrate biosynthetic process;cellular carbohydrate…	carboxylic acid transmembrane transporter activity;citrate transmembrane transporter activity;organic acid transmembrane transporter activity;substrate-specific transmembrane transporter activity;substrate-specific transporter activity;transmembrane transporter activity;transporter activity;tricarboxylic acid transmembrane transporter activity	cell part;cytoplasmic part;integral to membrane;intracellular organelle part;intracellular part;intrinsic to membrane;membrane;membrane part;mitochondrial inner membrane;mitochondrial membrane;mitochondrial part;organelle inner membrane;organelle membrane;organelle part	+	Known mitochondrial	+		+	1425_1_EV 1;1425_8_EV 8			+	28	27	27	51.8	51.8	51.8	34.012	2.54247	0.0184186	-0.266074	-6.51358	1.38185
YWHAZ	E7EX29;P63104;E7ESK7;E9PD24;E7EVZ2;E5RIR4	14-3-3 protein zeta/delta	3.22403	0.0495026	28.5693	28.1184	28.3016	28.8267	28.3902	28.7818	28.9975	29.0368	29.1617	28.485	28.3992	28.5725	28.6537	28.8368	28.6776	29.0384	29.0313	28.8688	GO:0001775;GO:0001821;GO:0002441;GO:0002553;GO:0006139;GO:0006605;GO:0006626;GO:0006807;GO:0006810;GO:0006839;GO:0006886;GO:0008152;GO:0009914;GO:0009987;GO:0010467;GO:0010817;GO:0010941;GO:0015031;GO:0015837;GO:0016043;GO:0016044;GO:0016070;GO:0016071;GO:0017038;GO:0023061;GO:0030168;GO:0032940;GO:0034641;GO:0042981;GO:0043066;GO:0043067;GO:0043069;GO:0043170;GO:0044237;GO:0044238;GO:0044260;GO:…	GO:0003824;GO:0016301;GO:0016740;GO:0016772	GO:0005634;GO:0005654;GO:0005739;GO:0005829;GO:0012506;GO:0014069;GO:0016020;GO:0016023;GO:0030659;GO:0031090;GO:0031252;GO:0031410;GO:0031982;GO:0031988;GO:0032991;GO:0042470;GO:0043226;GO:0043227;GO:0043229;GO:0043231;GO:0043234;GO:0044422;GO:0044424;GO:0044428;GO:0044430;GO:0044433;GO:0044444;GO:0044446;GO:0044456;GO:0044464;GO:0048471;GO:0048770	amine transport;biological regulation;cell activation;cellular component organization;cellular component organization or biogenesis;cellular macromolecule metabolic process;cellular membrane organization;cellular metabolic process;cellular nitrogen compound metabolic process;cellular process;establishment of localization;establishment of localization in cell;establishment of protein localization;…	catalytic activity;kinase activity;transferase activity;transferase activity, transferring phosphorus-containing groups	cell leading edge;cell part;cytoplasmic membrane-bounded vesicle;cytoplasmic part;cytoplasmic vesicle;cytoplasmic vesicle membrane;cytoplasmic vesicle part;cytoskeletal part;cytosol;intracellular membrane-bounded organelle;intracellular organelle;intracellular organelle part;intracellular part;macromolecular complex;melanosome;membrane;membrane-bounded organelle;membrane-bounded vesicle;mitochond…	+	Predicted mitochondrial							+	15	15	13	54.5	54.5	52	28.036	0.48348	0.413172	0.155833	1.11194	0.139063
RPL5	P46777;A0A2R8Y6J3;A0A2R8Y4A2	60S ribosomal protein L5	3.15612	0.0514737	31.1515	31.2461	31.2228	31.2674	31.3992	31.2818	31.4786	31.5128	31.6479	31.4614	31.4273	31.6396	31.4798	31.787	31.5503	31.8229	31.7161	31.6054	GO:0000184;GO:0000956;GO:0006139;GO:0006364;GO:0006396;GO:0006401;GO:0006402;GO:0006412;GO:0006413;GO:0006414;GO:0006415;GO:0006605;GO:0006612;GO:0006613;GO:0006614;GO:0006807;GO:0006810;GO:0006886;GO:0008152;GO:0009056;GO:0009057;GO:0009058;GO:0009059;GO:0009987;GO:0015031;GO:0016043;GO:0016070;GO:0016071;GO:0016072;GO:0019083;GO:0019538;GO:0022411;GO:0022414;GO:0022613;GO:0032774;GO:0032984;GO:…	GO:0003676;GO:0003723;GO:0003735;GO:0005198;GO:0005488;GO:0008097;GO:0019843	GO:0005634;GO:0005730;GO:0005840;GO:0015934;GO:0022625;GO:0030529;GO:0032991;GO:0043226;GO:0043227;GO:0043228;GO:0043229;GO:0043231;GO:0043232;GO:0044422;GO:0044424;GO:0044428;GO:0044444;GO:0044446;GO:0044464	nuclear-transcribed mRNA catabolic process, nonsense-mediated decay;biosynthetic process;catabolic process;cellular biosynthetic process;cellular catabolic process;cellular component biogenesis;cellular component biogenesis at cellular level;cellular component disassembly;cellular component disassembly at cellular level;cellular component organization;cellular component organization at cellular l…	5S rRNA binding;binding;nucleic acid binding;RNA binding;rRNA binding;structural constituent of ribosome;structural molecule activity	cell part;cytoplasmic part;cytosolic large ribosomal subunit;intracellular membrane-bounded organelle;intracellular non-membrane-bounded organelle;intracellular organelle;intracellular organelle part;intracellular part;large ribosomal subunit;macromolecular complex;membrane-bounded organelle;non-membrane-bounded organelle;nuclear part;nucleolus;nucleus;organelle;organelle part;ribonucleoprotein c…	+	Predicted mitochondrial	+			1425_1_EV 1				26	26	26	60.6	60.6	60.6	34.362	1.8705	0.0344049	0.302598	4.22032	1.33038
SPNS1	H3BMF4;Q9H2V7;H3BPT8;H3BPQ9;H3BR82	Protein spinster homolog 1	3.14581	0.051644	26.7805	26.0476	26.4017	27.052	26.9477	26.9685	27.0843	27.1872	26.9665	25.6917	24.5467	25.6908	24.7987	26.1655	25.2126	26.0727	26.023	26.2146	GO:0006810;GO:0006869;GO:0009987;GO:0051234;GO:0055085;GO:0071702		GO:0005743;GO:0016020;GO:0016021;GO:0019866;GO:0031090;GO:0031224;GO:0031966;GO:0044422;GO:0044424;GO:0044425;GO:0044429;GO:0044444;GO:0044446;GO:0044464	cellular process;establishment of localization;lipid transport;organic substance transport;transmembrane transport;transport		cell part;cytoplasmic part;integral to membrane;intracellular organelle part;intracellular part;intrinsic to membrane;membrane;membrane part;mitochondrial inner membrane;mitochondrial membrane;mitochondrial part;organelle inner membrane;organelle membrane;organelle part	+	Known mitochondrial		+	+	1425_4_EV 4;1425_8_EV 8				4	4	4	10.5	10.5	10.5	61.105	1.18557	0.104348	-1.10024	-2.52185	1.76864
ALDH7A1	A0A1B0GTG2;A0A1B0GW77;P49419;A0A1B0GUA1;A0A1B0GW82;A0A1B0GTY9;A0A1B0GV49;A0A1B0GTJ4;A0A0J9YWF7	Alpha-aminoadipic semialdehyde dehydrogenase	3.14257	0.0515208	30.6021	30.6301	30.6277	30.2905	30.2904	30.4074	30.5275	30.4925	30.4587	30.3792	30.2941	30.4195	30.1984	30.2571	29.862	30.2679	30.2287	30.057	GO:0003008;GO:0006066;GO:0006081;GO:0006082;GO:0006520;GO:0006553;GO:0006554;GO:0006575;GO:0006576;GO:0006577;GO:0006578;GO:0006807;GO:0007600;GO:0007605;GO:0008152;GO:0008652;GO:0009056;GO:0009058;GO:0009063;GO:0009066;GO:0009068;GO:0009308;GO:0009309;GO:0009310;GO:0009987;GO:0016053;GO:0016054;GO:0019285;GO:0019695;GO:0019752;GO:0031455;GO:0031456;GO:0032501;GO:0034641;GO:0042180;GO:0042398;GO:…	GO:0003824;GO:0004029;GO:0004043;GO:0008802;GO:0016491;GO:0016620;GO:0016903	GO:0005634;GO:0005759;GO:0005829;GO:0031974;GO:0043226;GO:0043227;GO:0043229;GO:0043231;GO:0043233;GO:0044422;GO:0044424;GO:0044429;GO:0044444;GO:0044446;GO:0044464;GO:0070013	alcohol metabolic process;amine biosynthetic process;amine catabolic process;amine metabolic process;aspartate family amino acid catabolic process;aspartate family amino acid metabolic process;betaine biosynthetic process;betaine metabolic process;biosynthetic process;carboxylic acid biosynthetic process;carboxylic acid catabolic process;carboxylic acid metabolic process;catabolic process;cellula…	catalytic activity;aldehyde dehydrogenase (NAD) activity;betaine-aldehyde dehydrogenase activity;catalytic activity;L-aminoadipate-semialdehyde dehydrogenase activity;oxidoreductase activity;oxidoreductase activity, acting on the aldehyde or oxo group of donors;oxidoreductase activity, acting on the aldehyde or oxo group of donors, NAD or NADP as acceptor	cell part;cytoplasmic part;cytosol;intracellular membrane-bounded organelle;intracellular organelle;intracellular organelle lumen;intracellular organelle part;intracellular part;membrane-bounded organelle;membrane-enclosed lumen;mitochondrial matrix;mitochondrial part;nucleus;organelle;organelle lumen;organelle part	+	Known mitochondrial	+		+	1425_1_EV 1;1425_8_EV 8				30	30	30	44.4	44.4	44.4	58.139	2.59456	0.0180247	-0.255682	-6.72704	0.800463
RPSA	C9J9K3;A0A0C4DG17;P08865;F8WD59	40S ribosomal protein SA	3.13419	0.0514611	28.8881	28.8399	28.8521	29.0144	28.9125	28.9902	29.3124	29.1092	29.2452	29.1833	29.083	29.1766	29.1013	29.5453	29.0668	29.6368	29.8399	29.4139	GO:0000028;GO:0000184;GO:0000447;GO:0000461;GO:0000469;GO:0000478;GO:0000479;GO:0000956;GO:0006139;GO:0006364;GO:0006396;GO:0006401;GO:0006402;GO:0006405;GO:0006407;GO:0006412;GO:0006413;GO:0006414;GO:0006415;GO:0006605;GO:0006612;GO:0006613;GO:0006614;GO:0006807;GO:0006810;GO:0006886;GO:0006913;GO:0007155;GO:0008152;GO:0009056;GO:0009057;GO:0009058;GO:0009059;GO:0009987;GO:0015031;GO:0015931;GO:…	GO:0003735;GO:0004872;GO:0005055;GO:0005198;GO:0005488;GO:0043021;GO:0043022	GO:0005634;GO:0005886;GO:0015935;GO:0016020;GO:0022627;GO:0030529;GO:0030684;GO:0030686;GO:0032991;GO:0043226;GO:0043227;GO:0043229;GO:0043231;GO:0044422;GO:0044424;GO:0044446;GO:0044464	ribosomal small subunit assembly;biological adhesion;biosynthetic process;catabolic process;cell adhesion;cellular biosynthetic process;cellular catabolic process;cellular component assembly;cellular component assembly at cellular level;cellular component disassembly;cellular component disassembly at cellular level;cellular component organization;cellular component organization at cellular level;…	binding;laminin receptor activity;receptor activity;ribonucleoprotein binding;ribosome binding;structural constituent of ribosome;structural molecule activity	90S preribosome;cell part;cytosolic small ribosomal subunit;intracellular membrane-bounded organelle;intracellular organelle;intracellular organelle part;intracellular part;macromolecular complex;membrane;membrane-bounded organelle;nucleus;organelle;organelle part;plasma membrane;preribosome;ribonucleoprotein complex;small ribosomal subunit	+	Predicted mitochondrial	+			1425_1_EV 1				14	14	14	43.3	43.3	43.3	29.404	2.90004	0.0105185	0.287575	8.10668	0.778834
NDUFV1	G3V0I5;P49821;E9PQP1;E9PMX3;B4DE93	NADH dehydrogenase [ubiquinone] flavoprotein 1, mitochondrial	3.11871	0.0518351	30.2236	30.085	30.0902	29.9217	30.1189	29.8826	29.9819	30.1459	30.0106	29.8264	29.7284	29.9	29.8287	29.6858	29.8219	29.7289	29.8039	29.7601	GO:0006091;GO:0006120;GO:0008152;GO:0009987;GO:0022900;GO:0022904;GO:0044237;GO:0044281;GO:0055114	GO:0000166;GO:0003824;GO:0003954;GO:0005488;GO:0008137;GO:0010181;GO:0016491;GO:0016651;GO:0016655;GO:0043167;GO:0043169;GO:0046872;GO:0048037;GO:0050136;GO:0050662;GO:0051287;GO:0051536;GO:0051539;GO:0051540	GO:0005743;GO:0005747;GO:0016020;GO:0019866;GO:0030964;GO:0031090;GO:0031966;GO:0032991;GO:0043234;GO:0044422;GO:0044424;GO:0044425;GO:0044429;GO:0044444;GO:0044446;GO:0044455;GO:0044464;GO:0045271	generation of precursor metabolites and energy;cellular metabolic process;cellular process;electron transport chain;metabolic process;mitochondrial electron transport, NADH to ubiquinone;oxidation-reduction process;respiratory electron transport chain;small molecule metabolic process	catalytic activity;nucleotide binding;4 iron, 4 sulfur cluster binding;binding;catalytic activity;cation binding;coenzyme binding;cofactor binding;FMN binding;ion binding;iron-sulfur cluster binding;metal cluster binding";metal ion binding;NAD binding;NADH dehydrogenase (quinone) activity;NADH dehydrogenase (ubiquinone) activity;NADH dehydrogenase activity;oxidoreductase activity;oxidoreductase a…	cell part;cytoplasmic part;intracellular organelle part;intracellular part;macromolecular complex;membrane;membrane part;mitochondrial inner membrane;mitochondrial membrane;mitochondrial membrane part;mitochondrial part;mitochondrial respiratory chain complex I;NADH dehydrogenase complex;organelle inner membrane;organelle membrane;organelle part;protein complex;respiratory chain complex I	+	Known mitochondrial	+		+	1425_1_EV 1;1425_8_EV 8				21	21	21	37.4	37.4	37.4	50.054	2.02325	0.0253706	-0.314679	-4.67559	1.05995
TUBB1;TUBB3;TUBB4A;TUBB4B;TUBB6;TUBB8	P68371;P04350	Tubulin beta-4B chain;Tubulin beta-4A chain	3.11463	0.0517333	28.5896	28.571	28.4546	29.0225	28.6725	28.8923	28.9703	29.1676	29.1193	29.0805	29.0025	28.9402	29.2349	29.4769	28.9923	29.4598	29.1502	29.1876	GO:0000086;GO:0000226;GO:0000280;GO:0001906;GO:0001909;GO:0002228;GO:0002252;GO:0002376;GO:0002443;GO:0002449;GO:0006457;GO:0006458;GO:0006461;GO:0006917;GO:0006928;GO:0006935;GO:0006950;GO:0006952;GO:0006955;GO:0006996;GO:0007010;GO:0007017;GO:0007051;GO:0007067;GO:0007411;GO:0008152;GO:0009605;GO:0009987;GO:0010941;GO:0010942;GO:0012502;GO:0016043;GO:0019538;GO:0022402;GO:0022403;GO:0022607;GO:…	GO:0000166;GO:0003824;GO:0003924;GO:0005102;GO:0005198;GO:0005200;GO:0005488;GO:0005515;GO:0005525;GO:0016462;GO:0016787;GO:0016817;GO:0016818;GO:0017076;GO:0017111;GO:0019001;GO:0032553;GO:0032555;GO:0032561;GO:0035639;GO:0042277;GO:0042287;GO:0042288;GO:0051082	GO:0000242;GO:0005737;GO:0005829;GO:0005856;GO:0005874;GO:0005886;GO:0005929;GO:0015630;GO:0016020;GO:0030424;GO:0032991;GO:0033267;GO:0033269;GO:0042995;GO:0043005;GO:0043025;GO:0043209;GO:0043226;GO:0043228;GO:0043229;GO:0043232;GO:0043234;GO:0044297;GO:0044422;GO:0044424;GO:0044430;GO:0044444;GO:0044446;GO:0044450;GO:0044463;GO:0044464	axon guidance;biological regulation;cell cycle phase;cell cycle process;cell killing;cellular component assembly;cellular component assembly at cellular level;cellular component movement;cellular component organization;cellular component organization at cellular level;cellular component organization or biogenesis;cellular component organization or biogenesis at cellular level;cellular macromolecu…	nucleotide binding;binding;catalytic activity;GTP binding;GTPase activity;guanyl nucleotide binding;guanyl ribonucleotide binding;hydrolase activity;hydrolase activity, acting on acid anhydrides;hydrolase activity, acting on acid anhydrides, in phosphorus-containing anhydrides;MHC class I protein binding;MHC protein binding;nucleoside-triphosphatase activity;nucleotide binding;peptide binding;pro…	axon;axon part;cell body;cell part;cell projection;cell projection part;cilium;cytoplasm;cytoplasmic part;cytoskeletal part;cytoskeleton;cytosol;internode region of axon;intracellular non-membrane-bounded organelle;intracellular organelle;intracellular organelle part;intracellular part;macromolecular complex;membrane;microtubule;microtubule cytoskeleton;microtubule organizing center part;myelin s…	+	Known mitochondrial	+			1425_1_EV 1				22	3	3	38.9	7	7	49.83	2.88064	0.0118596	0.469332	8.01209	1.00859
TOP1;TOP1MT	P11387	DNA topoisomerase 1	3.11329	0.0514694	31.8904	31.9758	31.9468	30.9434	31.0754	30.815	31.2799	31.209	31.5266	31.9871	32.0438	31.9607	30.7487	31.3226	31.6334	31.5821	31.0569	31.4728	GO:0006139;GO:0006259;GO:0006260;GO:0006265;GO:0006325;GO:0006338;GO:0006793;GO:0006796;GO:0006807;GO:0006996;GO:0007059;GO:0008152;GO:0008219;GO:0009058;GO:0009059;GO:0009987;GO:0012501;GO:0016043;GO:0016265;GO:0016310;GO:0016568;GO:0019048;GO:0022414;GO:0022415;GO:0034641;GO:0034645;GO:0040016;GO:0042221;GO:0042493;GO:0043170;GO:0044237;GO:0044238;GO:0044249;GO:0044260;GO:0044419;GO:0050896;GO:…	GO:0000166;GO:0003676;GO:0003677;GO:0003682;GO:0003824;GO:0003916;GO:0003917;GO:0003918;GO:0005488;GO:0005524;GO:0008094;GO:0016462;GO:0016787;GO:0016817;GO:0016818;GO:0016853;GO:0016887;GO:0017076;GO:0017111;GO:0030554;GO:0032553;GO:0032555;GO:0032559;GO:0035639;GO:0042623	GO:0000932;GO:0005654;GO:0005694;GO:0005730;GO:0005739;GO:0030529;GO:0031298;GO:0032991;GO:0035770;GO:0043204;GO:0043226;GO:0043227;GO:0043228;GO:0043229;GO:0043231;GO:0043232;GO:0043234;GO:0044422;GO:0044424;GO:0044427;GO:0044428;GO:0044444;GO:0044446;GO:0044454;GO:0044464	biosynthetic process;cell death;cell division;cellular biosynthetic process;cellular component organization;cellular component organization at cellular level;cellular component organization or biogenesis;cellular component organization or biogenesis at cellular level;cellular macromolecule biosynthetic process;cellular macromolecule metabolic process;cellular metabolic process;cellular nitrogen c…	nucleic acid binding;nucleotide binding;adenyl nucleotide binding;adenyl ribonucleotide binding;ATP binding;ATPase activity;ATPase activity, coupled";binding;catalytic activity;chromatin binding;DNA binding;DNA topoisomerase (ATP-hydrolyzing) activity;DNA topoisomerase activity;DNA topoisomerase type I activity;DNA-dependent ATPase activity;hydrolase activity;hydrolase activity, acting on acid an…	cell part;chromosomal part;chromosome;cytoplasmic mRNA processing body;cytoplasmic part;intracellular membrane-bounded organelle;intracellular non-membrane-bounded organelle;intracellular organelle;intracellular organelle part;intracellular part;macromolecular complex;membrane-bounded organelle;mitochondrion;non-membrane-bounded organelle;nuclear chromosome part;nuclear part;nucleolus;nucleoplasm…	+	Known mitochondrial								61	61	57	58.2	58.2	56.2	90.725	0.783361	0.216437	0.0595194	1.69832	0.465257
MTFP1	B5MC22;Q9UDX5;H7C417	Mitochondrial fission process protein 1	3.1088	0.0513909	27.7738	27.8612	27.5607	27.8613	27.8293	27.9635	27.2478	27.3375	27.7186	28.0449	28.0184	28.0755	28.1521	28.2152	27.989	27.9462	27.8784	27.7632	GO:0000266;GO:0006810;GO:0006915;GO:0006996;GO:0007005;GO:0008219;GO:0009987;GO:0012501;GO:0016043;GO:0016265;GO:0048285;GO:0051234;GO:0071840;GO:0071841;GO:0071842		GO:0005743;GO:0016020;GO:0016021;GO:0019866;GO:0031090;GO:0031224;GO:0031966;GO:0044422;GO:0044424;GO:0044425;GO:0044429;GO:0044444;GO:0044446;GO:0044464	apoptosis;cell death;cellular component organization;cellular component organization at cellular level;cellular component organization or biogenesis;cellular component organization or biogenesis at cellular level;cellular process;death;establishment of localization;mitochondrial fission;mitochondrion organization;organelle fission;organelle organization;programmed cell death;transport		cell part;cytoplasmic part;integral to membrane;intracellular organelle part;intracellular part;intrinsic to membrane;membrane;membrane part;mitochondrial inner membrane;mitochondrial membrane;mitochondrial part;organelle inner membrane;organelle membrane;organelle part	+	Known mitochondrial								8	8	8	49	49	49	15.556	1.58964	0.051564	0.314332	3.46393	1.38929
FOXRED1	Q96CU9	FAD-dependent oxidoreductase domain-containing protein 1	3.10707	0.0511919	26.3544	24.6146	24.5278	26.5817	26.4236	26.3705	26.3216	26.5234	26.3567	24.0292	24.6065	24.008	23.6342	24.9063	25.0027	23.6293	22.7687	24.5622		GO:0003824;GO:0016491	GO:0005739;GO:0016021;GO:0031224;GO:0043226;GO:0043227;GO:0043229;GO:0043231;GO:0044424;GO:0044425;GO:0044444;GO:0044464		catalytic activity;oxidoreductase activity	cell part;cytoplasmic part;integral to membrane;intracellular membrane-bounded organelle;intracellular organelle;intracellular part;intrinsic to membrane;membrane part;membrane-bounded organelle;mitochondrion;organelle	+	Known mitochondrial		+	+	1425_4_EV 4;1425_8_EV 8				7	7	7	18.7	18.7	18.7	53.811	0.691324	0.257183	-0.951039	-1.5183	1.91994
PRDX4	Q13162;A6NG45	Peroxiredoxin-4	3.08256	0.0515176	31.008	31.2245	31.1231	31.2861	31.5352	31.3228	31.6032	31.6853	31.7224	31.5256	31.3482	31.8245	31.6375	31.753	31.4124	31.8454	31.9015	31.8015	GO:0006464;GO:0006468;GO:0006793;GO:0006796;GO:0007252;GO:0008152;GO:0009987;GO:0016310;GO:0019538;GO:0043170;GO:0043412;GO:0044237;GO:0044238;GO:0044260;GO:0044267;GO:0072593	GO:0003824;GO:0004601;GO:0008379;GO:0016209;GO:0016491;GO:0016684;GO:0016705;GO:0051920	GO:0005615;GO:0005739;GO:0043226;GO:0043227;GO:0043229;GO:0043231;GO:0044421;GO:0044424;GO:0044444;GO:0044464	cellular macromolecule metabolic process;cellular metabolic process;cellular process;cellular protein metabolic process;I-kappaB phosphorylation;macromolecule metabolic process;macromolecule modification;metabolic process;phosphate-containing compound metabolic process;phosphorus metabolic process;phosphorylation;primary metabolic process;protein metabolic process;protein modification process;pro…	catalytic activity;antioxidant activity;catalytic activity;oxidoreductase activity;oxidoreductase activity, acting on paired donors, with incorporation or reduction of molecular oxygen;oxidoreductase activity, acting on peroxide as acceptor;peroxidase activity;peroxiredoxin activity;thioredoxin peroxidase activity	cell part;cytoplasmic part;extracellular region part;extracellular space;intracellular membrane-bounded organelle;intracellular organelle;intracellular part;membrane-bounded organelle;mitochondrion;organelle	+	Known mitochondrial			+	1425_8_EV 8				16	15	15	56.1	56.1	56.1	30.54	1.37145	0.0777561	0.447583	2.937	0.801822
MGME1	Q9BQP7;Q5QPE8;Q5QPE7	Mitochondrial genome maintenance exonuclease 1	3.04875	0.05212	24.771	24.459	27.0884	27.3584	27.0337	27.3313	24.2219	23.6683	23.3148	24.3715	24.4973	25.8073	27.0174	25.389	27.3745	22.1778	23.7401	23.7369	GO:0006139;GO:0006259;GO:0006281;GO:0006807;GO:0006950;GO:0006974;GO:0008152;GO:0009987;GO:0032042;GO:0033554;GO:0034641;GO:0043170;GO:0043504;GO:0044237;GO:0044238;GO:0044260;GO:0050896;GO:0051716;GO:0090304	GO:0003824;GO:0004518;GO:0004527;GO:0004529;GO:0004536;GO:0008297;GO:0016787;GO:0016788;GO:0016796;GO:0016895	GO:0005739;GO:0043226;GO:0043227;GO:0043229;GO:0043231;GO:0044424;GO:0044444;GO:0044464	cellular macromolecule metabolic process;cellular metabolic process;cellular nitrogen compound metabolic process;cellular process;cellular response to stimulus;cellular response to stress;DNA metabolic process;DNA repair;macromolecule metabolic process;metabolic process;mitochondrial DNA metabolic process;mitochondrial DNA repair;nitrogen compound metabolic process;nucleic acid metabolic process;…	catalytic activity;deoxyribonuclease activity;exodeoxyribonuclease activity;exodeoxyribonuclease activity, producing 5'-phosphomonoesters;exonuclease activity;exonuclease activity, active with either ribo- or deoxyribonucleic acids and producing 5'-phosphomonoesters;hydrolase activity;hydrolase activity, acting on ester bonds;nuclease activity;single-stranded DNA specific exodeoxyribonuclease act…	cell part;cytoplasmic part;intracellular membrane-bounded organelle;intracellular organelle;intracellular part;membrane-bounded organelle;mitochondrion;organelle	+	Known mitochondrial								11	11	11	42.4	42.4	42.4	39.42	0.225813	0.726671	-0.547442	-0.577504	0.449547
NDUFA6	A0A0C4DGS0;A0A2Y9D025;P56556;R4GN43	NADH dehydrogenase [ubiquinone] 1 alpha subcomplex subunit 6	3.02536	0.0526169	30.1915	30.2179	30.205	29.9406	30.2069	29.8715	30.1779	30.2099	30.1266	30.1121	30.0628	29.9786	29.9008	29.8747	29.7947	29.9088	29.8773	29.8437	GO:0006091;GO:0006120;GO:0006950;GO:0006979;GO:0008152;GO:0009987;GO:0022900;GO:0022904;GO:0042221;GO:0044237;GO:0044281;GO:0050896;GO:0055114	GO:0003824;GO:0003954;GO:0008137;GO:0016491;GO:0016651;GO:0016655;GO:0050136	GO:0005747;GO:0030964;GO:0032991;GO:0043234;GO:0044422;GO:0044424;GO:0044425;GO:0044429;GO:0044444;GO:0044446;GO:0044455;GO:0044464;GO:0045271	generation of precursor metabolites and energy;cellular metabolic process;cellular process;electron transport chain;metabolic process;mitochondrial electron transport, NADH to ubiquinone;oxidation-reduction process;respiratory electron transport chain;response to chemical stimulus;response to oxidative stress;response to stimulus;response to stress;small molecule metabolic process	catalytic activity;NADH dehydrogenase (quinone) activity;NADH dehydrogenase (ubiquinone) activity;NADH dehydrogenase activity;oxidoreductase activity;oxidoreductase activity, acting on NADH or NADPH;oxidoreductase activity, acting on NADH or NADPH, quinone or similar compound as acceptor	cell part;cytoplasmic part;intracellular organelle part;intracellular part;macromolecular complex;membrane part;mitochondrial membrane part;mitochondrial part;mitochondrial respiratory chain complex I;NADH dehydrogenase complex;organelle part;protein complex;respiratory chain complex I	+	Known mitochondrial	+		+	1425_1_EV 1;1425_8_EV 8				13	13	13	72.7	72.7	72.7	15.136	1.74395	0.0393228	-0.153622	-3.86747	0.628713
ATP6V1A	P38606	V-type proton ATPase catalytic subunit A	3.01827	0.0526139	29.7001	29.6912	29.709	30.0502	30.0989	29.8708	30.021	30.1259	30.1159	29.9246	29.8639	29.8564	30.112	30.1387	29.9183	30.0218	29.9199	30.0993	GO:0000041;GO:0006139;GO:0006163;GO:0006753;GO:0006807;GO:0006810;GO:0006811;GO:0006812;GO:0006818;GO:0006826;GO:0006873;GO:0006875;GO:0006879;GO:0006996;GO:0007165;GO:0007166;GO:0007167;GO:0007169;GO:0008152;GO:0008286;GO:0009117;GO:0009141;GO:0009144;GO:0009150;GO:0009199;GO:0009205;GO:0009259;GO:0009719;GO:0009725;GO:0009987;GO:0010033;GO:0015031;GO:0015672;GO:0015682;GO:0015988;GO:0015991;GO:…	GO:0000166;GO:0003824;GO:0005215;GO:0005488;GO:0005524;GO:0008324;GO:0015075;GO:0015077;GO:0015078;GO:0015399;GO:0015405;GO:0016462;GO:0016787;GO:0016817;GO:0016818;GO:0016820;GO:0016887;GO:0017076;GO:0017111;GO:0019829;GO:0022804;GO:0022857;GO:0022890;GO:0022891;GO:0022892;GO:0030554;GO:0032553;GO:0032555;GO:0032559;GO:0035639;GO:0042623;GO:0042625;GO:0042626;GO:0043492;GO:0046961	GO:0005739;GO:0005829;GO:0005887;GO:0005902;GO:0016021;GO:0016324;GO:0016469;GO:0031224;GO:0031226;GO:0032991;GO:0033178;GO:0033180;GO:0042995;GO:0043226;GO:0043227;GO:0043229;GO:0043231;GO:0043234;GO:0044424;GO:0044425;GO:0044444;GO:0044459;GO:0044464	transition metal ion transport;ATP hydrolysis coupled proton transport;ATP metabolic process;biological regulation;cation homeostasis;cation transport;cell surface receptor linked signaling pathway;cellular cation homeostasis;cellular chemical homeostasis;cellular component organization;cellular component organization at cellular level;cellular component organization or biogenesis;cellular compon…	nucleotide binding;active transmembrane transporter activity;adenyl nucleotide binding;adenyl ribonucleotide binding;ATP binding;ATPase activity;ATPase activity, coupled;ATPase activity, coupled to movement of substances;ATPase activity, coupled to transmembrane movement of ions;ATPase activity, coupled to transmembrane movement of substances;binding;catalytic activity;cation transmembrane transp…	mitochondrion;apical plasma membrane;cell part;cell part;cell projection;cytoplasmic part;cytosol;integral to membrane;integral to plasma membrane;intracellular membrane-bounded organelle;intracellular organelle;intracellular part;intrinsic to membrane;intrinsic to plasma membrane;macromolecular complex;membrane part;membrane-bounded organelle;microvillus;mitochondrion;organelle;plasma membrane p…	+	Predicted mitochondrial	+			1425_1_EV 1				26	26	26	49.8	49.8	49.8	68.303	2.9125	0.010717	0.181507	8.16797	0.194251
SLC25A19	Q9HC21	Mitochondrial thiamine pyrophosphate carrier	2.99891	0.05267	27.4293	27.2206	27.5194	27.3529	27.5965	27.5452	27.3672	27.0087	27.2605	27.8341	27.7176	27.6421	27.9944	27.8422	27.8404	27.9482	28.0149	27.5695	GO:0006810;GO:0051234	GO:0005215;GO:0015215;GO:0015932;GO:0022857;GO:0022891;GO:0022892;GO:0030233	GO:0005739;GO:0005743;GO:0016020;GO:0016021;GO:0019866;GO:0031090;GO:0031224;GO:0031966;GO:0043226;GO:0043227;GO:0043229;GO:0043231;GO:0044422;GO:0044424;GO:0044425;GO:0044429;GO:0044444;GO:0044446;GO:0044464	establishment of localization;transport	deoxynucleotide transmembrane transporter activity;nucleobase-containing compound transmembrane transporter activity;nucleotide transmembrane transporter activity;substrate-specific transmembrane transporter activity;substrate-specific transporter activity;transmembrane transporter activity;transporter activity	cell part;cytoplasmic part;integral to membrane;intracellular membrane-bounded organelle;intracellular organelle;intracellular organelle part;intracellular part;intrinsic to membrane;membrane;membrane part;membrane-bounded organelle;mitochondrial inner membrane;mitochondrial membrane;mitochondrial part;mitochondrion;organelle;organelle inner membrane;organelle membrane;organelle part	+	Known mitochondrial		+	+	1425_4_EV 4;1425_8_EV 8				10	10	10	33.8	33.8	33.8	35.511	1.50891	0.0570442	0.3415	3.26343	1.92526
COX7C	P15954;D6R9Z7	Cytochrome c oxidase subunit 7C, mitochondrial	2.99553	0.0524706	29.9578	29.4455	29.9223	29.9831	30.3415	29.7956	29.668	29.2936	29.283	29.8574	29.6083	29.6057	30.4082	30.2008	30.1785	29.4258	29.1438	29.3662	GO:0006091;GO:0008152;GO:0009987;GO:0022900;GO:0022904;GO:0044237;GO:0044281;GO:0055114	GO:0003824;GO:0004129;GO:0005215;GO:0008324;GO:0015002;GO:0015075;GO:0015077;GO:0015078;GO:0016491;GO:0016675;GO:0016676;GO:0022857;GO:0022890;GO:0022891;GO:0022892	GO:0005743;GO:0016020;GO:0016021;GO:0019866;GO:0031090;GO:0031224;GO:0031966;GO:0044422;GO:0044424;GO:0044425;GO:0044429;GO:0044444;GO:0044446;GO:0044464	cellular metabolic process;cellular process;electron transport chain;generation of precursor metabolites and energy;metabolic process;oxidation-reduction process;respiratory electron transport chain;small molecule metabolic process	catalytic activity;cation transmembrane transporter activity;cytochrome-c oxidase activity;heme-copper terminal oxidase activity;hydrogen ion transmembrane transporter activity;inorganic cation transmembrane transporter activity;ion transmembrane transporter activity;monovalent inorganic cation transmembrane transporter activity;oxidoreductase activity;oxidoreductase activity, acting on a heme gr…	cell part;cytoplasmic part;integral to membrane;intracellular organelle part;intracellular part;intrinsic to membrane;membrane;membrane part;mitochondrial inner membrane;mitochondrial membrane;mitochondrial part;organelle inner membrane;organelle membrane;organelle part	+	Known mitochondrial								5	5	5	65.1	65.1	65.1	7.2454	0.173455	0.787915	-0.0847511	-0.458005	0.560596
NDUFS6	O75380;D6RBT3	NADH dehydrogenase [ubiquinone] iron-sulfur protein 6, mitochondrial	2.97693	0.0526244	29.2636	29.3105	29.2761	29.0303	28.9581	29.0303	29.256	29.2383	29.2817	29.2527	29.0599	29.0276	29.0276	29.0043	28.9373	29.2117	29.224	29.034	GO:0006091;GO:0006120;GO:0008152;GO:0009987;GO:0022900;GO:0022904;GO:0044237;GO:0044281;GO:0055114	GO:0003824;GO:0003954;GO:0008137;GO:0009055;GO:0016491;GO:0016651;GO:0016655;GO:0050136	GO:0005747;GO:0030964;GO:0032991;GO:0043234;GO:0044422;GO:0044424;GO:0044425;GO:0044429;GO:0044444;GO:0044446;GO:0044455;GO:0044464;GO:0045271	generation of precursor metabolites and energy;cellular metabolic process;cellular process;electron transport chain;metabolic process;mitochondrial electron transport, NADH to ubiquinone;oxidation-reduction process;respiratory electron transport chain;small molecule metabolic process	catalytic activity;electron carrier activity;NADH dehydrogenase (quinone) activity;NADH dehydrogenase (ubiquinone) activity;NADH dehydrogenase activity;oxidoreductase activity;oxidoreductase activity, acting on NADH or NADPH;oxidoreductase activity, acting on NADH or NADPH, quinone or similar compound as acceptor	cell part;cytoplasmic part;intracellular organelle part;intracellular part;macromolecular complex;membrane part;mitochondrial membrane part;mitochondrial part;mitochondrial respiratory chain complex I;NADH dehydrogenase complex;organelle part;protein complex;respiratory chain complex I	+	Known mitochondrial								10	10	10	70.2	70.2	70.2	13.711	1.11605	0.114429	-0.170032	-2.37324	0.172409
RAB11A;RAB11B;RAB25	H3BMH2;H3BSC1;P62491;Q15907	Ras-related protein Rab-11A;Ras-related protein Rab-11B	2.96501	0.0527767	30.6065	30.8039	30.8491	31.3486	31.6698	31.1659	31.1154	31.045	31.2133	31.0312	31.158	31.0642	31.145	31.5334	31.4744	31.4179	31.4611	31.3713	GO:0000910;GO:0006810;GO:0006833;GO:0006886;GO:0007009;GO:0007049;GO:0007165;GO:0007264;GO:0008104;GO:0008284;GO:0009987;GO:0010646;GO:0015031;GO:0016043;GO:0016044;GO:0023051;GO:0030030;GO:0031175;GO:0031268;GO:0031644;GO:0032401;GO:0032402;GO:0032879;GO:0032880;GO:0033036;GO:0034613;GO:0035556;GO:0042044;GO:0042127;GO:0044057;GO:0045184;GO:0046907;GO:0048167;GO:0048168;GO:0048169;GO:0048227;GO:…	GO:0000149;GO:0000166;GO:0003824;GO:0003924;GO:0005488;GO:0005515;GO:0005525;GO:0016462;GO:0016787;GO:0016817;GO:0016818;GO:0017076;GO:0017111;GO:0019001;GO:0019003;GO:0019905;GO:0032553;GO:0032555;GO:0032561;GO:0035639	GO:0005739;GO:0005768;GO:0005802;GO:0005886;GO:0010008;GO:0012506;GO:0016020;GO:0016023;GO:0030133;GO:0030139;GO:0030659;GO:0030666;GO:0030670;GO:0031090;GO:0031143;GO:0031253;GO:0031260;GO:0031410;GO:0031982;GO:0031988;GO:0032154;GO:0032155;GO:0032991;GO:0042995;GO:0043226;GO:0043227;GO:0043229;GO:0043231;GO:0043234;GO:0044422;GO:0044424;GO:0044425;GO:0044431;GO:0044433;GO:0044440;GO:0044444;GO:…	biological regulation;cell cycle;cell projection organization;cellular component organization;cellular component organization at cellular level;cellular component organization or biogenesis;cellular component organization or biogenesis at cellular level;cellular localization;cellular macromolecule localization;cellular membrane organization;cellular process;cellular protein localization;cellular …	nucleotide binding;SNARE binding;binding;catalytic activity;GDP binding;GTP binding;GTPase activity;guanyl nucleotide binding;guanyl ribonucleotide binding;hydrolase activity;hydrolase activity, acting on acid anhydrides;hydrolase activity, acting on acid anhydrides, in phosphorus-containing anhydrides;nucleoside-triphosphatase activity;nucleotide binding;protein binding;purine nucleotide binding…	cell division site part;cell part;cell projection;cell projection membrane;cell projection part;cleavage furrow;cytoplasmic membrane-bounded vesicle;cytoplasmic part;cytoplasmic vesicle;cytoplasmic vesicle membrane;cytoplasmic vesicle part;endocytic vesicle;endocytic vesicle membrane;endosomal part;endosome;endosome membrane;Golgi apparatus part;intracellular membrane-bounded organelle;intracellu…	+	Predicted mitochondrial	+		+	1425_1_EV 1;1425_8_EV 8				18	18	18	82.6	82.6	82.6	17.668	1.77859	0.0384045	0.331304	3.96199	0.0183321
ISOC2	Q96AB3;K7ENV7;K7EKW4	Isochorismatase domain-containing protein 2, mitochondrial	2.96323	0.052599	27.8612	28.0515	27.9182	28.3645	28.2115	28.096	27.9444	27.8905	27.9756	27.8628	27.7723	28.1065	27.7792	27.7664	27.8321	27.7684	27.6187	27.6955	GO:0010468;GO:0010608;GO:0019222;GO:0031647;GO:0031648;GO:0050789;GO:0060255;GO:0065007;GO:0065008	GO:0003824	GO:0005634;GO:0005737;GO:0005739;GO:0043226;GO:0043227;GO:0043229;GO:0043231;GO:0044424;GO:0044444;GO:0044464	biological regulation;posttranscriptional regulation of gene expression;protein destabilization;regulation of biological process;regulation of biological quality;regulation of gene expression;regulation of macromolecule metabolic process;regulation of metabolic process;regulation of protein stability	catalytic activity	cell part;cytoplasm;cytoplasmic part;intracellular membrane-bounded organelle;intracellular organelle;intracellular part;membrane-bounded organelle;mitochondrion;nucleus;organelle	+	Known mitochondrial		+	+	1425_4_EV 4;1425_8_EV 8				5	5	5	29.3	29.3	29.3	22.337	0.0925584	0.898395	-0.0297419	-0.259503	2.23653
PRDX1	Q06830;A0A0A0MSI0	Peroxiredoxin-1	2.96132	0.0524231	32.6337	32.5683	32.4724	32.267	32.5256	32.3468	32.0791	32.2873	32.1876	32.9872	32.6761	32.6226	32.6147	32.9268	33.2435	32.8245	32.8542	32.8769	GO:0000302;GO:0000303;GO:0000305;GO:0001501;GO:0001906;GO:0001909;GO:0002228;GO:0002252;GO:0002376;GO:0002443;GO:0002449;GO:0006801;GO:0006917;GO:0006950;GO:0006952;GO:0006955;GO:0006979;GO:0008152;GO:0008283;GO:0009056;GO:0009966;GO:0009987;GO:0010035;GO:0010627;GO:0010941;GO:0010942;GO:0012502;GO:0019430;GO:0023051;GO:0032386;GO:0032502;GO:0032872;GO:0032879;GO:0032880;GO:0033157;GO:0033554;GO:…	GO:0003824;GO:0004601;GO:0005488;GO:0005506;GO:0008379;GO:0016209;GO:0016491;GO:0016684;GO:0016705;GO:0020037;GO:0043167;GO:0043169;GO:0046872;GO:0046906;GO:0046914;GO:0051920	GO:0000785;GO:0000790;GO:0000791;GO:0005634;GO:0005719;GO:0005730;GO:0005739;GO:0005759;GO:0005782;GO:0005829;GO:0016023;GO:0031410;GO:0031907;GO:0031974;GO:0031982;GO:0031988;GO:0042470;GO:0043226;GO:0043227;GO:0043228;GO:0043229;GO:0043231;GO:0043232;GO:0043233;GO:0044422;GO:0044424;GO:0044427;GO:0044428;GO:0044429;GO:0044438;GO:0044439;GO:0044444;GO:0044446;GO:0044454;GO:0044464;GO:0048770;GO:…	anatomical structure development;biological regulation;catabolic process;cell killing;cell proliferation;cellular catabolic process;cellular metabolic process;cellular process;cellular response to chemical stimulus;cellular response to hydrogen peroxide;cellular response to oxidative stress;cellular response to oxygen radical;cellular response to reactive oxygen species;cellular response to stimu…	catalytic activity;antioxidant activity;binding;cation binding;heme binding;ion binding;iron ion binding;metal ion binding;oxidoreductase activity;oxidoreductase activity, acting on paired donors, with incorporation or reduction of molecular oxygen;oxidoreductase activity, acting on peroxide as acceptor;peroxidase activity;peroxiredoxin activity;tetrapyrrole binding;thioredoxin peroxidase activit…	cell part;chromatin;chromosomal part;cytoplasmic membrane-bounded vesicle;cytoplasmic part;cytoplasmic vesicle;cytosol;euchromatin;intracellular membrane-bounded organelle;intracellular non-membrane-bounded organelle;intracellular organelle;intracellular organelle lumen;intracellular organelle part;intracellular part;melanosome;membrane-bounded organelle;membrane-bounded vesicle;membrane-enclosed…	+	Predicted mitochondrial			+	1425_8_EV 8				19	19	17	65.3	65.3	65.3	22.11	0.762854	0.227609	0.203841	1.65807	1.30478
ACAA2	A0A0B4J2A4;P42765;K7EME0	3-ketoacyl-CoA thiolase, mitochondrial	2.95814	0.0522488	30.6623	30.8578	30.8251	30.7845	30.5414	30.8589	30.7913	30.7399	30.7393	31.0768	31.0024	31.0561	31.0327	31.0105	30.9746	31.1329	31.05	30.9638	GO:0006066;GO:0006082;GO:0006629;GO:0006631;GO:0006694;GO:0006695;GO:0008152;GO:0008202;GO:0008203;GO:0008610;GO:0009058;GO:0009987;GO:0016125;GO:0016126;GO:0019752;GO:0032787;GO:0042180;GO:0043436;GO:0044237;GO:0044238;GO:0044255;GO:0044281	GO:0003824;GO:0003988;GO:0016408;GO:0016740;GO:0016746;GO:0016747	GO:0005739;GO:0005743;GO:0016020;GO:0019866;GO:0031090;GO:0031966;GO:0043226;GO:0043227;GO:0043229;GO:0043231;GO:0044422;GO:0044424;GO:0044429;GO:0044444;GO:0044446;GO:0044464	alcohol metabolic process;biosynthetic process;carboxylic acid metabolic process;cellular ketone metabolic process;cellular lipid metabolic process;cellular metabolic process;cellular process;cholesterol biosynthetic process;cholesterol metabolic process;fatty acid metabolic process;lipid biosynthetic process;lipid metabolic process;metabolic process;monocarboxylic acid metabolic process;organic …	catalytic activity;acetyl-CoA C-acyltransferase activity;C-acyltransferase activity;transferase activity;transferase activity, transferring acyl groups;transferase activity, transferring acyl groups other than amino-acyl groups	cell part;cytoplasmic part;intracellular membrane-bounded organelle;intracellular organelle;intracellular organelle part;intracellular part;membrane;membrane-bounded organelle;mitochondrial inner membrane;mitochondrial membrane;mitochondrial part;mitochondrion;organelle;organelle inner membrane;organelle membrane;organelle part	+	Known mitochondrial	+		+	1425_1_EV 1;1425_8_EV 8				24	24	24	37.3	37.3	37.3	41.601	1.82481	0.0356763	0.263407	4.0905	1.33422
HYOU1	A0A087X054;Q9Y4L1;E9PJ21;A0A087WWI4;K7EQK2	Hypoxia up-regulated protein 1	2.93878	0.0525714	30.1798	30.2921	29.9465	30.2885	30.2864	30.2066	30.547	30.477	30.4518	30.1726	30.2082	30.4279	30.4708	30.4366	30.3179	30.5637	30.6782	30.6211	GO:0001932;GO:0006987;GO:0008152;GO:0009987;GO:0019220;GO:0019222;GO:0019538;GO:0031323;GO:0031399;GO:0032069;GO:0032075;GO:0032268;GO:0033674;GO:0042325;GO:0043085;GO:0043170;GO:0043549;GO:0044093;GO:0044237;GO:0044238;GO:0044260;GO:0044267;GO:0045859;GO:0045860;GO:0050789;GO:0050790;GO:0050794;GO:0051174;GO:0051246;GO:0051336;GO:0051338;GO:0051345;GO:0051347;GO:0060255;GO:0065007;GO:0065009;GO:…	GO:0000166;GO:0005488;GO:0005524;GO:0017076;GO:0030554;GO:0032553;GO:0032555;GO:0032559;GO:0035639	GO:0005788;GO:0031974;GO:0043233;GO:0044422;GO:0044424;GO:0044432;GO:0044444;GO:0044446;GO:0044464;GO:0070013	activation of signaling protein activity involved in unfolded protein response;biological regulation;cellular macromolecule metabolic process;cellular metabolic process;cellular process;cellular protein metabolic process;macromolecule metabolic process;metabolic process;positive regulation of catalytic activity;positive regulation of hydrolase activity;positive regulation of kinase activity;posit…	adenyl nucleotide binding;adenyl ribonucleotide binding;ATP binding;binding;nucleotide binding;purine nucleotide binding;purine ribonucleoside triphosphate binding;purine ribonucleotide binding;ribonucleotide binding	cell part;cytoplasmic part;endoplasmic reticulum lumen;endoplasmic reticulum part;intracellular organelle lumen;intracellular organelle part;intracellular part;membrane-enclosed lumen;organelle lumen;organelle part	+	Predicted mitochondrial								39	39	39	40.6	40.6	40.6	104.78	0.430066	0.471125	0.130093	1.00566	1.29354
FAHD1	Q6P587	Acylpyruvase FAHD1, mitochondrial	2.93444	0.0524171	29.0697	27.6076	28.1108	27.5992	28.175	28.2305	27.8879	27.9397	27.8114	27.1778	27.1971	26.9819	27.2003	27.2418	27.2822	26.8361	26.7102	26.8417		GO:0003824;GO:0005488;GO:0016787;GO:0016822;GO:0016823;GO:0018773;GO:0034545;GO:0043167;GO:0043169;GO:0046872;GO:0047621	GO:0005739;GO:0005829;GO:0043226;GO:0043227;GO:0043229;GO:0043231;GO:0044424;GO:0044444;GO:0044464		catalytic activity;acetylpyruvate hydrolase activity;acylpyruvate hydrolase activity;binding;cation binding;fumarylpyruvate hydrolase activity;hydrolase activity;hydrolase activity, acting on acid carbon-carbon bonds;hydrolase activity, acting on acid carbon-carbon bonds, in ketonic substances;ion binding;metal ion binding	cell part;cytoplasmic part;cytosol;intracellular membrane-bounded organelle;intracellular organelle;intracellular part;membrane-bounded organelle;mitochondrion;organelle	+	Known mitochondrial			+	1425_8_EV 8				8	8	8	34.8	34.8	34.8	24.843	1.23676	0.0980664	-1.14378	-2.63347	1.69654
[truncated: 645 more rows]
[truncated: 8 more columns]
